# Supplementary material for: Inhibition of ferroptosis reverses heart failure with preserved ejection fraction in mice
Source: J Transl Med. 2024 Feb 24;22:199. doi: 10.1186/s12967-023-04734-y (PMC10894491; doi:10.1186/s12967-023-04734-y)
Supplement: Supplementary file 2 — Additional file 2: Table S2. Differentially expressed genes involved in HFpEF samples. [file 12967_2023_4734_MOESM2_ESM.xlsx]

## Sheet: Table S2
	gene_name	log2FC	AveExpr	t	P.Value	padj	B	regulate
Gsdma	Gsdma	2.25219	1.12609	25.1489	3.81761e-09	0.000122919	11.8539	Up
Ly6c1	Ly6c1	0.903654	12.5574	15.6728	1.81029e-07	0.00194466	7.74466	Up
Adamts9	Adamts9	0.554932	10.8099	15.6711	1.81191e-07	0.00194466	7.74369	Normal
Acsl6	Acsl6	-0.664029	9.83382	-12.6328	1.01959e-06	0.00635874	5.86301	Down
Or5k1	Or5k1	2.45809	1.22905	12.571	1.06015e-06	0.00635874	5.82039	Up
Sqle	Sqle	-1.45089	6.20264	-12.396	1.18493e-06	0.00635874	5.69876	Down
Hmgcs2	Hmgcs2	2.95024	10.78	11.6911	1.88327e-06	0.00759866	5.19189	Up
Rcor2	Rcor2	-1.00879	8.32955	-11.6873	1.88798e-06	0.00759866	5.18915	Down
Dhrs7c	Dhrs7c	-0.407626	12.1361	-11.1743	2.68814e-06	0.00961696	4.80218	Normal
Chd6	Chd6	0.637917	12.0665	10.9474	3.15727e-06	0.0101658	4.6259	Up
Nr1d1	Nr1d1	-1.03485	12.1729	-10.7604	3.61309e-06	0.0102233	4.47809	Down
Tnnt1	Tnnt1	-1.21563	8.74055	-10.6875	3.81016e-06	0.0102233	4.41986	Down
Mtss1	Mtss1	-0.404852	11.0363	-10.0467	6.16381e-06	0.0135684	3.8923	Normal
Sac3d1	Sac3d1	-0.968875	8.41044	-10.0228	6.27867e-06	0.0135684	3.87204	Down
Klhdc8a	Klhdc8a	-1.20314	10.1717	-10.0141	6.32105e-06	0.0135684	3.86466	Down
Cdh20	Cdh20	-2.21555	5.74265	-9.74102	7.82712e-06	0.0149641	3.63018	Down
Fabp3	Fabp3	0.802571	17.5453	9.67969	8.21774e-06	0.0149641	3.57673	Up
Lmod3	Lmod3	-0.536265	11.8921	-9.62503	8.58419e-06	0.0149641	3.52886	Normal
Espnl	Espnl	-3.43683	1.71841	-9.58976	8.83033e-06	0.0149641	3.49784	Down
Arhgef19	Arhgef19	-0.665237	10.8932	-9.35394	1.06917e-05	0.0167621	3.28791	Down
Mdga1	Mdga1	-1.08816	8.90225	-9.32681	1.09325e-05	0.0167621	3.26348	Down
Lrg1	Lrg1	0.491336	11.0703	9.17422	1.24038e-05	0.0170783	3.12489	Normal
Tsr2	Tsr2	-0.303627	9.84214	-9.17037	1.24437e-05	0.0170783	3.12137	Normal
Alpl	Alpl	0.356153	10.9199	9.12991	1.28712e-05	0.0170783	3.08429	Normal
Pde1c	Pde1c	-0.627033	11.6976	-9.01298	1.42016e-05	0.0170783	2.97633	Down
Baz1a	Baz1a	0.465869	9.0287	8.98391	1.45555e-05	0.0170783	2.94932	Normal
Acot2	Acot2	1.16607	11.4262	8.93024	1.52349e-05	0.0170783	2.89924	Up
Gsta3	Gsta3	1.03748	9.60617	8.90894	1.55143e-05	0.0170783	2.8793	Up
Kcne4	Kcne4	0.498654	7.80435	8.84781	1.63481e-05	0.0170783	2.82184	Normal
Ppif	Ppif	-0.337777	12.9616	-8.81569	1.6806e-05	0.0170783	2.79152	Normal
Lrrc15	Lrrc15	-0.701856	10.9395	-8.76568	1.75475e-05	0.0170783	2.74413	Down
Il34	Il34	0.814482	7.27088	8.73769	1.79784e-05	0.0170783	2.7175	Up
Ccar1	Ccar1	0.337335	11.4557	8.72251	1.8217e-05	0.0170783	2.70304	Normal
Selenow	Selenow	-0.72217	12.1653	-8.72203	1.82244e-05	0.0170783	2.70259	Down
Smarcd1	Smarcd1	-0.326807	10.8569	-8.70077	1.85646e-05	0.0170783	2.68229	Normal
Ndrg4	Ndrg4	-0.41262	14.3714	-8.56644	2.08838e-05	0.0185947	2.5531	Normal
Fblim1	Fblim1	-0.348617	13.8793	-8.54049	2.13679e-05	0.0185947	2.52795	Normal
Plbd1	Plbd1	0.543483	11.2907	8.50248	2.20994e-05	0.0187252	2.491	Normal
Cyp4b1	Cyp4b1	0.743071	10.7814	8.43843	2.33958e-05	0.0193153	2.42844	Up
Abcc8	Abcc8	-0.527523	10.7251	-8.38266	2.45935e-05	0.0193384	2.37365	Normal
Pard6a	Pard6a	0.475305	7.49836	8.38123	2.4625e-05	0.0193384	2.37225	Normal
Mgat3	Mgat3	-0.81283	8.49459	-8.32947	2.57994e-05	0.0197783	2.32112	Down
D7Ertd443e	D7Ertd443e	-1.45095	6.05718	-8.27643	2.70675e-05	0.0200616	2.26847	Down
Rhobtb3	Rhobtb3	-0.270151	10.0435	-8.24639	2.78161e-05	0.0200616	2.23854	Normal
Ap1b1	Ap1b1	-0.418058	11.5281	-8.23437	2.81219e-05	0.0200616	2.22654	Normal
Ahctf1	Ahctf1	0.306544	11.3109	8.2131	2.86726e-05	0.0200616	2.20526	Normal
Slc2a4	Slc2a4	-0.305559	13.6373	-8.18999	2.92843e-05	0.0200616	2.1821	Normal
Abca1	Abca1	0.688427	11.2872	7.91521	3.77809e-05	0.0247286	1.90262	Up
Taf9b	Taf9b	-0.261851	9.74009	-7.90738	3.806e-05	0.0247286	1.89454	Normal
Kalrn	Kalrn	0.34189	10.3083	7.8979	3.84008e-05	0.0247286	1.88476	Normal
Rbp7	Rbp7	1.04853	9.69928	7.78502	4.27319e-05	0.0269781	1.76755	Up
Gpt	Gpt	-0.463881	11.0199	-7.74692	4.43138e-05	0.0271182	1.72769	Normal
Polr1e	Polr1e	-0.653964	9.90431	-7.73929	4.46384e-05	0.0271182	1.71969	Down
Lpcat3	Lpcat3	0.398967	11.2078	7.56549	5.27894e-05	0.0308942	1.53578	Normal
Sh2d4a	Sh2d4a	-0.672976	9.56182	-7.55851	5.31493e-05	0.0308942	1.52834	Down
Ucp2	Ucp2	0.912183	11.9687	7.54732	5.37325e-05	0.0308942	1.51637	Up
Serpina1b	Serpina1b	3.37858	2.08199	7.48668	5.70167e-05	0.0317897	1.45133	Up
Bckdhb	Bckdhb	-0.295808	11.4867	-7.48226	5.72645e-05	0.0317897	1.44658	Normal
Pfkm	Pfkm	-0.335101	15.5794	-7.45241	5.89703e-05	0.0321818	1.41441	Normal
Nfia	Nfia	-0.20567	11.3716	-7.42013	6.08785e-05	0.0325364	1.3795	Normal
Pparg	Pparg	0.772549	9.75966	7.39127	6.26429e-05	0.0325364	1.34819	Up
Fbp2	Fbp2	1.16995	10.4901	7.39021	6.27083e-05	0.0325364	1.34704	Up
Car4	Car4	0.971292	10.1813	7.375	6.3662e-05	0.0325364	1.3305	Up
Sorl1	Sorl1	-0.446725	9.71532	-7.33279	6.63927e-05	0.0334018	1.28447	Normal
Comt	Comt	0.639862	12.1316	7.29724	6.87928e-05	0.0339885	1.24556	Up
Whrn	Whrn	-0.363502	10.2972	-7.28387	6.97204e-05	0.0339885	1.23088	Normal
Kyat3	Kyat3	-0.266927	10.7522	-7.26959	7.07258e-05	0.0339885	1.21519	Normal
Thra	Thra	-0.355913	11.7035	-7.23609	7.31484e-05	0.0340092	1.17829	Normal
Adprh	Adprh	-0.171492	11.0744	-7.22542	7.39393e-05	0.0340092	1.16651	Normal
Sri	Sri	0.229742	10.581	7.18299	7.71792e-05	0.0340092	1.11953	Normal
Hsd17b11	Hsd17b11	0.677817	10.7428	7.18288	7.71877e-05	0.0340092	1.11941	Up
Mbd1	Mbd1	0.378384	11.2832	7.17771	7.75927e-05	0.0340092	1.11367	Normal
Fabp4	Fabp4	0.845165	15.2107	7.16864	7.83097e-05	0.0340092	1.1036	Up
Ms4a4a	Ms4a4a	1.4998	6.70305	7.15795	7.91641e-05	0.0340092	1.09171	Up
Bnip3	Bnip3	0.650417	12.0049	7.15727	7.92188e-05	0.0340092	1.09095	Up
Fhod3	Fhod3	-0.421789	14.0781	-7.10649	8.34229e-05	0.0353428	1.03432	Normal
Fas	Fas	0.913928	9.8814	7.08633	8.51598e-05	0.0353513	1.01175	Up
Lrrc1	Lrrc1	-0.642709	10.1961	-7.08084	8.5639e-05	0.0353513	1.0056	Down
Mylip	Mylip	0.885832	10.9949	7.06243	8.72703e-05	0.0355183	0.984935	Up
Cxadr	Cxadr	-0.472987	11.3607	-7.05156	8.82498e-05	0.0355183	0.972712	Normal
Trpc4ap	Trpc4ap	-0.164955	12.5412	-7.03259	8.99874e-05	0.0356134	0.95136	Normal
Cmtr1	Cmtr1	-0.232475	12.0018	-7.02495	9.06981e-05	0.0356134	0.942745	Normal
Krt222	Krt222	-0.579078	10.5636	-6.99968	9.30923e-05	0.0361131	0.914214	Normal
Ezr	Ezr	-0.534213	11.9816	-6.96939	9.60547e-05	0.0365544	0.879915	Normal
Acer2	Acer2	1.00045	11.3539	6.96492	9.65005e-05	0.0365544	0.874846	Up
Idh1	Idh1	0.23073	11.809	6.94242	9.87801e-05	0.0366038	0.849284	Normal
Mt2	Mt2	1.64492	8.43594	6.94037	9.89907e-05	0.0366038	0.846951	Up
Per2	Per2	1.44695	10.7941	6.93021	0.000100042	0.0366038	0.835391	Up
Hadhb	Hadhb	0.247659	16.3051	6.84358	0.000109521	0.0385038	0.736291	Normal
Ramp1	Ramp1	-1.02783	8.93662	-6.83613	0.000110381	0.0385038	0.727737	Down
Eif4g3	Eif4g3	-0.299655	11.7087	-6.83559	0.000110444	0.0385038	0.727113	Normal
Zfp366	Zfp366	0.651479	10.9515	6.8308	0.000111002	0.0385038	0.721598	Up
Scgb1c1	Scgb1c1	-1.75486	8.19922	-6.82898	0.000111213	0.0385038	0.719512	Down
Eif3m	Eif3m	0.262955	12.661	6.79642	0.000115095	0.0390517	0.68197	Normal
G3bp1	G3bp1	-0.206655	12.5508	-6.79537	0.000115222	0.0390517	0.680765	Normal
Lingo3	Lingo3	-1.48648	8.95819	-6.78403	0.00011661	0.0391104	0.667663	Down
Chrna2	Chrna2	2.67198	7.0795	6.71694	0.000125207	0.0411525	0.589826	Up
Cyb5r2	Cyb5r2	-0.869377	8.44719	-6.71155	0.000125928	0.0411525	0.583546	Down
Serpina3n	Serpina3n	1.4205	9.96795	6.70705	0.000126533	0.0411525	0.578308	Up
Plcd3	Plcd3	-0.720339	9.45756	-6.68906	0.000128983	0.0415301	0.557322	Down
Ptp4a3	Ptp4a3	0.505187	14.4054	6.62516	0.000138121	0.0436959	0.482456	Normal
Trmt44	Trmt44	0.579325	7.38725	6.62312	0.000138424	0.0436959	0.480057	Normal
Trappc9	Trappc9	-0.258084	10.819	-6.61241	0.000140028	0.043773	0.467459	Normal
Hspa12a	Hspa12a	-0.43867	11.2596	-6.59876	0.000142101	0.0439939	0.451387	Normal
Dapk1	Dapk1	-0.419745	11.2308	-6.57596	0.000145641	0.0446604	0.424482	Normal
Ppm1h	Ppm1h	1.08432	8.14992	6.54575	0.000150481	0.0447348	0.388732	Up
Ube2ql1	Ube2ql1	-0.592058	8.90511	-6.54074	0.000151302	0.0447348	0.382785	Down
Pip5k1b	Pip5k1b	-0.293213	10.5065	-6.53419	0.00015238	0.0447348	0.375019	Normal
Cat	Cat	0.467153	13.457	6.53387	0.000152433	0.0447348	0.374645	Normal
Dipk1b	Dipk1b	-0.476856	10.1848	-6.53147	0.00015283	0.0447348	0.371796	Normal
Lmo7	Lmo7	-0.339809	14.5036	-6.52233	0.000154356	0.0447744	0.360936	Normal
Gnat1	Gnat1	2.36007	1.47712	6.50559	0.000157192	0.04519	0.341032	Up
Cry1	Cry1	0.651692	9.4928	6.49223	0.000159498	0.045447	0.325114	Up
Hnrnpd	Hnrnpd	-0.358289	11.2831	-6.44518	0.000167916	0.047426	0.268896	Normal
Pnck	Pnck	-0.430457	8.6761	-6.43158	0.000170439	0.0475434	0.252601	Normal
Got2	Got2	-0.234106	15.7373	-6.42707	0.000171285	0.0475434	0.247187	Normal
Prxl2c	Prxl2c	0.262412	11.5127	6.39537	0.000177364	0.0488098	0.209079	Normal
Atp5h	Atp5h	-0.286389	15.1058	-6.38027	0.000180342	0.0492089	0.190883	Normal
Traf3ip2	Traf3ip2	-0.496247	8.38453	-6.36212	0.000183993	0.0497834	0.168982	Normal
Gramd4	Gramd4	-0.340824	11.383	-6.33152	0.000190339	0.0504713	0.131941	Normal
Magi3	Magi3	-0.473427	11.5565	-6.32923	0.000190822	0.0504713	0.12917	Normal
Orm2	Orm2	-1.47081	0.735407	-6.32727	0.000191239	0.0504713	0.126789	Down
Stc1	Stc1	1.32912	8.17204	6.31588	0.000193673	0.0506982	0.112973	Up
Snap91	Snap91	-0.453733	9.03564	-6.30182	0.000196727	0.0508954	0.0958847	Normal
Gsg1l	Gsg1l	-0.74046	9.50249	-6.29789	0.000197588	0.0508954	0.0911149	Down
Pten	Pten	0.232286	12.5772	6.27036	0.000203751	0.0516974	0.057568	Normal
Gnb3	Gnb3	-1.1672	8.82848	-6.26965	0.000203912	0.0516974	0.0567029	Down
Smarca4	Smarca4	-0.201632	11.8941	-6.24753	0.00020902	0.052084	0.029685	Normal
Eno3	Eno3	-0.515293	16.1915	-6.24269	0.000210156	0.052084	0.023768	Normal
Ptpn11	Ptpn11	0.326026	13.9377	6.23632	0.000211662	0.052084	0.015973	Normal
Celsr1	Celsr1	-0.765897	9.29057	-6.23269	0.000212526	0.052084	0.0115232	Down
Med12l	Med12l	-0.780545	8.60921	-6.22843	0.000213543	0.052084	0.00631016	Down
Set	Set	-0.247375	12.0344	-6.22179	0.000215143	0.052084	-0.00183959	Normal
Tmx2	Tmx2	-0.247955	12.3219	-6.21268	0.000217355	0.0522269	-0.013011	Normal
Kank3	Kank3	0.370761	11.7447	6.20304	0.000219724	0.052405	-0.0248438	Normal
Ldlr	Ldlr	-0.914564	8.69107	-6.18769	0.000223557	0.0525802	-0.0437246	Down
Cops6	Cops6	-0.192038	12.6467	-6.18702	0.000223725	0.0525802	-0.0445427	Normal
Chst11	Chst11	0.369003	8.60687	6.1725	0.000227422	0.0528475	-0.0624338	Normal
Ttf1	Ttf1	0.39265	9.36645	6.16969	0.000228145	0.0528475	-0.0658999	Normal
Cdk14	Cdk14	0.405111	9.27251	6.15541	0.000231856	0.0533235	-0.0835119	Normal
Ech1	Ech1	0.524481	16.3863	6.12739	0.000239337	0.0541057	-0.118172	Normal
Fkbp5	Fkbp5	1.44505	10.6575	6.12432	0.000240173	0.0541057	-0.121976	Up
Gga2	Gga2	-0.300975	11.3287	-6.12386	0.000240298	0.0541057	-0.122544	Normal
Rab11fip5	Rab11fip5	-0.327101	12.1876	-6.11764	0.000242002	0.0541109	-0.130256	Normal
Cc2d2a	Cc2d2a	-0.250229	9.95633	-6.10148	0.000246489	0.0547341	-0.150304	Normal
Cx3cr1	Cx3cr1	-1.06742	7.70523	-6.06604	0.000256654	0.0566009	-0.194396	Down
Adam11	Adam11	-0.553284	9.52016	-6.0559	0.000259646	0.0566229	-0.20704	Normal
Tmem234	Tmem234	0.403584	10.7981	6.05369	0.000260305	0.0566229	-0.209807	Normal
Clec12b	Clec12b	1.07953	6.06807	6.04792	0.000262029	0.0566229	-0.217009	Up
Nfe2l1	Nfe2l1	1.15428	14.5163	6.03047	0.000267321	0.0569445	-0.238822	Up
Slc41a3	Slc41a3	-1.17582	10.5469	-6.01996	0.000270564	0.0569445	-0.251975	Down
Plin4	Plin4	0.97183	13.0143	6.01794	0.000271193	0.0569445	-0.254505	Up
Esrp2	Esrp2	-1.38	4.30821	-6.01491	0.00027214	0.0569445	-0.25831	Down
C2cd2	C2cd2	0.457052	10.3881	6.0142	0.00027236	0.0569445	-0.25919	Normal
Epn3	Epn3	-0.618984	10.1915	-5.95634	0.000291149	0.0601069	-0.331941	Down
Clk1	Clk1	0.684932	12.7915	5.9549	0.000291635	0.0601069	-0.333758	Up
Plcd1	Plcd1	-0.375086	10.1117	-5.94688	0.000294352	0.0601069	-0.343868	Normal
Dnaja1	Dnaja1	1.00304	12.0137	5.94512	0.000294953	0.0601069	-0.346092	Up
Ppfibp2	Ppfibp2	-0.527745	10.5088	-5.93717	0.000297681	0.0602812	-0.356129	Normal
Ldhb	Ldhb	-0.354827	16.0735	-5.89143	0.00031393	0.0624376	-0.414067	Normal
Ephx2	Ephx2	0.496382	13.6144	5.8855	0.00031611	0.0624376	-0.421609	Normal
Ppp2r1a	Ppp2r1a	-0.270059	13.2765	-5.88191	0.000317433	0.0624376	-0.426162	Normal
Kcnv2	Kcnv2	0.884409	8.72636	5.88096	0.000317784	0.0624376	-0.427367	Up
Tnni3k	Tnni3k	-0.245292	12.9171	-5.88032	0.000318025	0.0624376	-0.428191	Normal
Gtf3c1	Gtf3c1	-0.352523	11.795	-5.87162	0.000321267	0.0626919	-0.439246	Normal
Maea	Maea	-0.238651	12.0333	-5.86016	0.000325598	0.062764	-0.453837	Normal
Xrra1	Xrra1	-2.54179	1.2709	-5.85413	0.000327902	0.062764	-0.461523	Down
B3glct	B3glct	-0.573716	8.75918	-5.85382	0.000328022	0.062764	-0.461921	Normal
Usp38	Usp38	-0.384491	10.3827	-5.85015	0.000329434	0.062764	-0.466602	Normal
Med24	Med24	-0.311077	11.064	-5.8383	0.000334036	0.0632665	-0.48172	Normal
Usp11	Usp11	-0.471175	8.60153	-5.83099	0.000336912	0.0634379	-0.491059	Normal
Dhrs9	Dhrs9	2.14139	4.12153	5.81306	0.000344078	0.0642809	-0.51399	Up
Ano4	Ano4	-1.01925	8.36477	-5.80984	0.000345382	0.0642809	-0.518111	Down
Gmps	Gmps	-0.276208	11.3548	-5.80052	0.000349191	0.0643136	-0.530058	Normal
Kyat1	Kyat1	-0.205042	10.6127	-5.79948	0.000349618	0.0643136	-0.531392	Normal
Slc4a4	Slc4a4	-0.542642	10.4044	-5.7948	0.00035155	0.0643136	-0.537393	Normal
Rbbp7	Rbbp7	-0.241634	12.965	-5.77769	0.000358711	0.065253	-0.55936	Normal
Myl2	Myl2	-0.125886	18.1605	-5.76707	0.000363237	0.0653918	-0.573014	Normal
Efna1	Efna1	-0.313395	10.4301	-5.76536	0.000363969	0.0653918	-0.575208	Normal
C2cd3	C2cd3	0.3421	9.53644	5.75995	0.000366303	0.0653918	-0.582171	Normal
Haghl	Haghl	-0.483737	8.91557	-5.75697	0.000367598	0.0653918	-0.586012	Normal
Morn4	Morn4	-0.828157	6.63478	-5.74363	0.000373446	0.0658359	-0.603203	Down
Ip6k3	Ip6k3	-0.795797	9.14903	-5.74197	0.000374184	0.0658359	-0.605352	Down
2310001H17Rik	2310001H17Rik	1.09601	6.98873	5.73652	0.000376608	0.0658569	-0.612384	Up
Ipw	Ipw	0.334257	9.67292	5.73252	0.000378394	0.0658569	-0.617535	Normal
Spon2	Spon2	-2.03403	7.68982	-5.71351	0.000387031	0.0667542	-0.642107	Down
Tnfrsf25	Tnfrsf25	1.03226	6.6507	5.71207	0.000387696	0.0667542	-0.643978	Up
Plin2	Plin2	0.370315	11.4787	5.70308	0.000391861	0.0671124	-0.65561	Normal
Adcy1	Adcy1	-1.19391	9.04963	-5.69295	0.000396617	0.0674141	-0.668744	Down
Foxo6os	Foxo6os	-0.997324	8.02464	-5.69042	0.00039781	0.0674141	-0.672014	Down
Pitpnc1	Pitpnc1	-0.263157	12.3913	-5.67902	0.000403254	0.0679789	-0.68681	Normal
Gcat	Gcat	-0.754565	8.29512	-5.66931	0.000407956	0.0682376	-0.69943	Down
Acadvl	Acadvl	0.240264	16.0989	5.66475	0.000410182	0.0682376	-0.70535	Normal
Mon2	Mon2	0.205569	11.1632	5.66279	0.000411147	0.0682376	-0.707908	Normal
Gal3st3	Gal3st3	-0.590186	9.51028	-5.65648	0.000414258	0.0684014	-0.716113	Down
Col15a1	Col15a1	-0.640279	12.0163	-5.63936	0.000422835	0.0694614	-0.738414	Down
Gm43568	Gm43568	2.06682	2.2136	5.63441	0.000425351	0.06952	-0.74487	Up
Apln	Apln	-1.11871	9.31782	-5.59388	0.000446577	0.0726206	-0.797854	Down
Clec9a	Clec9a	0.843718	8.02492	5.58511	0.000451322	0.0730234	-0.809352	Up
Fabp7	Fabp7	-2.29792	4.06212	-5.57775	0.000455348	0.0732045	-0.819014	Down
Grb14	Grb14	-0.429692	12.9317	-5.57099	0.00045908	0.0732045	-0.827891	Normal
Hmcn1	Hmcn1	-0.540771	11.0412	-5.57066	0.000459261	0.0732045	-0.828322	Normal
Raph1	Raph1	0.388153	12.3596	5.55489	0.000468096	0.0742451	-0.849046	Normal
Elp3	Elp3	-0.162669	11.0347	-5.537	0.000478346	0.075499	-0.872602	Normal
Supt5	Supt5	-0.167616	12.1795	-5.52089	0.000487789	0.0765857	-0.893858	Normal
Fzr1	Fzr1	-0.354305	10.825	-5.51074	0.000493841	0.0765857	-0.907264	Normal
Myo18a	Myo18a	-0.156754	13.4271	-5.50965	0.000494491	0.0765857	-0.908695	Normal
Cd276	Cd276	-0.75496	8.07503	-5.50085	0.000499818	0.0765857	-0.920343	Down
Rgs4	Rgs4	0.587593	10.3534	5.49886	0.000501026	0.0765857	-0.922969	Up
Ccnd2	Ccnd2	-0.298412	12.8276	-5.49848	0.000501256	0.0765857	-0.923467	Normal
Cd36	Cd36	0.591169	16.6397	5.4952	0.000503265	0.0765857	-0.927816	Up
Ly75	Ly75	-0.928996	6.66809	-5.49105	0.000505817	0.0765857	-0.933315	Down
Rcor3	Rcor3	-0.527737	10.0903	-5.48545	0.000509278	0.0765857	-0.940728	Normal
Hmgcs1	Hmgcs1	-0.370305	11.1642	-5.48341	0.000510545	0.0765857	-0.943428	Normal
Mrps31	Mrps31	-0.255727	11.2366	-5.48205	0.000511396	0.0765857	-0.945238	Normal
Ifrd1	Ifrd1	0.500406	11.055	5.46661	0.000521124	0.0776813	-0.965721	Normal
Ago4	Ago4	-0.400081	9.81065	-5.44996	0.000531839	0.0789131	-0.987838	Normal
Ltbp1	Ltbp1	-0.384172	11.4944	-5.43827	0.000539511	0.0796843	-1.0034	Normal
Fam171a1	Fam171a1	0.4288	10.3392	5.4255	0.000548024	0.080572	-1.02041	Normal
Mb21d2	Mb21d2	-0.369402	9.21146	-5.40836	0.000559689	0.081913	-1.0433	Normal
Nucks1	Nucks1	-0.269492	11.5668	-5.40375	0.000562866	0.0820052	-1.04945	Normal
Mlf1	Mlf1	-0.476903	12.3907	-5.39652	0.0005679	0.082366	-1.05912	Normal
Slc35f6	Slc35f6	-0.415317	11.4074	-5.38212	0.000578068	0.0832165	-1.07839	Normal
Pfkp	Pfkp	-0.36231	11.5681	-5.38091	0.000578933	0.0832165	-1.08002	Normal
Galk1	Galk1	-0.412818	9.189	-5.36614	0.000589583	0.0836549	-1.09982	Normal
Parp6	Parp6	0.33961	9.74979	5.36102	0.000593324	0.0836549	-1.10669	Normal
Pacsin3	Pacsin3	-0.247657	12.7726	-5.36074	0.000593526	0.0836549	-1.10705	Normal
Hsdl2	Hsdl2	0.665888	14.243	5.35711	0.000596197	0.0836549	-1.11193	Up
Ifi205	Ifi205	0.890691	10.6001	5.35674	0.000596469	0.0836549	-1.11243	Up
Mme	Mme	0.822129	8.93486	5.35525	0.000597572	0.0836549	-1.11443	Up
Avl9	Avl9	0.146486	9.6168	5.35121	0.000600568	0.0837103	-1.11986	Normal
Ripor2	Ripor2	-0.75955	9.37938	-5.34034	0.000608702	0.0844784	-1.13447	Down
Prkab1	Prkab1	-0.40505	10.5903	-5.32263	0.000622221	0.0859841	-1.15832	Normal
Calr3	Calr3	0.733537	9.25365	5.30799	0.000633644	0.0871883	-1.17807	Up
Fig4	Fig4	-0.309266	11.4409	-5.30199	0.000638389	0.0874675	-1.18617	Normal
Rapgef4	Rapgef4	-0.280382	10.6971	-5.29217	0.000646244	0.0878164	-1.19944	Normal
Grcc10	Grcc10	0.266335	12.7537	5.29199	0.000646391	0.0878164	-1.19969	Normal
Phf24	Phf24	-0.74248	8.57544	-5.28691	0.000650496	0.0880028	-1.20656	Down
Eipr1	Eipr1	-0.360452	8.81542	-5.2751	0.000660152	0.0889355	-1.22255	Normal
Smap2	Smap2	-0.253053	11.4558	-5.26542	0.000668179	0.0892354	-1.23566	Normal
Agmo	Agmo	0.794483	7.78586	5.26395	0.000669409	0.0892354	-1.23766	Up
Cxcr6	Cxcr6	-0.769106	5.414	-5.26073	0.000672108	0.0892354	-1.24202	Down
Tcp11l2	Tcp11l2	-0.54921	12.4396	-5.25911	0.000673464	0.0892354	-1.24421	Normal
Inppl1	Inppl1	-0.267183	13.291	-5.25434	0.000677499	0.089402	-1.25069	Normal
Ppm1j	Ppm1j	-0.559534	10.1862	-5.22721	0.000700925	0.0917891	-1.28757	Normal
Eml1	Eml1	-0.310594	12.2509	-5.22679	0.00070129	0.0917891	-1.28813	Normal
Pank2	Pank2	0.252856	10.5137	5.21837	0.000708742	0.0920555	-1.2996	Normal
Pcsk7	Pcsk7	0.356967	9.96708	5.21804	0.000709043	0.0920555	-1.30006	Normal
Egr1	Egr1	-1.71787	10.3393	-5.21068	0.000715624	0.0921441	-1.31008	Down
Herc3	Herc3	-0.649418	11.5582	-5.21017	0.000716086	0.0921441	-1.31078	Down
Tesk2	Tesk2	-0.462196	7.3157	-5.20699	0.000718959	0.0921441	-1.31512	Normal
Ndufc2	Ndufc2	0.186783	13.1079	5.20454	0.000721173	0.0921441	-1.31846	Normal
Mcu	Mcu	-0.318849	9.95536	-5.1985	0.000726674	0.0923458	-1.3267	Normal
Xdh	Xdh	0.711891	13.3214	5.19653	0.000728487	0.0923458	-1.3294	Up
Fgf16	Fgf16	-0.669103	9.49558	-5.18065	0.000743206	0.0938421	-1.35109	Down
Fto	Fto	-0.227906	11.9418	-5.17271	0.000750694	0.0943828	-1.36196	Normal
Plxnd1	Plxnd1	-0.394624	13.0293	-5.16991	0.00075335	0.0943828	-1.36579	Normal
Dact3	Dact3	-0.321406	9.53185	-5.14758	0.000774927	0.0967097	-1.3964	Normal
Zfyve1	Zfyve1	-0.406506	10.0979	-5.12483	0.000797605	0.0991555	-1.42766	Normal
Plcb4	Plcb4	0.411904	12.0554	5.10781	0.000815036	0.100933	-1.45109	Normal
Phf13	Phf13	0.413884	8.62302	5.10218	0.000820894	0.101005	-1.45885	Normal
Als2	Als2	0.330369	9.94416	5.09919	0.000824031	0.101005	-1.46298	Normal
Fdps	Fdps	-0.466498	9.08778	-5.09459	0.000828863	0.101005	-1.46932	Normal
Fam117b	Fam117b	0.929475	11.1576	5.08924	0.000834537	0.101005	-1.47671	Up
Zfp207	Zfp207	0.215254	11.6329	5.08586	0.000838138	0.101005	-1.48137	Normal
Mapk8ip3	Mapk8ip3	-0.153809	12.2004	-5.0847	0.000839377	0.101005	-1.48297	Normal
Tiprl	Tiprl	-0.239819	10.8479	-5.08413	0.000839992	0.101005	-1.48377	Normal
Car14	Car14	-0.210912	13.0874	-5.08346	0.000840712	0.101005	-1.48469	Normal
Ttc33	Ttc33	0.497666	9.58388	5.06788	0.000857595	0.102383	-1.50623	Normal
Bcor	Bcor	-0.305686	10.8554	-5.06701	0.000858547	0.102383	-1.50743	Normal
Ash2l	Ash2l	-0.257917	10.5416	-5.06172	0.000864366	0.102697	-1.51475	Normal
Prag1	Prag1	0.396437	10.253	5.05631	0.00087037	0.10303	-1.52224	Normal
Mdp1	Mdp1	-0.280371	11.6336	-5.04346	0.000884807	0.10398	-1.54006	Normal
Doc2g	Doc2g	-0.538055	13.2953	-5.04107	0.000887518	0.10398	-1.54337	Normal
Col5a3	Col5a3	-0.884458	10.1573	-5.04058	0.00088808	0.10398	-1.54406	Down
Ankrd28	Ankrd28	-0.298596	11.2534	-5.03196	0.000897948	0.104404	-1.55602	Normal
Lamb2	Lamb2	-0.314791	14.1511	-5.03174	0.000898193	0.104404	-1.55632	Normal
Mbnl2	Mbnl2	0.293239	13.3163	5.01118	0.000922231	0.106406	-1.58491	Normal
Retsat	Retsat	0.700062	11.7014	5.00817	0.000925799	0.106406	-1.58909	Up
Sipa1l2	Sipa1l2	-0.345876	12	-5.00447	0.000930221	0.106406	-1.59425	Normal
Col6a1	Col6a1	-0.552647	12.189	-5.00436	0.000930346	0.106406	-1.59439	Normal
Trir	Trir	-0.729475	10.9621	-5.002	0.000933182	0.106406	-1.59769	Down
Creg1	Creg1	0.278052	12.7579	5.00028	0.000935242	0.106406	-1.60008	Normal
Kcnh8	Kcnh8	-2.34779	1.76098	-4.99496	0.000941673	0.1066	-1.60749	Down
Ints13	Ints13	0.299919	10.3345	4.9919	0.000945396	0.1066	-1.61176	Normal
St8sia1	St8sia1	1.45742	4.73495	4.98718	0.000951166	0.1066	-1.61835	Up
Gpam	Gpam	1.16743	13.1809	4.98581	0.000952847	0.1066	-1.62026	Up
Dhcr24	Dhcr24	-0.948438	7.69441	-4.98528	0.000953498	0.1066	-1.621	Down
Rbis	Rbis	0.203526	10.1233	4.98043	0.000959479	0.106821	-1.62777	Normal
Ddit4	Ddit4	1.27866	11.7578	4.97698	0.000963757	0.106821	-1.63258	Up
Gpcpd1	Gpcpd1	0.400542	13.8591	4.97539	0.000965734	0.106821	-1.6348	Normal
Clk4	Clk4	0.320422	11.1204	4.97245	0.000969409	0.106821	-1.63891	Normal
Sgcd	Sgcd	0.307	9.68255	4.97033	0.000972068	0.106821	-1.64187	Normal
Dock7	Dock7	-0.242354	10.1163	-4.96605	0.000977461	0.106988	-1.64786	Normal
Evc2	Evc2	-0.35858	9.09924	-4.96385	0.000980233	0.106988	-1.65092	Normal
Plod2	Plod2	0.242473	10.7331	4.96029	0.000984755	0.107119	-1.6559	Normal
Pdzd2	Pdzd2	0.340283	12.5191	4.94851	0.00099988	0.108398	-1.67239	Normal
H6pd	H6pd	0.437276	9.13317	4.94372	0.00100611	0.108707	-1.67911	Normal
Syncrip	Syncrip	0.435245	11.8616	4.93725	0.00101458	0.109252	-1.68818	Normal
Eci2	Eci2	0.346317	13.2758	4.93469	0.00101794	0.109252	-1.69175	Normal
Csnk2a1	Csnk2a1	-0.229634	12.8238	-4.92941	0.00102494	0.109638	-1.69917	Normal
Chd4	Chd4	-0.191677	13.1851	-4.92358	0.00103272	0.110105	-1.70735	Normal
Sgms1	Sgms1	0.32352	11.7307	4.91882	0.00103913	0.110315	-1.71404	Normal
Crybg1	Crybg1	0.534123	8.956	4.91703	0.00104155	0.110315	-1.71655	Normal
Acsf2	Acsf2	0.464932	10.812	4.91056	0.00105034	0.110625	-1.72564	Normal
Megf10	Megf10	-1.01552	5.85888	-4.90982	0.00105134	0.110625	-1.72667	Down
Cdk19	Cdk19	0.54365	11.0161	4.90529	0.00105756	0.110917	-1.73305	Normal
Zfp687	Zfp687	-0.321933	9.68298	-4.89442	0.00107263	0.112104	-1.74835	Normal
Styxl2	Styxl2	-0.574217	11.0788	-4.89212	0.00107585	0.112104	-1.75158	Normal
Aldh1a1	Aldh1a1	0.723262	10.9845	4.87811	0.00109568	0.113436	-1.77133	Up
E030003E18Rik	E030003E18Rik	0.723262	10.9845	4.87811	0.00109568	0.113436	-1.77133	Up
Ninj1	Ninj1	0.895522	10.7257	4.87121	0.00110559	0.113884	-1.78107	Up
Mcf2l	Mcf2l	0.723411	11.6295	4.86799	0.00111026	0.113884	-1.78562	Up
Dnm3	Dnm3	0.767382	8.13147	4.86532	0.00111413	0.113884	-1.78938	Up
Wdr95	Wdr95	-2.35094	1.55685	-4.86342	0.00111691	0.113884	-1.79207	Down
Ms4a6d	Ms4a6d	0.810539	8.00461	4.86288	0.00111769	0.113884	-1.79283	Up
Mlx	Mlx	0.209456	9.88664	4.85652	0.00112703	0.114474	-1.80182	Normal
Catsper4	Catsper4	2.16825	1.41974	4.85006	0.00113658	0.115081	-1.81094	Up
Rbm3	Rbm3	-0.602539	11.7627	-4.84008	0.00115155	0.115407	-1.82508	Down
Rbm3-ps	Rbm3-ps	-0.602539	11.7627	-4.84008	0.00115155	0.115407	-1.82508	Down
Zfand3	Zfand3	-1.0694	11.3207	-4.83938	0.0011526	0.115407	-1.82607	Down
Snrnp200	Snrnp200	-0.215358	12.3937	-4.83836	0.00115414	0.115407	-1.82751	Normal
Magt1	Magt1	-0.24117	11.2923	-4.83554	0.00115842	0.115476	-1.83151	Normal
Mmp17	Mmp17	0.928292	7.73397	4.82691	0.0011716	0.116429	-1.84373	Up
Gm36670	Gm36670	-1.42278	6.65362	-4.81938	0.00118324	0.116854	-1.85441	Down
Mthfd2	Mthfd2	1.28123	7.52548	4.81914	0.00118361	0.116854	-1.85475	Up
Eepd1	Eepd1	-0.402815	10.2532	-4.81712	0.00118675	0.116854	-1.85761	Normal
Ghitm	Ghitm	0.102967	15.1998	4.81324	0.00119283	0.117093	-1.86313	Normal
Tarm1	Tarm1	2.86302	1.87804	4.80914	0.00119926	0.117367	-1.86894	Up
Rbm39	Rbm39	0.137278	13.1226	4.80626	0.00120382	0.11737	-1.87304	Normal
Col6a6	Col6a6	-0.649977	9.27014	-4.80452	0.00120658	0.11737	-1.87551	Down
Dbi	Dbi	0.399685	12.1767	4.79742	0.00121791	0.117848	-1.8856	Normal
Gm3264	Gm3264	1.66203	1.23029	4.79685	0.00121882	0.117848	-1.88641	Up
Tango2	Tango2	0.233365	12.9779	4.77608	0.00125265	0.120757	-1.91597	Normal
Ubox5	Ubox5	-0.387013	8.56961	-4.76778	0.00126644	0.121317	-1.9278	Normal
Ndrg3	Ndrg3	0.252254	10.1257	4.76766	0.00126664	0.121317	-1.92797	Normal
Smg1	Smg1	0.250005	12.7259	4.7658	0.00126977	0.121317	-1.93062	Normal
Atp1a2	Atp1a2	-0.505895	15.4851	-4.76306	0.00127436	0.121396	-1.93452	Normal
Klhl30	Klhl30	-0.822846	11.3767	-4.75784	0.0012832	0.121877	-1.94198	Down
Fzd10	Fzd10	-2.83755	1.95439	-4.75136	0.00129424	0.122565	-1.95124	Down
Gm31520	Gm31520	-1.04769	6.39318	-4.74796	0.00130008	0.122757	-1.95609	Down
Bach1	Bach1	0.240376	11.3143	4.73982	0.00131416	0.123431	-1.96772	Normal
Etv1	Etv1	-0.420739	9.49346	-4.73759	0.00131805	0.123431	-1.97091	Normal
Ttc34	Ttc34	-2.71124	1.82	-4.73716	0.00131879	0.123431	-1.97152	Down
Skp1	Skp1	0.198039	13.0191	4.7312	0.00132927	0.123431	-1.98006	Normal
Cdh13	Cdh13	-0.53502	12.8881	-4.73048	0.00133054	0.123431	-1.98109	Normal
Tnnc1	Tnnc1	-0.394501	16.3914	-4.7299	0.00133156	0.123431	-1.98191	Normal
Kcnq4	Kcnq4	0.472544	8.46827	4.72723	0.00133628	0.123431	-1.98573	Normal
Nrde2	Nrde2	-0.353548	9.36628	-4.72632	0.0013379	0.123431	-1.98704	Normal
B3gnt7	B3gnt7	-1.21723	4.76532	-4.72399	0.00134204	0.12346	-1.99037	Down
Kcnd2	Kcnd2	-0.636758	9.67992	-4.71988	0.00134938	0.123782	-1.99626	Down
Col4a2	Col4a2	-0.274128	13.8192	-4.7152	0.0013578	0.123879	-2.00297	Normal
Irs1	Irs1	-0.757518	10.5574	-4.71501	0.00135813	0.123879	-2.00323	Down
Mybpc3	Mybpc3	-0.458516	17.5112	-4.71052	0.00136626	0.124241	-2.00967	Normal
Gadd45g	Gadd45g	1.09126	8.88772	4.70623	0.00137407	0.124241	-2.01582	Up
Bcl7b	Bcl7b	-0.204558	11.1965	-4.70483	0.00137664	0.124241	-2.01783	Normal
Uqcrc1	Uqcrc1	-0.187727	15.9491	-4.7042	0.00137779	0.124241	-2.01874	Normal
Clvs1	Clvs1	-1.30827	4.60281	-4.70223	0.0013814	0.124241	-2.02156	Down
Fam107a	Fam107a	1.68861	9.17	4.69653	0.00139193	0.124733	-2.02975	Up
Egfl8	Egfl8	-0.797289	5.62604	-4.69376	0.00139706	0.124733	-2.03372	Down
L3hypdh	L3hypdh	-0.616415	8.70076	-4.69299	0.00139849	0.124733	-2.03483	Down
Igfbp3	Igfbp3	-0.563817	11.1035	-4.68702	0.00140966	0.125382	-2.04341	Normal
Sgk1	Sgk1	0.49511	12.1129	4.68184	0.00141944	0.125904	-2.05086	Normal
Pkp2	Pkp2	-0.396339	12.9408	-4.67966	0.00142357	0.125924	-2.05399	Normal
Samd4b	Samd4b	0.413507	10.4614	4.67723	0.0014282	0.125987	-2.05749	Normal
Litaf	Litaf	0.293584	10.0015	4.67128	0.00143957	0.126643	-2.06605	Normal
Stard9	Stard9	0.460727	11.0348	4.66547	0.00145079	0.127282	-2.07442	Normal
Mcam	Mcam	-0.387429	11.6163	-4.65561	0.00147004	0.127506	-2.08863	Normal
Aox1	Aox1	0.625729	10.7882	4.65553	0.00147019	0.127506	-2.08874	Up
Etfbkmt	Etfbkmt	0.422277	9.3841	4.65525	0.00147073	0.127506	-2.08914	Normal
Parp1	Parp1	-0.182011	11.5862	-4.65477	0.00147168	0.127506	-2.08983	Normal
Tm7sf3	Tm7sf3	-0.258378	10.4902	-4.65249	0.00147619	0.127506	-2.09313	Normal
Ehbp1	Ehbp1	-0.418899	12.1016	-4.65202	0.0014771	0.127506	-2.0938	Normal
Gpihbp1	Gpihbp1	0.476428	11.7953	4.63863	0.00150382	0.129409	-2.11312	Normal
Bdp1	Bdp1	0.328924	10.8735	4.63696	0.00150719	0.129409	-2.11553	Normal
Dock4	Dock4	-0.228989	10.2588	-4.6297	0.00152194	0.130328	-2.12603	Normal
Pth1r	Pth1r	0.655493	9.12844	4.62429	0.00153302	0.130864	-2.13385	Up
Klhl13	Klhl13	-0.396478	10.3098	-4.62165	0.00153846	0.130864	-2.13766	Normal
Sorbs1	Sorbs1	0.480751	13.9649	4.62072	0.00154039	0.130864	-2.13901	Normal
Myom3	Myom3	-0.657083	7.37994	-4.60784	0.00156726	0.132797	-2.15765	Down
Zfr2	Zfr2	-0.900066	7.28645	-4.60261	0.00157831	0.133034	-2.16522	Down
Rabgap1l	Rabgap1l	0.150535	11.5878	4.6026	0.00157833	0.133034	-2.16523	Normal
Deptor	Deptor	0.446129	10.439	4.60036	0.00158311	0.133085	-2.16849	Normal
Wdr6	Wdr6	-0.491006	9.84506	-4.59844	0.0015872	0.133085	-2.17127	Normal
Tgm2	Tgm2	0.225429	13.9527	4.5935	0.0015978	0.133626	-2.17843	Normal
Ndufa9	Ndufa9	-0.206357	14.6031	-4.59092	0.00160336	0.133743	-2.18218	Normal
Mettl22	Mettl22	-0.200614	10.4061	-4.5805	0.00162601	0.135231	-2.19729	Normal
Golm2	Golm2	-0.467577	8.79042	-4.57887	0.00162959	0.135231	-2.19966	Normal
Cebpd	Cebpd	-7.847	5.16146	-4.57591	0.00163611	0.135277	-2.20396	Down
Sec31a	Sec31a	-0.208733	12.2968	-4.57481	0.00163855	0.135277	-2.20556	Normal
Apc2	Apc2	-0.742809	8.63595	-4.56647	0.0016571	0.136459	-2.21768	Down
Fam81a	Fam81a	-0.475152	9.40324	-4.5625	0.001666	0.13673	-2.22345	Normal
Ep300	Ep300	0.344351	11.6411	4.55967	0.00167238	0.13673	-2.22757	Normal
Ik	Ik	-0.186257	12.1361	-4.55934	0.00167314	0.13673	-2.22805	Normal
Nos2	Nos2	-0.31743	9.21605	-4.55625	0.00168013	0.136954	-2.23255	Normal
Lao1	Lao1	3.13899	2.09126	4.54999	0.00169442	0.13777	-2.24166	Up
Scn10a	Scn10a	-0.636895	7.53352	-4.53643	0.0017258	0.139814	-2.26142	Down
Cops7a	Cops7a	-0.252936	11.9896	-4.53539	0.00172824	0.139814	-2.26294	Normal
A530016L24Rik	A530016L24Rik	0.304797	9.48002	4.52988	0.00174118	0.140507	-2.27097	Normal
Stat5b	Stat5b	-0.204795	12.1332	-4.52592	0.00175056	0.140911	-2.27675	Normal
Mapk3	Mapk3	0.24559	11.7895	4.50487	0.00180131	0.144635	-2.3075	Normal
Lrp5	Lrp5	0.221847	12.0537	4.49828	0.00181753	0.145446	-2.31715	Normal
Gja6	Gja6	-2.71939	1.97888	-4.4971	0.00182045	0.145446	-2.31887	Down
Grm4	Grm4	-2.64597	2.25747	-4.48906	0.00184047	0.146682	-2.33064	Down
Atp6ap1l	Atp6ap1l	-1.58246	3.97009	-4.48401	0.00185318	0.146768	-2.33804	Down
Ablim2	Ablim2	0.289113	9.54018	4.48355	0.00185433	0.146768	-2.33871	Normal
Per3	Per3	0.575389	11.1073	4.4832	0.00185523	0.146768	-2.33923	Normal
Col5a1	Col5a1	-0.386449	11.2922	-4.47674	0.00187163	0.146873	-2.3487	Normal
1700102P08Rik	1700102P08Rik	0.938836	4.50933	4.4744	0.00187762	0.146873	-2.35213	Up
Cdc42ep5	Cdc42ep5	-1.12532	6.80369	-4.47392	0.00187886	0.146873	-2.35284	Down
Gca	Gca	-0.2524	10.0154	-4.47342	0.00188014	0.146873	-2.35357	Normal
Impa2	Impa2	0.539565	10.5105	4.46913	0.00189116	0.146873	-2.35986	Normal
LOC122152370	LOC122152370	-0.569225	12.4469	-4.4684	0.00189305	0.146873	-2.36093	Normal
LOC122152371	LOC122152371	-0.569225	12.4469	-4.4684	0.00189305	0.146873	-2.36093	Normal
Spacdr	Spacdr	-0.569225	12.4469	-4.4684	0.00189305	0.146873	-2.36093	Normal
Hmox1	Hmox1	0.61676	8.80907	4.45993	0.00191506	0.148224	-2.37336	Up
Dnajc7	Dnajc7	-0.279197	12.1086	-4.45577	0.00192598	0.148296	-2.37948	Normal
Lipo2	Lipo2	-2.22569	2.69645	-4.45437	0.00192968	0.148296	-2.38154	Down
Fhip2a	Fhip2a	0.278906	10.3182	4.45238	0.00193492	0.148296	-2.38446	Normal
Ccdc141	Ccdc141	-0.302776	12.9755	-4.45191	0.00193616	0.148296	-2.38514	Normal
Zfp651	Zfp651	0.171312	12.7653	4.45083	0.00193902	0.148296	-2.38673	Normal
Ptgds	Ptgds	0.988546	12.8428	4.44787	0.0019469	0.148342	-2.39109	Up
Klhl32	Klhl32	-0.623604	8.32032	-4.44714	0.00194883	0.148342	-2.39216	Down
Mrps21	Mrps21	1.10771	11.1616	4.44539	0.0019535	0.148346	-2.39473	Up
Exoc3l4	Exoc3l4	-0.797671	7.73941	-4.43493	0.00198168	0.149821	-2.41013	Down
Galnt18	Galnt18	-0.302555	9.50374	-4.43343	0.00198577	0.149821	-2.41234	Normal
Coq10a	Coq10a	-0.219538	12.5459	-4.43302	0.00198689	0.149821	-2.41294	Normal
Mfsd14a	Mfsd14a	0.233674	10.7668	4.42763	0.0020016	0.150364	-2.42087	Normal
Ifnar1	Ifnar1	0.329869	10.4569	4.42697	0.00200342	0.150364	-2.42185	Normal
Myot	Myot	0.536321	11.2179	4.42351	0.00201295	0.150728	-2.42695	Normal
Trim25	Trim25	0.482467	11.5525	4.41438	0.00203832	0.152273	-2.44041	Normal
Pmvk	Pmvk	-0.499064	8.66873	-4.41109	0.00204755	0.152609	-2.44526	Normal
Col3a1	Col3a1	-0.663854	13.3695	-4.40849	0.00205485	0.152648	-2.44909	Down
Rgma	Rgma	-1.7872	9.9355	-4.40754	0.00205756	0.152648	-2.4505	Down
Wee1	Wee1	1.31815	9.06047	4.39877	0.00208249	0.153979	-2.46344	Up
Ensa	Ensa	0.113886	12.8129	4.39621	0.00208983	0.153979	-2.46722	Normal
Ctsw	Ctsw	-1.64898	4.66704	-4.39564	0.00209147	0.153979	-2.46806	Down
Ghr	Ghr	-0.278452	13.166	-4.39455	0.00209463	0.153979	-2.46968	Normal
Uty	Uty	0.287438	10.5527	4.38658	0.00211773	0.155323	-2.48146	Normal
Hr	Hr	-0.586386	9.65318	-4.38154	0.00213247	0.155721	-2.48891	Down
Psap	Psap	0.221852	15.6095	4.38142	0.00213283	0.155721	-2.48909	Normal
Rxrg	Rxrg	-0.447385	11.593	-4.3784	0.00214171	0.155903	-2.49355	Normal
Adsl	Adsl	-0.396806	11.554	-4.37657	0.00214712	0.155903	-2.49627	Normal
B4galt6	B4galt6	-0.329858	10.5858	-4.37542	0.00215053	0.155903	-2.49797	Normal
Retnlg	Retnlg	2.20019	4.75275	4.37401	0.0021547	0.155903	-2.50005	Up
Bcl2l12	Bcl2l12	-0.307489	8.65268	-4.36998	0.00216671	0.156421	-2.50602	Normal
Hsd17b4	Hsd17b4	0.159668	12.6021	4.36657	0.00217695	0.156808	-2.51108	Normal
Ccne1	Ccne1	-0.890119	5.48618	-4.36058	0.00219499	0.157755	-2.51994	Down
Asb2	Asb2	-0.411257	14.5606	-4.3541	0.00221472	0.158818	-2.52955	Normal
Smad3	Smad3	-0.614443	10.0458	-4.34481	0.00224334	0.160513	-2.54333	Down
Srsf5	Srsf5	-0.399995	12.9089	-4.34123	0.00225448	0.160938	-2.54864	Normal
5830418P13Rik	5830418P13Rik	2.77942	2.2393	4.33931	0.00226048	0.160938	-2.5515	Up
Akt1	Akt1	-0.237937	13.3385	-4.33329	0.00227941	0.160938	-2.56045	Normal
Fkbp10	Fkbp10	0.649937	10.3356	4.3325	0.00228188	0.160938	-2.56161	Up
Usp22	Usp22	-0.308566	11.0564	-4.33246	0.00228203	0.160938	-2.56168	Normal
Entpd6	Entpd6	-0.459841	9.90327	-4.33232	0.00228248	0.160938	-2.56189	Normal
Cidea	Cidea	0.454515	10.1266	4.32956	0.00229121	0.160938	-2.56599	Normal
Map7d1	Map7d1	-0.274237	13.9745	-4.32612	0.00230214	0.160938	-2.57109	Normal
Ano5	Ano5	-0.732225	6.25092	-4.32421	0.00230827	0.160938	-2.57395	Down
Samd9l	Samd9l	0.55641	11.1939	4.32147	0.00231704	0.160938	-2.57802	Normal
Rab4a	Rab4a	-0.246677	8.93236	-4.31984	0.00232228	0.160938	-2.58044	Normal
Slc26a10	Slc26a10	0.360662	11.0704	4.31947	0.00232347	0.160938	-2.58099	Normal
Rfwd3	Rfwd3	-0.449037	10.732	-4.31931	0.00232399	0.160938	-2.58123	Normal
Wdr18	Wdr18	-0.251317	10.9108	-4.31878	0.0023257	0.160938	-2.58202	Normal
Dapp1	Dapp1	0.307273	8.84305	4.31829	0.00232727	0.160938	-2.58274	Normal
Ruvbl1	Ruvbl1	-0.304189	9.6526	-4.31768	0.00232924	0.160938	-2.58365	Normal
Pip4k2a	Pip4k2a	0.345952	9.80305	4.31544	0.0023365	0.161094	-2.58699	Normal
Itga3	Itga3	-0.40774	9.47094	-4.31219	0.00234705	0.161475	-2.59182	Normal
Vsir	Vsir	1.47308	10.6964	4.29927	0.00238953	0.164047	-2.61107	Up
Krt7	Krt7	-0.8241	6.58654	-4.2943	0.00240611	0.164834	-2.61848	Down
Sdsl	Sdsl	-0.364493	8.55713	-4.29128	0.00241623	0.165163	-2.62298	Normal
Acr	Acr	-1.39555	4.05939	-4.28922	0.00242315	0.165163	-2.62605	Down
Hdgfl2	Hdgfl2	-0.283574	10.8761	-4.28829	0.0024263	0.165163	-2.62744	Normal
Rps5	Rps5	0.144954	13.8922	4.28506	0.00243721	0.165556	-2.63225	Normal
Igdcc4	Igdcc4	-0.383888	9.78795	-4.27718	0.00246411	0.166741	-2.64402	Normal
Atp1b1	Atp1b1	-0.296869	13.8283	-4.27691	0.00246502	0.166741	-2.64442	Normal
Rbm6	Rbm6	0.213769	10.948	4.26618	0.00250216	0.168898	-2.66045	Normal
Cryba4	Cryba4	-0.400119	7.81883	-4.2643	0.00250874	0.168988	-2.66326	Normal
Eml2	Eml2	-0.325456	10.6915	-4.25813	0.00253043	0.169463	-2.67249	Normal
Ncoa3	Ncoa3	0.155606	11.2712	4.25509	0.00254118	0.169463	-2.67703	Normal
Igsf1	Igsf1	-0.548262	10.0703	-4.25405	0.00254489	0.169463	-2.6786	Normal
Rec8	Rec8	-1.98542	2.7748	-4.25316	0.00254806	0.169463	-2.67993	Down
Bmal1	Bmal1	-1.44844	7.86838	-4.25281	0.00254928	0.169463	-2.68044	Down
Luc7l3	Luc7l3	0.266006	11.9017	4.25224	0.00255132	0.169463	-2.6813	Normal
Tacc2	Tacc2	0.573446	14.1747	4.24992	0.00255962	0.169463	-2.68478	Normal
Osbp	Osbp	-0.276915	12.7049	-4.24972	0.0025603	0.169463	-2.68507	Normal
Cox7c	Cox7c	0.139001	14.851	4.24892	0.00256316	0.169463	-2.68626	Normal
Oaf	Oaf	-1.04646	8.79373	-4.23917	0.00259833	0.171437	-2.70087	Down
Slc41a1	Slc41a1	-0.37378	12.3453	-4.23468	0.00261472	0.172165	-2.70761	Normal
Mvk	Mvk	-0.5969	8.50247	-4.23147	0.00262647	0.17236	-2.71241	Down
Kcnc4	Kcnc4	1.46985	5.04877	4.23095	0.00262839	0.17236	-2.71319	Up
Pttg1	Pttg1	-0.179889	11.865	-4.22798	0.00263934	0.172727	-2.71765	Normal
Retnla	Retnla	-1.20686	8.24241	-4.21965	0.00267032	0.1744	-2.73014	Down
Plxnb1	Plxnb1	-0.473283	11.5456	-4.21286	0.00269584	0.17571	-2.74033	Normal
Septin3	Septin3	0.681762	5.10998	4.20587	0.00272241	0.177083	-2.75084	Up
Gata2	Gata2	0.311473	10.342	4.2026	0.00273494	0.177445	-2.75575	Normal
Il1b	Il1b	1.02364	5.95625	4.20141	0.00273951	0.177445	-2.75754	Up
Pbld2	Pbld2	1.12648	5.79136	4.19882	0.00274948	0.177445	-2.76143	Up
Skint5	Skint5	1.09489	0.761521	4.1971	0.00275614	0.177445	-2.76402	Up
Rmdn2	Rmdn2	-0.28675	8.76667	-4.1963	0.00275925	0.177445	-2.76523	Normal
Dipk2b	Dipk2b	0.543613	8.60404	4.19584	0.00276103	0.177445	-2.76592	Normal
Dock8	Dock8	0.303077	9.7715	4.18911	0.00278727	0.17877	-2.77604	Normal
Ckb	Ckb	-0.444166	10.8951	-4.18771	0.00279276	0.17877	-2.77815	Normal
Hspa8	Hspa8	0.202586	16.3815	4.18522	0.00280254	0.17904	-2.78189	Normal
2500004C02Rik	2500004C02Rik	2.08614	5.37436	4.18307	0.00281101	0.179226	-2.78512	Up
Cpn2	Cpn2	-0.907659	7.62477	-4.17356	0.0028489	0.181053	-2.79945	Down
9330136K24Rik	9330136K24Rik	0.97695	4.67586	4.17257	0.00285286	0.181053	-2.80094	Up
Ftx	Ftx	-0.589696	7.36878	-4.17166	0.00285653	0.181053	-2.80232	Down
Prr5	Prr5	-0.708438	6.78475	-4.16884	0.0028679	0.181416	-2.80657	Down
Ces1d	Ces1d	0.242535	12.3595	4.1612	0.00289893	0.18231	-2.81808	Normal
Ddah1	Ddah1	-0.421663	8.40297	-4.16007	0.00290357	0.18231	-2.81979	Normal
Osbpl1a	Osbpl1a	-0.28843	11.8572	-4.15822	0.00291114	0.18231	-2.82258	Normal
Cep250	Cep250	0.301887	10.028	4.15792	0.00291237	0.18231	-2.82303	Normal
Ctif	Ctif	0.201558	9.65199	4.15723	0.00291522	0.18231	-2.82408	Normal
Slc22a3	Slc22a3	-0.514136	8.82616	-4.15704	0.00291601	0.18231	-2.82437	Normal
Tbccd1	Tbccd1	-0.369129	9.06597	-4.15295	0.00293287	0.182534	-2.83054	Normal
Ehd1	Ehd1	0.222093	12.7524	4.15258	0.00293439	0.182534	-2.83109	Normal
Tmc7	Tmc7	-0.411138	9.05705	-4.15205	0.00293659	0.182534	-2.83189	Normal
Kbtbd12	Kbtbd12	0.254228	9.46667	4.14963	0.00294662	0.182774	-2.83554	Normal
Srebf2	Srebf2	-0.539267	10.974	-4.14839	0.00295181	0.182774	-2.83742	Normal
Iftap	Iftap	0.10726	11.4185	4.14592	0.00296213	0.183012	-2.84116	Normal
Abhd17c	Abhd17c	-0.316299	9.98349	-4.14475	0.00296703	0.183012	-2.84292	Normal
Bzw2	Bzw2	-0.206834	12.8816	-4.13382	0.0030132	0.185505	-2.85944	Normal
Bclaf1	Bclaf1	0.329519	11.7536	4.13024	0.00302847	0.186089	-2.86484	Normal
Ablim3	Ablim3	0.438375	11.9906	4.12606	0.00304644	0.186501	-2.87117	Normal
Eeig2	Eeig2	0.445421	10.9206	4.12598	0.00304676	0.186501	-2.87128	Normal
Obsl1	Obsl1	-0.336964	12.2918	-4.12236	0.00306243	0.187105	-2.87677	Normal
Nup153	Nup153	-0.266606	10.8561	-4.12037	0.00307105	0.187276	-2.87978	Normal
Tmod1	Tmod1	-0.249802	14.2351	-4.11701	0.0030857	0.187567	-2.88486	Normal
Accs	Accs	-0.569717	7.84205	-4.11606	0.00308987	0.187567	-2.88631	Normal
9330158H04Rik	9330158H04Rik	-0.311226	9.15405	-4.1141	0.00309845	0.187567	-2.88927	Normal
Leo1	Leo1	-0.442701	9.28409	-4.11395	0.00309912	0.187567	-2.8895	Normal
Lrrc39	Lrrc39	0.328966	12.8745	4.10863	0.00312255	0.18863	-2.89755	Normal
Tab1	Tab1	-0.767801	10.1755	-4.10083	0.00315729	0.189991	-2.90938	Down
COX1	COX1	7.59758	6.23242	4.0997	0.00316235	0.189991	-2.91109	Up
Eral1	Eral1	-0.214925	10.275	-4.09957	0.00316295	0.189991	-2.91129	Normal
Rps19bp1	Rps19bp1	-0.321047	8.69073	-4.09768	0.00317144	0.189991	-2.91416	Normal
Kctd21	Kctd21	0.346926	8.3467	4.09698	0.00317459	0.189991	-2.91522	Normal
Smim15	Smim15	2.05422	8.97318	4.08576	0.00322554	0.192683	-2.93223	Up
Prnp	Prnp	-2.54124	11.3277	-4.07827	0.00326008	0.193916	-2.94361	Down
Rtn4ip1	Rtn4ip1	0.896574	11.0687	4.07777	0.00326238	0.193916	-2.94437	Up
Ifitm1	Ifitm1	1.4442	8.08559	4.07737	0.00326426	0.193916	-2.94498	Up
Clec4d	Clec4d	1.60829	4.75477	4.07282	0.00328547	0.194817	-2.9519	Up
Fbxo45	Fbxo45	0.200008	10.0786	4.07	0.00329866	0.194859	-2.95618	Normal
Ogdhl	Ogdhl	-0.451311	13.2977	-4.06879	0.00330434	0.194859	-2.95802	Normal
Ankrd63	Ankrd63	-5.80178	2.90089	-4.06806	0.00330776	0.194859	-2.95913	Down
Cdh12	Cdh12	2.12198	1.06099	4.0675	0.00331039	0.194859	-2.95997	Up
Zswim1	Zswim1	-0.4259	8.18232	-4.0654	0.00332034	0.195088	-2.96318	Normal
Gm15542	Gm15542	6.73525	3.36763	4.06365	0.00332859	0.1951	-2.96583	Up
Lcn2	Lcn2	1.08469	7.44353	4.06279	0.00333266	0.1951	-2.96714	Up
Hipk2	Hipk2	0.449284	11.164	4.06051	0.00334352	0.195251	-2.97061	Normal
Top2b	Top2b	-0.213895	12.3271	-4.0597	0.00334738	0.195251	-2.97184	Normal
Prg4	Prg4	0.978945	9.19361	4.05545	0.0033677	0.195902	-2.97831	Up
Pkm	Pkm	-0.253773	15.5722	-4.0538	0.00337562	0.195902	-2.98081	Normal
Ccn1	Ccn1	-0.619496	11.214	-4.0527	0.00338096	0.195902	-2.9825	Down
Tinagl1	Tinagl1	0.437438	12.2203	4.05023	0.00339286	0.195902	-2.98625	Normal
Nav3	Nav3	0.360188	9.27208	4.04995	0.0033942	0.195902	-2.98667	Normal
Lct	Lct	1.97801	0.989003	4.04926	0.00339754	0.195902	-2.98773	Up
Drd2	Drd2	-0.857649	7.99638	-4.04853	0.00340112	0.195902	-2.98885	Down
Prom1	Prom1	0.932142	6.49753	4.04641	0.00341142	0.195917	-2.99208	Up
Tnfaip2	Tnfaip2	-0.454512	11.1305	-4.04586	0.00341409	0.195917	-2.99291	Normal
Cwc25	Cwc25	0.634318	8.55411	4.04472	0.00341963	0.195917	-2.99464	Up
Cfp	Cfp	0.298762	8.8567	4.04142	0.00343577	0.196461	-2.99967	Normal
Fahd2a	Fahd2a	-0.248465	9.9613	-4.03925	0.00344641	0.196461	-3.00297	Normal
Ecd	Ecd	-0.262678	10.5163	-4.03634	0.00346077	0.196461	-3.00741	Normal
Cacna1g	Cacna1g	-0.451227	10.0773	-4.03633	0.00346081	0.196461	-3.00742	Normal
Aldh1b1	Aldh1b1	-0.566916	9.67855	-4.03518	0.00346653	0.196461	-3.00918	Normal
Cd274	Cd274	-0.516245	10.1329	-4.03482	0.00346828	0.196461	-3.00973	Normal
Arl2	Arl2	0.158562	11.2243	4.03394	0.00347265	0.196461	-3.01107	Normal
Ntn1	Ntn1	-0.265109	12.6343	-4.03023	0.0034911	0.196461	-3.01673	Normal
H4c1	H4c1	-1.91663	0.958316	-4.02995	0.00349251	0.196461	-3.01716	Down
Llgl2	Llgl2	-0.23188	9.41176	-4.02954	0.00349453	0.196461	-3.01777	Normal
Cd200l1	Cd200l1	2	1	4.0288	0.00349825	0.196461	-3.01891	Up
Supt7l	Supt7l	-0.39769	9.08577	-4.02798	0.00350236	0.196461	-3.02016	Normal
Prpf6	Prpf6	-0.195528	11.2133	-4.02296	0.00352757	0.197245	-3.02782	Normal
Vwa1	Vwa1	-0.220541	10.6734	-4.02023	0.00354135	0.197245	-3.03198	Normal
Mov10l1	Mov10l1	-0.23582	11.7003	-4.01792	0.00355307	0.197245	-3.0355	Normal
Gm3716	Gm3716	3.0034	2.57538	4.01759	0.00355476	0.197245	-3.03601	Up
Ttc27	Ttc27	-0.446144	9.0915	-4.01709	0.00355729	0.197245	-3.03677	Normal
Parg	Parg	0.219637	10.032	4.01647	0.00356047	0.197245	-3.03772	Normal
Jag1	Jag1	0.36298	9.99288	4.01568	0.00356448	0.197245	-3.03892	Normal
Agtr1a	Agtr1a	-0.649937	10.8722	-4.01552	0.00356533	0.197245	-3.03918	Down
Strbp	Strbp	0.332881	8.96653	4.01101	0.00358839	0.198102	-3.04606	Normal
Vopp1	Vopp1	-0.396117	10.3865	-4.01009	0.00359313	0.198102	-3.04747	Normal
Anxa5	Anxa5	-0.464362	12.4178	-4.00692	0.00360945	0.198357	-3.0523	Normal
Pafah2	Pafah2	-1.18017	8.65011	-4.0068	0.00361007	0.198357	-3.05249	Down
Gja8	Gja8	1.99638	0.998189	4.005	0.00361943	0.198532	-3.05525	Up
Tbx20	Tbx20	-0.286357	12.5257	-3.99949	0.00364812	0.199085	-3.06367	Normal
Mrpl48	Mrpl48	0.229561	11.2653	3.99941	0.00364852	0.199085	-3.06378	Normal
Dctn6	Dctn6	0.234893	11.4693	3.99712	0.00366049	0.199085	-3.06728	Normal
Hsf2bp	Hsf2bp	0.766291	3.98064	3.99674	0.00366249	0.199085	-3.06786	Up
Foxd4	Foxd4	1.74441	0.872206	3.99644	0.00366407	0.199085	-3.06832	Up
Espn	Espn	-0.501931	7.84339	-3.99596	0.00366661	0.199085	-3.06906	Normal
Rmdn3	Rmdn3	-0.224385	10.0064	-3.99023	0.00369684	0.200389	-3.07782	Normal
Ank2	Ank2	-0.205835	12.2104	-3.98564	0.0037213	0.201375	-3.08485	Normal
Ngdn	Ngdn	-0.146796	10.4522	-3.98314	0.00373464	0.201433	-3.08867	Normal
Ppp1r37	Ppp1r37	-0.241746	12.0317	-3.98202	0.00374068	0.201433	-3.09039	Normal
Rpsa-ps2	Rpsa-ps2	0.244508	8.59017	3.98193	0.00374113	0.201433	-3.09052	Normal
Ctla2a	Ctla2a	0.620448	10.2527	3.98072	0.00374763	0.201446	-3.09237	Up
Tomm34	Tomm34	-0.26854	9.93075	-3.97613	0.00377246	0.202443	-3.09941	Normal
Acaa2	Acaa2	0.185054	15.5528	3.97063	0.00380234	0.203707	-3.10782	Normal
Dip2c	Dip2c	-0.3045	11.751	-3.96885	0.00381212	0.203891	-3.11056	Normal
Serpine1	Serpine1	0.782415	10.8984	3.96575	0.00382911	0.204112	-3.1153	Up
Aagab	Aagab	-0.131552	10.0864	-3.96368	0.00384054	0.204112	-3.11848	Normal
Pla2g5	Pla2g5	-0.257022	10.8536	-3.96273	0.00384578	0.204112	-3.11993	Normal
Tcof1	Tcof1	-0.236046	9.97682	-3.96098	0.00385551	0.204112	-3.12262	Normal
Entpd1	Entpd1	0.849341	10.3916	3.95986	0.00386169	0.204112	-3.12433	Up
Marchf2	Marchf2	0.248684	11.4204	3.95929	0.0038649	0.204112	-3.12522	Normal
Scrn2	Scrn2	-0.37834	9.23552	-3.95712	0.00387697	0.204112	-3.12854	Normal
Spock2	Spock2	0.649441	10.6714	3.95665	0.00387962	0.204112	-3.12927	Up
Ano9	Ano9	2.36662	1.70507	3.95621	0.00388207	0.204112	-3.12994	Up
Usp28	Usp28	-0.314271	12.8477	-3.95424	0.00389308	0.204112	-3.13296	Normal
Mmab	Mmab	-0.278437	11.0677	-3.95225	0.00390422	0.204112	-3.13601	Normal
Samd10	Samd10	-0.544953	7.09475	-3.95159	0.00390797	0.204112	-3.13703	Normal
2810408I11Rik	2810408I11Rik	2.32402	1.16201	3.95071	0.0039129	0.204112	-3.13837	Up
Rsf1os2	Rsf1os2	2.46717	1.23358	3.95011	0.00391631	0.204112	-3.1393	Up
Sp2	Sp2	-0.242787	9.60556	-3.9469	0.00393444	0.204112	-3.14422	Normal
Ccnd1	Ccnd1	-0.29874	12.0369	-3.9469	0.00393444	0.204112	-3.14422	Normal
Atxn1l	Atxn1l	0.357252	10.59	3.94546	0.00394263	0.204112	-3.14644	Normal
Kitl	Kitl	0.287728	12.313	3.94467	0.00394709	0.204112	-3.14764	Normal
Gmppb	Gmppb	-0.574411	8.30904	-3.94329	0.00395497	0.204112	-3.14977	Normal
Them6	Them6	-0.580787	8.72042	-3.94299	0.00395668	0.204112	-3.15023	Down
Gpx3	Gpx3	1.04456	12.906	3.94152	0.00396508	0.204112	-3.15249	Up
Ackr3	Ackr3	0.284965	12.3983	3.94088	0.00396869	0.204112	-3.15346	Normal
Ubb	Ubb	0.160715	14.7786	3.93927	0.00397793	0.204112	-3.15593	Normal
Nudt4	Nudt4	0.243297	13.7401	3.93692	0.00399145	0.204112	-3.15955	Normal
Cd44	Cd44	1.20327	7.85247	3.93646	0.00399409	0.204112	-3.16025	Up
Trarg1	Trarg1	0.635962	7.77028	3.93462	0.00400473	0.204112	-3.16309	Up
Slc25a30	Slc25a30	0.385003	9.57843	3.93445	0.0040057	0.204112	-3.16334	Normal
Maged2	Maged2	-0.358828	10.3435	-3.93346	0.0040114	0.204112	-3.16486	Normal
Lgals4	Lgals4	0.737775	11.3319	3.93327	0.00401251	0.204112	-3.16516	Up
Tomm40l	Tomm40l	0.394871	12.0218	3.93265	0.00401607	0.204112	-3.1661	Normal
Izumo1r	Izumo1r	-2.05244	1.02622	-3.93213	0.0040191	0.204112	-3.1669	Down
Tdgf1	Tdgf1	-2.05244	1.02622	-3.93213	0.0040191	0.204112	-3.1669	Down
Dnm2	Dnm2	-0.170035	11.8009	-3.92944	0.00403476	0.204585	-3.17105	Normal
Snx25	Snx25	0.250609	9.6405	3.92689	0.00404963	0.204923	-3.17496	Normal
Naglu	Naglu	-0.47345	9.30939	-3.92577	0.00405617	0.204923	-3.17668	Normal
Slc35c2	Slc35c2	-0.319117	9.81516	-3.92503	0.00406053	0.204923	-3.17783	Normal
Polrmt	Polrmt	-0.308143	10.7851	-3.92159	0.00408076	0.205334	-3.18312	Normal
Lmcd1	Lmcd1	-0.321455	11.0208	-3.921	0.0040842	0.205334	-3.18402	Normal
Mthfd1l	Mthfd1l	0.938596	7.27935	3.91946	0.00409332	0.205334	-3.18639	Up
Foxj2	Foxj2	-0.338099	11.2881	-3.91887	0.0040968	0.205334	-3.1873	Normal
Cenpf	Cenpf	-0.644055	10.4183	-3.91729	0.00410616	0.205334	-3.18973	Down
Zdhhc14	Zdhhc14	0.446305	8.36694	3.91707	0.00410747	0.205334	-3.19007	Normal
Npm3	Npm3	-0.174934	9.49838	-3.91608	0.00411332	0.205334	-3.19158	Normal
Map3k19	Map3k19	1.7402	0.870099	3.91254	0.00413444	0.206069	-3.19704	Up
Cemip	Cemip	2.23703	1.96673	3.9112	0.00414248	0.206151	-3.1991	Up
Nr1h3	Nr1h3	0.472906	9.67961	3.9068	0.00416891	0.206977	-3.20588	Normal
Tbrg1	Tbrg1	-0.270175	10.7149	-3.90545	0.00417702	0.206977	-3.20794	Normal
Dele1	Dele1	-0.355846	12.8935	-3.90425	0.00418431	0.206977	-3.2098	Normal
Myom2	Myom2	-0.490477	15.9182	-3.90202	0.00419781	0.206977	-3.21323	Normal
Gm33543	Gm33543	0.790575	6.52514	3.90037	0.00420788	0.206977	-3.21578	Up
Vwa8	Vwa8	0.445543	14.0228	3.89792	0.00422278	0.206977	-3.21954	Normal
Mtx3	Mtx3	-0.342957	10.1332	-3.89705	0.00422814	0.206977	-3.22089	Normal
Cth	Cth	-0.689373	6.73948	-3.89662	0.00423076	0.206977	-3.22155	Down
Lipe	Lipe	0.49682	11.7077	3.89549	0.0042377	0.206977	-3.2233	Normal
Gm5176	Gm5176	1.93848	0.969238	3.89436	0.00424459	0.206977	-3.22503	Up
3830403N18Rik	3830403N18Rik	-0.919307	6.20539	-3.89276	0.00425449	0.206977	-3.22751	Down
Gbf1	Gbf1	-0.184618	11.4604	-3.89236	0.00425692	0.206977	-3.22812	Normal
Camk1	Camk1	-0.228267	11.6256	-3.88876	0.00427919	0.206977	-3.23367	Normal
Coq6	Coq6	-0.229513	11.4354	-3.88836	0.00428168	0.206977	-3.23428	Normal
Suclg1	Suclg1	-0.148895	14.313	-3.88781	0.00428509	0.206977	-3.23513	Normal
Tspo2	Tspo2	2.27336	1.13668	3.88775	0.00428544	0.206977	-3.23522	Up
Acsbg1	Acsbg1	-1.34177	4.42201	-3.88705	0.00428979	0.206977	-3.2363	Down
Gadd45gip1	Gadd45gip1	-0.255646	11.4168	-3.88692	0.00429059	0.206977	-3.2365	Normal
Dhx36	Dhx36	-0.13609	11.1275	-3.8865	0.00429326	0.206977	-3.23716	Normal
Slc7a1	Slc7a1	-0.291741	11.403	-3.88645	0.00429357	0.206977	-3.23724	Normal
Gstk1	Gstk1	-0.115313	11.6965	-3.88637	0.00429407	0.206977	-3.23736	Normal
Glns-ps1	Glns-ps1	3.55614	3.28826	3.88371	0.00431065	0.207185	-3.24146	Up
Nbas	Nbas	-0.351061	10.4318	-3.88297	0.00431525	0.207185	-3.2426	Normal
Zfp35	Zfp35	0.395421	9.1256	3.88258	0.00431769	0.207185	-3.2432	Normal
Tbrg4	Tbrg4	-0.124528	11.8162	-3.88127	0.00432589	0.207269	-3.24522	Normal
Lmbrd1	Lmbrd1	0.324329	10.909	3.87918	0.004339	0.207589	-3.24844	Normal
Aida	Aida	0.939343	10.0211	3.87504	0.00436516	0.208385	-3.25483	Up
F7	F7	2.38306	2.91408	3.87374	0.00437341	0.208385	-3.25684	Up
Tsfm	Tsfm	-0.230899	10.7753	-3.87348	0.00437507	0.208385	-3.25724	Normal
Gm11249	Gm11249	0.356154	9.38568	3.87062	0.00439327	0.208943	-3.26166	Normal
Syce1	Syce1	-2.03348	1.01674	-3.86818	0.00440885	0.209375	-3.26543	Down
Elmod3	Elmod3	0.536296	9.9878	3.86475	0.00443083	0.210109	-3.27072	Normal
Cdc5l	Cdc5l	-0.169541	10.8974	-3.86279	0.00444345	0.210181	-3.27374	Normal
Ubald1	Ubald1	1.00537	9.4709	3.86087	0.00445592	0.210181	-3.27672	Up
Pik3r6	Pik3r6	0.299202	9.08083	3.8608	0.00445637	0.210181	-3.27683	Normal
Tmem97	Tmem97	-0.674966	7.81819	-3.85969	0.00446352	0.210181	-3.27853	Down
Dnal4	Dnal4	-0.400816	10.0331	-3.85947	0.004465	0.210181	-3.27889	Normal
Rnd1	Rnd1	-1.03768	6.74034	-3.85771	0.00447643	0.210412	-3.28161	Down
Mthfd1	Mthfd1	-0.333027	10.7037	-3.85567	0.00448967	0.210425	-3.28475	Normal
Bmi1	Bmi1	0.139173	11.8691	3.85464	0.00449639	0.210425	-3.28634	Normal
Copa	Copa	-0.101419	13.1953	-3.85386	0.00450153	0.210425	-3.28755	Normal
Ubn1	Ubn1	0.234951	11.2004	3.85283	0.00450827	0.210425	-3.28914	Normal
Ttc12	Ttc12	-0.348344	10.5651	-3.85263	0.00450957	0.210425	-3.28945	Normal
Nudt22	Nudt22	-0.2806	9.40467	-3.85166	0.00451592	0.210425	-3.29095	Normal
Igkv8-24	Igkv8-24	-2.15483	1.07741	-3.8497	0.00452886	0.210723	-3.29399	Down
Khdc4	Khdc4	0.205506	11.056	3.84537	0.00455744	0.21164	-3.30068	Normal
Tlx2	Tlx2	-2.57607	1.28804	-3.84473	0.00456172	0.21164	-3.30168	Down
Tlcd2	Tlcd2	-1.12945	7.11316	-3.84357	0.00456939	0.211691	-3.30346	Down
Fsd2	Fsd2	-0.143974	13.9914	-3.8407	0.00458851	0.212046	-3.3079	Normal
Tanc1	Tanc1	0.682476	11.0272	3.84045	0.00459022	0.212046	-3.3083	Up
Ddn	Ddn	-2.0298	4.61739	-3.83542	0.00462391	0.213205	-3.31607	Down
Wdsub1	Wdsub1	0.189869	9.85918	3.83473	0.00462856	0.213205	-3.31714	Normal
Cep41	Cep41	-1.30599	6.86952	-3.83323	0.00463868	0.213323	-3.31946	Down
Alas1	Alas1	-0.432765	13.5122	-3.83239	0.00464437	0.213323	-3.32076	Normal
Prdx2	Prdx2	-0.178972	13.6621	-3.83134	0.0046515	0.213346	-3.3224	Normal
Mkks	Mkks	0.212042	11.705	3.82859	0.00467017	0.213767	-3.32665	Normal
Gm7935	Gm7935	-2.53846	1.26923	-3.82753	0.00467737	0.213767	-3.32829	Down
Dpy19l3	Dpy19l3	-0.691179	7.39031	-3.82706	0.00468058	0.213767	-3.32902	Down
Stag2	Stag2	0.244921	12.0726	3.82573	0.00468966	0.213878	-3.33108	Normal
Cnn2	Cnn2	-0.310209	11.2699	-3.82303	0.0047082	0.21442	-3.33527	Normal
Rapgef2	Rapgef2	0.213484	11.4706	3.8199	0.0047297	0.215095	-3.34011	Normal
Hivep3	Hivep3	0.494364	8.59468	3.81781	0.00474417	0.215334	-3.34336	Normal
Dipk1c	Dipk1c	-2.67451	1.95812	-3.81721	0.00474833	0.215334	-3.34429	Down
Ybx2	Ybx2	-0.35265	9.36914	-3.81558	0.00475962	0.21539	-3.34681	Normal
Mcc	Mcc	0.560462	8.90106	3.8151	0.00476296	0.21539	-3.34756	Normal
Slc39a10	Slc39a10	0.911142	9.97473	3.81182	0.00478579	0.21594	-3.35264	Up
Sema5b	Sema5b	-1.43298	4.48937	-3.81143	0.00478854	0.21594	-3.35325	Down
6530402F18Rik	6530402F18Rik	0.503618	8.09514	3.80814	0.00481159	0.216676	-3.35835	Normal
Ing5	Ing5	-0.239652	10.0054	-3.80424	0.00483906	0.217609	-3.3644	Normal
Lypd2	Lypd2	-1.50821	5.32771	-3.80255	0.00485105	0.217844	-3.36703	Down
Pdxk	Pdxk	0.397762	10.3898	3.80146	0.00485875	0.217886	-3.36871	Normal
Efhd1	Efhd1	-0.878012	7.35371	-3.79973	0.00487108	0.218135	-3.3714	Down
Hsd11b1	Hsd11b1	0.653443	10.6535	3.79512	0.004904	0.218961	-3.37856	Up
Mpi	Mpi	-0.203788	12.0085	-3.79433	0.00490964	0.218961	-3.37978	Normal
Mzt2	Mzt2	-0.502238	8.98825	-3.79348	0.00491577	0.218961	-3.3811	Normal
Insc	Insc	-1.49094	3.93571	-3.79226	0.00492455	0.218961	-3.383	Down
Cr1l	Cr1l	0.225774	11.5747	3.79163	0.00492905	0.218961	-3.38397	Normal
Fa2h	Fa2h	2.37108	2.11431	3.79146	0.00493033	0.218961	-3.38424	Up
Dysf	Dysf	0.196917	12.3048	3.78978	0.00494247	0.219128	-3.38685	Normal
Mir7059	Mir7059	0.871158	0.620779	3.78905	0.0049477	0.219128	-3.38798	Up
Arnt	Arnt	0.220961	10.9706	3.78544	0.00497389	0.21971	-3.39358	Normal
Sirt5	Sirt5	-0.204	10.7325	-3.78519	0.00497574	0.21971	-3.39398	Normal
Ddb1	Ddb1	-0.149424	13.3677	-3.78352	0.00498788	0.21971	-3.39656	Normal
Brix1	Brix1	-0.184932	10.064	-3.78312	0.00499084	0.21971	-3.39719	Normal
Fnip1	Fnip1	0.236042	12.1737	3.78255	0.00499496	0.21971	-3.39807	Normal
Ggct	Ggct	-0.625905	9.22101	-3.78118	0.00500502	0.219852	-3.40021	Down
Ier3	Ier3	0.906726	10.1293	3.77924	0.00501925	0.220177	-3.40322	Up
Lars	Lars	0.107176	11.612	3.77617	0.00504186	0.220868	-3.40799	Normal
Dpysl4	Dpysl4	-0.629087	8.55023	-3.77336	0.00506268	0.221478	-3.41236	Down
Angptl4	Angptl4	1.89394	9.68896	3.76997	0.00508784	0.222113	-3.41763	Up
Clec4f	Clec4f	2.56008	3.60518	3.76955	0.00509098	0.222113	-3.41828	Up
Chd2	Chd2	-0.195005	11.6136	-3.76805	0.00510221	0.222302	-3.42062	Normal
Sh3tc1	Sh3tc1	0.262995	9.61431	3.75531	0.00519846	0.226189	-3.44045	Normal
Gprin2	Gprin2	-1.71097	4.15575	-3.75226	0.00522178	0.226897	-3.4452	Down
Zfp281	Zfp281	-3.69093	7.01617	-3.75108	0.00523079	0.226982	-3.44703	Down
Tufm	Tufm	-0.193217	13.3249	-3.74677	0.00526399	0.227759	-3.45374	Normal
Adh1	Adh1	0.892562	10.0864	3.74577	0.00527179	0.227759	-3.45531	Up
Fitm1	Fitm1	-0.225379	12.5453	-3.74551	0.00527374	0.227759	-3.4557	Normal
Slc25a20	Slc25a20	0.658159	13.3874	3.74439	0.00528247	0.227759	-3.45746	Up
Scin	Scin	-0.761857	7.97203	-3.74418	0.00528405	0.227759	-3.45777	Down
Gna12	Gna12	0.214957	12.9997	3.74275	0.00529516	0.227933	-3.46	Normal
Fam76a	Fam76a	0.171947	11.0818	3.74052	0.00531255	0.228376	-3.46348	Normal
Rbms2	Rbms2	0.18994	11.4119	3.73786	0.00533337	0.228633	-3.46763	Normal
Acp6	Acp6	-0.402638	10.3541	-3.73621	0.00534636	0.228633	-3.47021	Normal
Hcn2	Hcn2	-0.602856	9.6232	-3.73564	0.0053508	0.228633	-3.47109	Down
Carns1	Carns1	-0.559588	10.9853	-3.73464	0.0053587	0.228633	-3.47265	Normal
Gm3946	Gm3946	2.32388	1.16194	3.73427	0.00536158	0.228633	-3.47322	Up
Med10	Med10	-0.266676	9.44196	-3.73347	0.00536793	0.228633	-3.47448	Normal
Rdh10	Rdh10	0.44767	8.48612	3.73247	0.00537584	0.228633	-3.47604	Normal
Nr4a1	Nr4a1	-0.753996	9.61773	-3.72864	0.00540619	0.228633	-3.48201	Down
Igsf10	Igsf10	-0.518655	8.55549	-3.72847	0.00540754	0.228633	-3.48227	Normal
Npc1	Npc1	0.60645	11.1164	3.72817	0.0054099	0.228633	-3.48274	Up
Septin4	Septin4	-0.249424	10.7346	-3.72768	0.00541383	0.228633	-3.48351	Normal
Wdr43	Wdr43	-0.165898	10.4915	-3.72718	0.00541784	0.228633	-3.48429	Normal
Cpt1b	Cpt1b	0.263628	15.0521	3.72669	0.0054217	0.228633	-3.48505	Normal
Adipor2	Adipor2	0.438704	11.5297	3.72639	0.0054241	0.228633	-3.48551	Normal
Fetub	Fetub	1.47518	5.04801	3.72627	0.00542504	0.228633	-3.4857	Up
Tsn	Tsn	-0.193133	11.132	-3.7221	0.00545843	0.229739	-3.4922	Normal
Fam161b	Fam161b	0.625145	8.96144	3.72082	0.00546872	0.229797	-3.4942	Up
Hopx	Hopx	-0.320489	13.6755	-3.71919	0.00548192	0.229797	-3.49676	Normal
Hpca	Hpca	-2.4018	2.66459	-3.71893	0.005484	0.229797	-3.49716	Down
Gper1	Gper1	0.746893	6.47255	3.71797	0.00549178	0.229797	-3.49866	Up
Nr3c2	Nr3c2	-0.655514	10.3382	-3.71751	0.00549548	0.229797	-3.49938	Down
Plscr1	Plscr1	0.32405	9.86459	3.71598	0.00550789	0.229847	-3.50177	Normal
Ptprm	Ptprm	-0.162342	12.1023	-3.7153	0.00551338	0.229847	-3.50282	Normal
Larp1b	Larp1b	-0.181251	11.3927	-3.71472	0.0055181	0.229847	-3.50373	Normal
Nek1	Nek1	-0.346575	9.93015	-3.71379	0.00552566	0.229865	-3.50518	Normal
Apbb1	Apbb1	0.281329	12.3913	3.71117	0.00554703	0.230456	-3.50927	Normal
Gnb5	Gnb5	-0.537676	10.4021	-3.70631	0.00558693	0.231814	-3.51687	Normal
Gm8957	Gm8957	2.55453	1.27726	3.70194	0.005623	0.232803	-3.52369	Up
Tubgcp2	Tubgcp2	-0.288731	10.4757	-3.70168	0.00562522	0.232803	-3.5241	Normal
Shroom4	Shroom4	0.508154	11.0489	3.69653	0.00566806	0.233866	-3.53214	Normal
Rnf157	Rnf157	-0.545265	8.71868	-3.69598	0.0056727	0.233866	-3.53301	Normal
Acy3	Acy3	-0.459327	9.99639	-3.69376	0.00569129	0.233866	-3.53648	Normal
Sh2d2a	Sh2d2a	-0.78496	4.16518	-3.69344	0.00569399	0.233866	-3.53698	Down
Pim1	Pim1	-0.736702	9.87292	-3.69196	0.00570643	0.233866	-3.53929	Down
Fam184b	Fam184b	2.24303	1.12151	3.69175	0.0057082	0.233866	-3.53962	Up
Cirbp	Cirbp	-0.512905	10.5335	-3.69175	0.00570823	0.233866	-3.53962	Normal
T2	T2	-0.910641	4.17028	-3.69165	0.005709	0.233866	-3.53977	Down
Tmsb15l	Tmsb15l	-2.67707	3.0051	-3.68968	0.00572563	0.233893	-3.54285	Down
Vps28	Vps28	-0.220146	11.0531	-3.68876	0.00573345	0.233893	-3.54429	Normal
Flt1	Flt1	0.360286	13.3865	3.68829	0.00573745	0.233893	-3.54503	Normal
Cobl	Cobl	-0.326492	8.52798	-3.68755	0.00574373	0.233893	-3.54619	Normal
Arhgef10l	Arhgef10l	-0.28776	11.7697	-3.68718	0.00574684	0.233893	-3.54677	Normal
Mrpl44	Mrpl44	-0.348393	11.2997	-3.68577	0.00575885	0.233893	-3.54897	Normal
4930505N22Rik	4930505N22Rik	1.92064	2.20149	3.68557	0.00576051	0.233893	-3.54928	Up
Tnip1	Tnip1	-0.221105	10.642	-3.6847	0.00576793	0.233899	-3.55065	Normal
Tmem253	Tmem253	0.773179	5.62082	3.68207	0.00579036	0.234285	-3.55475	Up
Gm2451	Gm2451	-0.870639	9.61821	-3.68188	0.00579201	0.234285	-3.55506	Down
Cers4	Cers4	-0.701777	10.738	-3.68074	0.00580178	0.23433	-3.55684	Down
Zfp940	Zfp940	-0.592215	5.79049	-3.68005	0.00580767	0.23433	-3.55792	Down
Itpr1	Itpr1	-0.230183	11.7548	-3.6781	0.00582446	0.234389	-3.56097	Normal
Ide	Ide	-0.443821	11.8821	-3.67652	0.00583805	0.234389	-3.56344	Normal
Polr3gl	Polr3gl	-0.516445	10.5834	-3.676	0.00584257	0.234389	-3.56426	Normal
Fubp3	Fubp3	-0.186054	9.80203	-3.67582	0.00584409	0.234389	-3.56454	Normal
Pdzrn4	Pdzrn4	-0.9884	6.32289	-3.67514	0.00585	0.234389	-3.56561	Down
Haus2	Haus2	-0.297644	9.89365	-3.67481	0.00585281	0.234389	-3.56612	Normal
Trem1	Trem1	2.57358	2.84858	3.67382	0.00586144	0.234443	-3.56768	Up
Hsd17b7	Hsd17b7	-0.507366	10.0345	-3.67292	0.00586919	0.234462	-3.56907	Normal
Rnaseh1	Rnaseh1	-0.371608	8.52244	-3.67181	0.00587885	0.234507	-3.57081	Normal
Sik2	Sik2	0.348519	9.57731	3.67056	0.0058897	0.234507	-3.57277	Normal
Lgi3	Lgi3	-1.57257	6.8456	-3.67028	0.00589217	0.234507	-3.57321	Down
AU021092	AU021092	0.631228	8.50298	3.66892	0.00590408	0.234691	-3.57535	Up
Fam83e	Fam83e	-3.06529	2.03484	-3.6672	0.00591907	0.234997	-3.57803	Down
Luc7l	Luc7l	0.253513	10.8862	3.66592	0.00593034	0.235154	-3.58005	Normal
Kdm7a	Kdm7a	0.185736	11.0176	3.66307	0.00595536	0.235856	-3.5845	Normal
Lap3	Lap3	-0.191879	11.6421	-3.66187	0.00596598	0.235881	-3.58639	Normal
Ubr2	Ubr2	0.29852	12.4391	3.6611	0.00597277	0.235881	-3.58759	Normal
Cdc42ep4	Cdc42ep4	0.477287	10.5935	3.66051	0.00597798	0.235881	-3.58852	Normal
Tpi1	Tpi1	-0.13257	15.2713	-3.65844	0.00599631	0.236315	-3.59176	Normal
Nebl	Nebl	-0.211418	14.2804	-3.6535	0.00604039	0.237761	-3.59951	Normal
Fam110d	Fam110d	0.357599	8.63532	3.65136	0.00605949	0.237791	-3.60285	Normal
Smarcd2	Smarcd2	0.249251	10.2937	3.65116	0.00606131	0.237791	-3.60317	Normal
Pm20d1	Pm20d1	-0.330768	9.50278	-3.65094	0.00606331	0.237791	-3.60352	Normal
Psmd11	Psmd11	0.303455	10.9764	3.64902	0.00608061	0.237792	-3.60653	Normal
Sptbn4	Sptbn4	-1.60082	5.03652	-3.64801	0.00608969	0.237792	-3.60811	Down
Klf6	Klf6	0.296331	12.1958	3.64715	0.00609744	0.237792	-3.60946	Normal
Dnaaf9	Dnaaf9	0.185843	12.0605	3.6469	0.00609974	0.237792	-3.60986	Normal
Wdr27	Wdr27	-1.47704	3.66967	-3.64619	0.0061061	0.237792	-3.61096	Down
4732491K20Rik	4732491K20Rik	-0.928351	7.62383	-3.64602	0.00610765	0.237792	-3.61123	Down
Ky	Ky	-0.412702	10.2369	-3.64498	0.00611708	0.237871	-3.61286	Normal
Rbm19	Rbm19	-0.326549	9.43469	-3.64308	0.00613435	0.238114	-3.61584	Normal
Magohb	Magohb	-0.421544	7.82342	-3.64267	0.00613811	0.238114	-3.61649	Normal
Mgst3	Mgst3	0.210893	13.7511	3.63777	0.00618288	0.238852	-3.62418	Normal
Rreb1	Rreb1	0.34279	11.4371	3.63764	0.00618405	0.238852	-3.62438	Normal
Col6a5	Col6a5	-1.52782	3.04702	-3.63686	0.0061912	0.238852	-3.6256	Down
C730002L08Rik	C730002L08Rik	2.40421	1.20211	3.63573	0.00620157	0.238852	-3.62737	Up
Frmd6	Frmd6	-0.276824	11.3858	-3.635	0.00620835	0.238852	-3.62853	Normal
Hnrnpa1	Hnrnpa1	-0.187414	12.1264	-3.63494	0.00620888	0.238852	-3.62862	Normal
Ppp6r1	Ppp6r1	-0.188875	12.2298	-3.63492	0.00620906	0.238852	-3.62865	Normal
Gm2814	Gm2814	2.30963	1.15481	3.6319	0.0062369	0.23952	-3.63338	Up
Mvd	Mvd	-0.500807	8.28911	-3.63143	0.00624129	0.23952	-3.63412	Normal
Dnajb4	Dnajb4	0.940045	12.258	3.63057	0.00624925	0.23954	-3.63547	Up
Cstdc2	Cstdc2	1.84645	1.52752	3.62713	0.00628123	0.240351	-3.64087	Up
Galnt5	Galnt5	-2.30776	1.15388	-3.62669	0.00628534	0.240351	-3.64156	Down
Gm17045	Gm17045	1.15068	4.06003	3.62581	0.0062936	0.240381	-3.64295	Up
Scp2	Scp2	0.169611	14.3226	3.62463	0.00630459	0.240516	-3.6448	Normal
Gin1	Gin1	0.358723	8.65425	3.62189	0.00633029	0.24121	-3.6491	Normal
Reps1	Reps1	-0.253835	10.0747	-3.61795	0.00636751	0.242138	-3.6553	Normal
Nrbp2	Nrbp2	-0.131215	10.6033	-3.61746	0.00637217	0.242138	-3.65607	Normal
Fam20c	Fam20c	-0.55131	9.31164	-3.61584	0.00638749	0.242138	-3.65861	Normal
Nat9	Nat9	-0.215381	9.45295	-3.6148	0.00639739	0.242138	-3.66025	Normal
Rhobtb1	Rhobtb1	0.706901	12.6217	3.6146	0.00639932	0.242138	-3.66056	Up
Ptprn	Ptprn	-0.527098	8.50144	-3.61455	0.00639976	0.242138	-3.66064	Normal
Ilf2	Ilf2	-0.223507	10.4151	-3.61179	0.00642605	0.242729	-3.66497	Normal
Fam241b	Fam241b	-0.656871	7.43653	-3.61133	0.00643045	0.242729	-3.66569	Down
Fhip2b	Fhip2b	-0.158679	10.4069	-3.60799	0.00646245	0.243651	-3.67094	Normal
Art1	Art1	-0.307049	12.9929	-3.6069	0.006473	0.243736	-3.67266	Normal
Snrpn	Snrpn	0.311151	12.3208	3.60619	0.00647985	0.243736	-3.67378	Normal
Yars	Yars	-0.39714	10.5548	-3.60515	0.00648979	0.243825	-3.6754	Normal
Timp3	Timp3	0.506993	14.5417	3.60331	0.00650766	0.244212	-3.67831	Normal
Gbp9	Gbp9	0.559986	10.4307	3.60131	0.00652699	0.244442	-3.68144	Normal
Msmo1	Msmo1	-0.331755	8.66363	-3.60111	0.00652898	0.244442	-3.68177	Normal
Mturn	Mturn	0.434836	11.0645	3.59879	0.00655159	0.244845	-3.68542	Normal
Gm2546	Gm2546	2.52817	2.36117	3.59769	0.00656233	0.244845	-3.68715	Up
Arhgap42	Arhgap42	0.309034	9.42971	3.59766	0.00656257	0.244845	-3.68719	Normal
Fzd4	Fzd4	0.422925	12.7491	3.5967	0.00657201	0.244914	-3.68871	Normal
Vsig4	Vsig4	0.65704	6.79649	3.59468	0.00659172	0.244953	-3.69187	Up
Klk8	Klk8	0.481572	8.29202	3.59445	0.00659403	0.244953	-3.69224	Normal
Adam19	Adam19	-0.490233	10.7449	-3.59426	0.00659588	0.244953	-3.69254	Normal
2210016L21Rik	2210016L21Rik	-0.223987	9.97163	-3.59171	0.00662101	0.245603	-3.69656	Normal
Ndufv1	Ndufv1	-0.183632	15.0866	-3.58844	0.00665327	0.246515	-3.70169	Normal
Nrf1	Nrf1	0.372027	9.24573	3.58656	0.006672	0.246745	-3.70466	Normal
Srpk3	Srpk3	-0.36874	10.3884	-3.58628	0.00667478	0.246745	-3.7051	Normal
Habp4	Habp4	-0.147805	11.8553	-3.58491	0.0066884	0.246964	-3.70725	Normal
Pmm1	Pmm1	0.220098	9.88254	3.58218	0.00671563	0.247686	-3.71155	Normal
Foxred1	Foxred1	-0.16022	11.9106	-3.58087	0.00672882	0.247888	-3.71362	Normal
Zfp180	Zfp180	0.442764	9.9731	3.57936	0.00674394	0.248162	-3.71599	Normal
Ndel1	Ndel1	0.186043	11.6139	3.5764	0.00677378	0.248975	-3.72065	Normal
Hp1bp3	Hp1bp3	-0.282092	12.2073	-3.57511	0.00678689	0.249172	-3.72269	Normal
Slc5a3	Slc5a3	0.678405	8.19766	3.57425	0.00679552	0.249205	-3.72404	Up
Egln1	Egln1	-1.21957	13.7219	-3.57176	0.00682082	0.249849	-3.72796	Down
Msh2	Msh2	-0.240837	10.2867	-3.56969	0.00684193	0.250337	-3.73122	Normal
Hmgb3	Hmgb3	-0.179421	11.6518	-3.56652	0.00687434	0.250903	-3.73621	Normal
Prox1	Prox1	-0.371066	12.1553	-3.56625	0.00687715	0.250903	-3.73664	Normal
Acy1	Acy1	-0.245658	9.25522	-3.56521	0.00688782	0.250903	-3.73828	Normal
Rrad	Rrad	-0.736303	12.9973	-3.56514	0.00688856	0.250903	-3.7384	Down
Sil1	Sil1	-0.221591	9.78524	-3.55969	0.00694483	0.252666	-3.74698	Normal
Snai3	Snai3	-1.16606	7.26491	-3.55868	0.0069553	0.252762	-3.74857	Down
Tmem205	Tmem205	0.328259	10.628	3.55706	0.00697216	0.253089	-3.75113	Normal
Actb	Actb	-0.279217	13.78	-3.55615	0.00698174	0.253151	-3.75258	Normal
Kars	Kars	-0.127672	12.5843	-3.55473	0.00699653	0.253402	-3.75481	Normal
Supt20	Supt20	0.20063	10.3847	3.55312	0.00701341	0.253541	-3.75735	Normal
Vmn1r76	Vmn1r76	2.35637	1.17819	3.55286	0.00701612	0.253541	-3.75776	Up
Adam9	Adam9	0.183807	11.8927	3.55183	0.00702688	0.253645	-3.75938	Normal
Gm10791	Gm10791	1.25414	4.35643	3.55073	0.00703842	0.253777	-3.76111	Up
Psmg3	Psmg3	-0.358041	8.21983	-3.54954	0.007051	0.253857	-3.763	Normal
Asxl1	Asxl1	-0.247676	11.1148	-3.54903	0.00705641	0.253857	-3.76381	Normal
Tuba4a	Tuba4a	-0.594484	14.9601	-3.54758	0.00707165	0.253934	-3.76608	Down
Prkd2	Prkd2	0.407363	10.2059	3.54733	0.00707431	0.253934	-3.76648	Normal
Chkb	Chkb	0.290044	10.7315	3.54651	0.00708299	0.253962	-3.76777	Normal
Mphosph6	Mphosph6	-0.800094	8.32198	-3.5416	0.00713526	0.255552	-3.77553	Down
Mccc2	Mccc2	-0.158348	11.8788	-3.54011	0.0071511	0.255835	-3.77787	Normal
Sulf2	Sulf2	-0.359417	11.4952	-3.53765	0.00717749	0.256494	-3.78176	Normal
Prss51	Prss51	-2.61311	1.90745	-3.53335	0.00722381	0.257863	-3.78854	Down
Erlin1	Erlin1	0.211539	9.39444	3.53245	0.00723359	0.257926	-3.78997	Normal
Phyhip	Phyhip	-0.319712	10.2581	-3.52931	0.00726764	0.258854	-3.79492	Normal
Ap2a1	Ap2a1	-0.201113	11.5106	-3.52628	0.00730072	0.259744	-3.79971	Normal
Cad	Cad	-0.223569	9.88972	-3.5245	0.00732025	0.260152	-3.80253	Normal
St13	St13	0.571586	12.0499	3.52341	0.00733218	0.260288	-3.80425	Normal
Prpf4b	Prpf4b	0.253544	11.6538	3.52243	0.00734297	0.260384	-3.8058	Normal
Cd82	Cd82	-0.328221	9.58077	-3.52027	0.00736682	0.260943	-3.80922	Normal
Wif1	Wif1	-0.663429	7.93255	-3.51829	0.00738872	0.261431	-3.81235	Down
Camk2b	Camk2b	-0.717144	8.81802	-3.51689	0.00740423	0.261692	-3.81456	Down
Fcho2	Fcho2	0.218458	11.0961	3.51514	0.00742365	0.262091	-3.81732	Normal
Adamtsl3	Adamtsl3	0.569175	9.45666	3.51306	0.0074468	0.262492	-3.8206	Normal
Creb1	Creb1	0.643659	10.7005	3.51136	0.0074658	0.262492	-3.82329	Up
Dhx34	Dhx34	-0.313287	9.06631	-3.51124	0.00746723	0.262492	-3.82349	Normal
Kansl3	Kansl3	0.141652	11.7005	3.5112	0.00746762	0.262492	-3.82354	Normal
Tceal1	Tceal1	-0.320803	9.09728	-3.50943	0.00748749	0.262903	-3.82635	Normal
Prmt1	Prmt1	-0.232477	11.5846	-3.5054	0.00753295	0.263684	-3.83273	Normal
Abcg2	Abcg2	0.415532	10.8613	3.50518	0.00753541	0.263684	-3.83307	Normal
Ndufs2	Ndufs2	-0.127796	15.8221	-3.50404	0.00754832	0.263684	-3.83487	Normal
Cysltr1	Cysltr1	0.598885	7.76257	3.50389	0.00754995	0.263684	-3.8351	Up
Apaf1	Apaf1	0.365326	9.26091	3.50383	0.00755069	0.263684	-3.8352	Normal
Iars	Iars	-0.20707	11.528	-3.50113	0.00758136	0.264469	-3.83948	Normal
Grk5	Grk5	0.806452	10.5124	3.49952	0.00759973	0.264823	-3.84203	Up
Sc5d	Sc5d	-0.198056	10.3364	-3.49779	0.00761947	0.265069	-3.84476	Normal
Relb	Relb	-0.47542	8.89334	-3.49746	0.00762326	0.265069	-3.84528	Normal
Plxnb2	Plxnb2	-0.188519	12.8826	-3.49645	0.00763482	0.265163	-3.84688	Normal
Saa3	Saa3	2.58257	3.01192	3.49578	0.00764244	0.265163	-3.84793	Up
Stambpl1	Stambpl1	-0.491165	7.47053	-3.4937	0.00766645	0.265565	-3.85124	Normal
Pxdc1	Pxdc1	0.377858	9.77316	3.49284	0.00767626	0.265565	-3.85258	Normal
Slc11a2	Slc11a2	-0.42766	10.5145	-3.49263	0.00767877	0.265565	-3.85293	Normal
Lrrfip1	Lrrfip1	-0.408409	11.6565	-3.48837	0.00772799	0.266308	-3.85966	Normal
Kank4os	Kank4os	-1.57412	1.15666	-3.48682	0.00774604	0.266308	-3.86212	Down
Pros1	Pros1	0.321953	11.0172	3.48555	0.00776081	0.266308	-3.86412	Normal
Maged1	Maged1	-0.26373	12.5702	-3.48542	0.00776233	0.266308	-3.86433	Normal
BC002059	BC002059	0.827918	7.74506	3.48494	0.00776801	0.266308	-3.8651	Up
Rpl34-ps2	Rpl34-ps2	-1.4544	0.727202	-3.4848	0.00776966	0.266308	-3.86532	Down
Prpf19	Prpf19	-0.268888	13.344	-3.48467	0.00777115	0.266308	-3.86553	Normal
Mterf1b	Mterf1b	-0.596491	5.88791	-3.48458	0.00777217	0.266308	-3.86567	Down
Erbb2	Erbb2	-0.296778	9.29686	-3.48381	0.00778124	0.266308	-3.86689	Normal
Hsbp1l1	Hsbp1l1	-0.918415	6.24316	-3.48319	0.00778849	0.266308	-3.86788	Down
Gsdme	Gsdme	-0.653104	7.98897	-3.48295	0.00779122	0.266308	-3.86824	Down
Gipr	Gipr	-0.593174	5.065	-3.48175	0.00780536	0.266508	-3.87015	Down
Itga8	Itga8	-0.606576	8.63972	-3.48025	0.00782298	0.266827	-3.87253	Down
Hsp90aa1	Hsp90aa1	0.43022	12.9497	3.47731	0.00785762	0.267725	-3.87718	Normal
Slc29a1	Slc29a1	-0.177001	11.7927	-3.47606	0.00787238	0.267944	-3.87916	Normal
Ddx60	Ddx60	-0.597093	8.94011	-3.47505	0.00788439	0.268069	-3.88076	Down
Gm19461	Gm19461	-0.377474	8.86389	-3.47341	0.00790381	0.268446	-3.88335	Normal
Ntmt1	Ntmt1	-0.328054	9.34896	-3.47186	0.00792236	0.268793	-3.88582	Normal
Ranbp3	Ranbp3	-0.177999	11.0722	-3.47078	0.0079352	0.268834	-3.88753	Normal
Tpm1	Tpm1	-0.181528	18.4804	-3.47	0.00794446	0.268834	-3.88876	Normal
Mal	Mal	-0.223012	10.0257	-3.46966	0.00794864	0.268834	-3.88931	Normal
Slc25a1	Slc25a1	-0.602281	8.50288	-3.46796	0.00796897	0.269239	-3.892	Down
Aldh5a1	Aldh5a1	-0.25923	11.5077	-3.46642	0.00798744	0.26958	-3.89444	Normal
5430403G16Rik	5430403G16Rik	-1.19825	4.21	-3.46411	0.00801528	0.270237	-3.8981	Down
Slc6a17	Slc6a17	-0.894705	7.30481	-3.46184	0.00804273	0.270878	-3.9017	Down
Gdf10	Gdf10	-0.776599	7.21412	-3.46108	0.00805197	0.270906	-3.90291	Down
Pkp4	Pkp4	0.288132	12.8779	3.45752	0.00809522	0.271824	-3.90854	Normal
Erc2	Erc2	-1.52865	5.21069	-3.45668	0.00810551	0.271824	-3.90988	Down
Prss55	Prss55	-2.61543	3.82948	-3.45616	0.00811188	0.271824	-3.91071	Down
Tatdn1	Tatdn1	0.286894	9.50772	3.45606	0.00811301	0.271824	-3.91085	Normal
Wsb1	Wsb1	-0.288272	10.4039	-3.45377	0.00814113	0.272482	-3.9145	Normal
Idh2	Idh2	-0.189166	16.5662	-3.45297	0.00815091	0.272526	-3.91576	Normal
Ppfia4	Ppfia4	-0.278315	7.6197	-3.4502	0.00818505	0.273126	-3.92016	Normal
Epb41l4a	Epb41l4a	-0.417338	8.8002	-3.44974	0.00819074	0.273126	-3.92089	Normal
Eya3	Eya3	-0.201547	11.0214	-3.44945	0.00819429	0.273126	-3.92134	Normal
Fads2	Fads2	-0.510843	9.10324	-3.44849	0.00820619	0.27324	-3.92287	Normal
Telo2	Telo2	-0.286024	9.19458	-3.4472	0.00822211	0.273344	-3.92491	Normal
Nadk	Nadk	0.246049	11.3664	3.44687	0.00822628	0.273344	-3.92544	Normal
Aarsd1	Aarsd1	-0.331536	10.6244	-3.44222	0.00828408	0.274508	-3.93281	Normal
Pabpn1l	Pabpn1l	2.74792	2.59817	3.44221	0.00828421	0.274508	-3.93283	Up
Nap1l1	Nap1l1	0.289998	11.513	3.442	0.00828689	0.274508	-3.93317	Normal
Dhfr	Dhfr	0.734316	7.39811	3.44051	0.00830555	0.274511	-3.93553	Up
Ahrr	Ahrr	-0.710013	7.66851	-3.44013	0.00831026	0.274511	-3.93613	Down
Khk	Khk	0.210908	9.06619	3.43962	0.00831675	0.274511	-3.93695	Normal
Aldob	Aldob	-0.782618	8.43034	-3.43927	0.0083211	0.274511	-3.9375	Down
Ager	Ager	-1.17513	3.66188	-3.4373	0.0083458	0.275044	-3.94062	Down
Kdm1a	Kdm1a	-0.352109	10.2778	-3.43172	0.00841645	0.277089	-3.94948	Normal
Svbp	Svbp	0.315299	9.45604	3.43062	0.00843045	0.277266	-3.95123	Normal
Mafk	Mafk	0.217934	11.3981	3.42933	0.00844691	0.277465	-3.95328	Normal
Ktn1	Ktn1	-0.164311	13.8415	-3.42823	0.00846092	0.277465	-3.95502	Normal
Cilp	Cilp	0.430729	8.90304	3.42724	0.0084736	0.277465	-3.9566	Normal
Phf11d	Phf11d	0.28522	9.55435	3.42649	0.00848316	0.277465	-3.95779	Normal
Colq	Colq	-0.878172	9.05821	-3.4261	0.00848821	0.277465	-3.95841	Down
LOC102639719	LOC102639719	-0.878172	9.05821	-3.4261	0.00848821	0.277465	-3.95841	Down
Phlda1	Phlda1	-0.676822	10.8354	-3.4242	0.00851254	0.277979	-3.96142	Down
Zfhx3	Zfhx3	0.241179	9.24727	3.42285	0.00852995	0.278183	-3.96357	Normal
Smarca1	Smarca1	0.54611	6.93333	3.42197	0.00854131	0.278183	-3.96497	Normal
Grap	Grap	0.353267	9.33823	3.42146	0.00854784	0.278183	-3.96577	Normal
Naa11	Naa11	2.09661	1.5928	3.42104	0.00855335	0.278183	-3.96645	Up
Naa60	Naa60	0.261185	11.1799	3.41931	0.00857567	0.278443	-3.96919	Normal
Samm50	Samm50	-0.185827	13.6947	-3.41899	0.00857993	0.278443	-3.96971	Normal
Ints1	Ints1	-0.20684	11.3247	-3.41817	0.00859056	0.278443	-3.97101	Normal
Serpina3g	Serpina3g	0.938943	6.69868	3.41775	0.00859596	0.278443	-3.97167	Up
Fmo1	Fmo1	0.637208	11.6578	3.41554	0.00862474	0.27902	-3.97519	Up
Pet100	Pet100	0.2648	8.47469	3.41495	0.00863242	0.27902	-3.97612	Normal
Ints14	Ints14	0.206505	9.98074	3.41225	0.00866778	0.27902	-3.98042	Normal
Adcy3	Adcy3	-0.392186	8.09663	-3.41213	0.00866937	0.27902	-3.98061	Normal
Cd300c2	Cd300c2	0.661977	6.70429	3.41144	0.00867842	0.27902	-3.98171	Up
Fbxo10	Fbxo10	-0.26829	9.80491	-3.41065	0.0086888	0.27902	-3.98296	Normal
Spint2	Spint2	-0.598247	9.47592	-3.40993	0.00869817	0.27902	-3.9841	Down
Slc26a9	Slc26a9	-1.89227	2.08898	-3.40947	0.00870429	0.27902	-3.98484	Down
Rmi2	Rmi2	-0.826499	4.48388	-3.40943	0.00870473	0.27902	-3.98489	Down
Tent5a	Tent5a	0.307704	10.0939	3.40861	0.00871557	0.27902	-3.9862	Normal
Gda	Gda	0.315587	10.6507	3.40858	0.00871598	0.27902	-3.98625	Normal
Zfp395	Zfp395	-0.239071	10.036	-3.40787	0.0087254	0.27902	-3.98738	Normal
Rps24	Rps24	0.132363	13.9018	3.40779	0.0087264	0.27902	-3.9875	Normal
Prrt2	Prrt2	2.42826	4.60951	3.40561	0.00875525	0.279664	-3.99097	Up
9230112J17Rik	9230112J17Rik	0.668477	6.04386	3.40457	0.008769	0.279826	-3.99262	Up
Pgf	Pgf	0.309281	8.51827	3.40343	0.0087842	0.27983	-3.99444	Normal
Unc119b	Unc119b	0.235128	10.863	3.40267	0.00879424	0.27983	-3.99564	Normal
Qsox2	Qsox2	0.287122	10.1833	3.4026	0.0087952	0.27983	-3.99575	Normal
Trim39	Trim39	0.425646	9.28399	3.40175	0.00880647	0.279912	-3.9971	Normal
Trim41	Trim41	0.348775	10.5408	3.401	0.00881649	0.279954	-3.99829	Normal
Pafah1b1	Pafah1b1	-0.196969	13.7252	-3.39997	0.00883032	0.280085	-3.99994	Normal
Cdk8	Cdk8	0.304366	10.1166	3.39939	0.008838	0.280085	-4.00085	Normal
Pik3r1	Pik3r1	0.331211	13.0576	3.39808	0.00885565	0.280368	-4.00295	Normal
4931414P19Rik	4931414P19Rik	0.326967	7.92469	3.39621	0.00888072	0.280465	-4.00592	Normal
Gchfr	Gchfr	-0.517128	6.92596	-3.39601	0.00888339	0.280465	-4.00624	Normal
Plscr4	Plscr4	0.730346	9.55936	3.3959	0.00888486	0.280465	-4.00641	Up
Tbc1d7	Tbc1d7	-0.209282	9.48199	-3.39525	0.00889361	0.280467	-4.00744	Normal
Paox	Paox	-0.585411	7.74802	-3.3925	0.00893073	0.281322	-4.01182	Down
Ror2	Ror2	0.676518	6.81482	3.39116	0.00894887	0.281322	-4.01395	Up
Col1a1	Col1a1	-0.514818	12.178	-3.39054	0.00895735	0.281322	-4.01494	Normal
Zfp512	Zfp512	-0.197987	10.6328	-3.39054	0.00895736	0.281322	-4.01494	Normal
Gm22581	Gm22581	1.31816	0.659081	3.39001	0.00896443	0.281322	-4.01577	Up
Gfm1	Gfm1	-0.158178	13.3405	-3.38735	0.00900067	0.282185	-4.02001	Normal
Fuom	Fuom	0.208119	10.3068	3.38544	0.00902672	0.282679	-4.02305	Normal
Ndufb7	Ndufb7	-0.248973	13.8097	-3.38491	0.00903398	0.282679	-4.02389	Normal
Tuba8	Tuba8	-0.34775	13.0915	-3.38328	0.00905642	0.282919	-4.02649	Normal
Osbpl3	Osbpl3	-0.466167	9.77087	-3.38302	0.00905997	0.282919	-4.02691	Normal
Slitrk6	Slitrk6	-0.826441	6.79804	-3.38214	0.00907205	0.282919	-4.02831	Down
Brms1l	Brms1l	0.195855	10.0497	3.38124	0.00908437	0.282919	-4.02973	Normal
Tbx6	Tbx6	0.759827	5.68955	3.38115	0.00908561	0.282919	-4.02987	Up
Smtn	Smtn	-0.206778	12.6207	-3.37936	0.00911035	0.283416	-4.03273	Normal
1600023N17Rik	1600023N17Rik	2.65814	2.07574	3.37773	0.00913287	0.283842	-4.03532	Up
Kit	Kit	-0.373971	8.28528	-3.37639	0.00915142	0.284144	-4.03745	Normal
Myh9	Myh9	-0.29395	13.4139	-3.37546	0.00916437	0.284272	-4.03894	Normal
Mir3097	Mir3097	0.892541	0.446271	3.3706	0.00923218	0.2861	-4.04667	Up
Gpbp1	Gpbp1	0.204467	12.0655	3.36432	0.0093206	0.288309	-4.05668	Normal
Trip10	Trip10	0.1231	12.3929	3.36427	0.00932139	0.288309	-4.05677	Normal
Hnrnpm	Hnrnpm	-0.266241	12.518	-3.36268	0.0093439	0.288728	-4.0593	Normal
Zfp28	Zfp28	0.385196	8.25102	3.3611	0.00936625	0.289054	-4.0618	Normal
Cd244a	Cd244a	0.941936	5.14804	3.36067	0.00937239	0.289054	-4.06249	Up
Sae1	Sae1	-0.140005	10.5878	-3.35934	0.00939142	0.289364	-4.06462	Normal
Ctbp2	Ctbp2	-0.266359	9.70277	-3.35812	0.00940876	0.289621	-4.06656	Normal
Fus	Fus	-0.365611	12.7627	-3.35709	0.00942349	0.289797	-4.0682	Normal
S1pr1	S1pr1	0.419571	12.4899	3.35604	0.00943856	0.289984	-4.06987	Normal
Mir7027	Mir7027	1.48928	0.744642	3.35516	0.00945114	0.290093	-4.07127	Up
Tbc1d17	Tbc1d17	-0.171219	10.643	-3.35368	0.00947243	0.29047	-4.07363	Normal
Mpst	Mpst	-0.225054	10.7412	-3.35298	0.0094825	0.290502	-4.07475	Normal
Kif17	Kif17	-2.24475	2.68119	-3.35182	0.00949933	0.290529	-4.07661	Down
Plekha2	Plekha2	-0.165939	11.0619	-3.35167	0.00950143	0.290529	-4.07684	Normal
Plac8l1	Plac8l1	-1.63316	0.816581	-3.34418	0.00961017	0.293353	-4.08877	Down
Eda	Eda	-0.383984	7.69098	-3.34406	0.00961201	0.293353	-4.08897	Normal
Ptp4a1	Ptp4a1	0.333924	11.2752	3.34269	0.00963206	0.293687	-4.09116	Normal
Gm21586	Gm21586	-1.53354	1.31818	-3.33676	0.00971932	0.295856	-4.10062	Down
Puf60	Puf60	-0.170939	11.6416	-3.33613	0.00972868	0.295856	-4.10162	Normal
Bicral	Bicral	-0.220416	10.2155	-3.33598	0.00973077	0.295856	-4.10185	Normal
Wdr86	Wdr86	-0.984544	5.49092	-3.33385	0.00976236	0.296536	-4.10525	Down
Zfp26	Zfp26	0.278914	9.6374	3.33218	0.00978732	0.297014	-4.10793	Normal
Ssbp1	Ssbp1	0.293203	10.5873	3.32604	0.00987913	0.299503	-4.11771	Normal
Zfp592	Zfp592	0.212262	11.0678	3.32546	0.00988794	0.299503	-4.11865	Normal
Ddit4l	Ddit4l	-2.01681	6.16894	-3.32341	0.00991884	0.300024	-4.12192	Down
Zhx1	Zhx1	0.21134	10.7509	3.32308	0.00992378	0.300024	-4.12244	Normal
Slc38a10	Slc38a10	-0.127561	12.2298	-3.31987	0.00997243	0.30101	-4.12756	Normal
Pcdhgc4	Pcdhgc4	-4.69338	3.65015	-3.31898	0.00998602	0.30101	-4.12899	Down
Eif2s1	Eif2s1	0.35004	11.0837	3.31869	0.00999044	0.30101	-4.12945	Normal
Cramp1	Cramp1	0.123515	10.4661	3.31801	0.0100007	0.30101	-4.13053	Normal
Fbrsl1	Fbrsl1	-0.278098	10.6541	-3.31785	0.0100031	0.30101	-4.13078	Normal
Sidt2	Sidt2	0.185987	11.8364	3.3165	0.0100237	0.301039	-4.13293	Normal
Tcap	Tcap	-0.338016	16.3182	-3.31615	0.0100292	0.301039	-4.13351	Normal
Pgap3	Pgap3	-0.386789	9.05503	-3.31595	0.0100321	0.301039	-4.13382	Normal
Renbp	Renbp	-0.324361	7.38453	-3.31347	0.0100702	0.3019	-4.13779	Normal
Fam13c	Fam13c	0.246575	9.65528	3.31254	0.0100844	0.302045	-4.13926	Normal
Btbd2	Btbd2	-0.148211	11.0802	-3.31143	0.0101014	0.302274	-4.14103	Normal
Kdelr3	Kdelr3	-0.406486	8.33623	-3.31024	0.0101199	0.302545	-4.14294	Normal
Gdf9	Gdf9	0.910101	4.18535	3.30941	0.0101327	0.302645	-4.14426	Up
Ankrd37	Ankrd37	0.869382	8.05291	3.30877	0.0101425	0.302657	-4.14528	Up
Nkain1	Nkain1	0.811872	7.38324	3.30642	0.0101789	0.303369	-4.14903	Up
Smpdl3a	Smpdl3a	0.141646	12.2709	3.30602	0.0101852	0.303369	-4.14968	Normal
Adamts18	Adamts18	1.96493	1.94394	3.30411	0.0102149	0.303627	-4.15273	Up
A930017K11Rik	A930017K11Rik	-1.29733	4.22039	-3.30329	0.0102277	0.303627	-4.15404	Down
Nes	Nes	-0.397241	11.6175	-3.30301	0.010232	0.303627	-4.15448	Normal
Ercc2	Ercc2	-0.379563	9.80305	-3.30278	0.0102357	0.303627	-4.15485	Normal
Megf11	Megf11	0.715148	5.63435	3.30187	0.0102498	0.303627	-4.1563	Up
Ifi211	Ifi211	0.526967	9.75285	3.30183	0.0102504	0.303627	-4.15636	Normal
Zw10	Zw10	0.323608	9.7339	3.30121	0.0102602	0.303638	-4.15736	Normal
Hpcal1	Hpcal1	0.477337	9.62995	3.3006	0.0102698	0.303642	-4.15834	Normal
Zfp428	Zfp428	-0.364473	8.27252	-3.29775	0.0103144	0.304682	-4.16288	Normal
Crocc	Crocc	-0.394334	8.90398	-3.29677	0.01033	0.304862	-4.16446	Normal
Pgm2l1	Pgm2l1	0.438575	9.64088	3.29572	0.0103465	0.30488	-4.16613	Normal
Focad	Focad	-0.362325	9.95404	-3.29553	0.0103495	0.30488	-4.16644	Normal
Cacna1d	Cacna1d	-0.503605	7.362	-3.29418	0.0103708	0.305001	-4.16859	Normal
Slc25a12	Slc25a12	-0.236447	13.4737	-3.29407	0.0103726	0.305001	-4.16877	Normal
Fstl4	Fstl4	0.719836	6.67969	3.29241	0.0103989	0.305495	-4.17142	Up
Ttc17	Ttc17	-0.201128	11.0514	-3.28987	0.0104393	0.306405	-4.17548	Normal
Itgb6	Itgb6	-0.461212	8.77464	-3.28847	0.0104616	0.306434	-4.17771	Normal
Mybbp1a	Mybbp1a	-0.289891	11.5455	-3.28812	0.0104672	0.306434	-4.17828	Normal
Maml1	Maml1	0.305054	9.96612	3.28801	0.0104689	0.306434	-4.17844	Normal
Lrrc17	Lrrc17	-0.589112	7.98617	-3.28544	0.0105101	0.307102	-4.18255	Down
Pum3	Pum3	-0.187122	10.1239	-3.28482	0.0105202	0.307102	-4.18356	Normal
Fxyd5	Fxyd5	0.296355	9.70813	3.28451	0.010525	0.307102	-4.18404	Normal
Phtf1	Phtf1	0.182871	9.19355	3.28399	0.0105335	0.307102	-4.18488	Normal
Spen	Spen	0.290954	11.6118	3.28349	0.0105415	0.307102	-4.18568	Normal
Gm8013	Gm8013	-1.84066	0.92033	-3.28303	0.0105489	0.307102	-4.18641	Down
Zfp346	Zfp346	-0.433159	8.4032	-3.28083	0.0105845	0.307817	-4.18993	Normal
Rnf207	Rnf207	-0.387028	11.5432	-3.28032	0.0105926	0.307817	-4.19074	Normal
Dock10	Dock10	0.494204	8.84442	3.27859	0.0106206	0.308352	-4.1935	Normal
Cacna1s	Cacna1s	-0.518363	9.74021	-3.27466	0.0106846	0.309931	-4.19979	Normal
Sox5	Sox5	-0.245227	7.26126	-3.27258	0.0107187	0.310633	-4.20312	Normal
Lpin1	Lpin1	-0.374997	12.0098	-3.27147	0.0107369	0.310633	-4.2049	Normal
Slc9b2	Slc9b2	1.81682	2.31518	3.27142	0.0107378	0.310633	-4.20498	Up
Rnf169	Rnf169	0.275647	10.1401	3.26991	0.0107625	0.310865	-4.20738	Normal
Slmap	Slmap	0.397186	13.342	3.26975	0.0107651	0.310865	-4.20764	Normal
Xiap	Xiap	0.189747	12.1527	3.26874	0.0107818	0.310939	-4.20926	Normal
Sv2a	Sv2a	-0.52155	7.82585	-3.26843	0.010787	0.310939	-4.20976	Normal
Als2cl	Als2cl	0.30267	10.6591	3.26705	0.0108097	0.311314	-4.21196	Normal
Kif6	Kif6	-0.811229	7.05957	-3.26532	0.0108384	0.311863	-4.21474	Down
S100a8	S100a8	1.64299	6.66898	3.26296	0.0108776	0.312711	-4.21851	Up
Rnf145	Rnf145	0.169483	10.3568	3.26156	0.0109009	0.313101	-4.22075	Normal
Eif2ak4	Eif2ak4	0.197556	9.13469	3.26046	0.0109192	0.313114	-4.22251	Normal
Cgref1	Cgref1	0.769663	5.97699	3.26037	0.0109208	0.313114	-4.22266	Up
Cluh	Cluh	-0.241865	14.0051	-3.25759	0.0109674	0.31392	-4.2271	Normal
Usp5	Usp5	-0.181039	11.8763	-3.25731	0.010972	0.31392	-4.22755	Normal
Fam193b	Fam193b	0.261035	10.9886	3.25641	0.0109871	0.31392	-4.22898	Normal
Nat8f7	Nat8f7	1.93237	1.8038	3.25578	0.0109978	0.31392	-4.23	Up
Tcf21	Tcf21	-0.516808	9.18513	-3.25516	0.0110081	0.31392	-4.23098	Normal
Ints10	Ints10	-0.348092	10.2554	-3.25491	0.0110123	0.31392	-4.23138	Normal
Abhd1	Abhd1	0.911388	6.90188	3.25463	0.0110171	0.31392	-4.23184	Up
Stk39	Stk39	-0.417451	11.558	-3.25312	0.0110427	0.314369	-4.23426	Normal
Tdrd7	Tdrd7	0.217064	10.2377	3.25168	0.011067	0.314481	-4.23656	Normal
Lhx6	Lhx6	1.39642	8.00027	3.25154	0.0110693	0.314481	-4.23678	Up
Slc27a1	Slc27a1	0.32719	12.6773	3.25109	0.0110769	0.314481	-4.2375	Normal
Gm5092	Gm5092	1.36561	0.682807	3.25057	0.0110858	0.314481	-4.23834	Up
6030443J06Rik	6030443J06Rik	1.15393	5.21298	3.25	0.0110954	0.314481	-4.23924	Up
Tnni3	Tnni3	-0.209538	16.9914	-3.24861	0.011119	0.3148	-4.24146	Normal
Sccpdh	Sccpdh	-0.260359	11.7422	-3.24811	0.0111277	0.3148	-4.24228	Normal
Dennd2b	Dennd2b	-0.272625	11.0503	-3.24762	0.011136	0.3148	-4.24306	Normal
Stat5a	Stat5a	-0.313448	10.2193	-3.24479	0.0111843	0.315753	-4.24758	Normal
Snrnp25	Snrnp25	-0.500843	8.06971	-3.2445	0.0111893	0.315753	-4.24805	Normal
F2rl2	F2rl2	-2.33973	2.26083	-3.24386	0.0112004	0.315788	-4.24908	Down
Flot2	Flot2	-0.15982	12.1611	-3.24248	0.0112239	0.316176	-4.25128	Normal
Clasp1	Clasp1	-0.506767	13.4788	-3.24096	0.0112502	0.316639	-4.25372	Normal
Mrm1	Mrm1	-0.365021	9.7989	-3.24034	0.0112608	0.316659	-4.2547	Normal
Tcea3	Tcea3	-0.185073	11.9822	-3.23643	0.0113285	0.318147	-4.26097	Normal
Adcy4	Adcy4	0.274425	10.8822	3.23615	0.0113335	0.318147	-4.26142	Normal
Rmc1	Rmc1	0.215639	10.5477	3.23279	0.011392	0.319271	-4.26681	Normal
Xrn2	Xrn2	-0.268866	10.9956	-3.23271	0.0113933	0.319271	-4.26693	Normal
Dhcr7	Dhcr7	-0.302752	8.5756	-3.22865	0.0114645	0.320987	-4.27344	Normal
Smarcal1	Smarcal1	-0.212925	10.2116	-3.22723	0.0114895	0.321406	-4.27571	Normal
Mfn1	Mfn1	-0.170195	13.9911	-3.22664	0.0114999	0.321417	-4.27665	Normal
Pdzd4	Pdzd4	0.438193	7.18133	3.22516	0.011526	0.321868	-4.27902	Normal
Irx3	Irx3	-0.485838	11.0021	-3.22445	0.0115385	0.321938	-4.28015	Normal
Tctn1	Tctn1	0.953224	7.95755	3.22332	0.0115586	0.322219	-4.28197	Up
Gm31135	Gm31135	-2.16782	1.08391	-3.22242	0.0115746	0.322386	-4.28341	Down
Chil3	Chil3	1.24821	5.20034	3.22112	0.0115977	0.322678	-4.2855	Up
Cdk11b	Cdk11b	0.0822355	11.5655	3.21943	0.0116278	0.322678	-4.2882	Normal
Fbrs	Fbrs	0.388082	10.1717	3.21916	0.0116326	0.322678	-4.28863	Normal
Gm11961	Gm11961	2.42336	1.51889	3.21867	0.0116414	0.322678	-4.28943	Up
Mgat4a	Mgat4a	0.833949	9.9142	3.21851	0.0116443	0.322678	-4.28968	Up
Myo18b	Myo18b	-0.193701	14.1778	-3.21805	0.0116524	0.322678	-4.29041	Normal
Wnk2	Wnk2	-0.223607	12.0189	-3.21697	0.0116718	0.322678	-4.29214	Normal
Crybb3	Crybb3	1.03887	5.08486	3.21656	0.0116791	0.322678	-4.2928	Up
Hk1	Hk1	-0.471421	12.884	-3.21645	0.011681	0.322678	-4.29297	Normal
Ppm1k	Ppm1k	-0.303306	12.6947	-3.21622	0.0116853	0.322678	-4.29335	Normal
Tbx3	Tbx3	0.608899	9.46043	3.21554	0.0116974	0.322736	-4.29444	Up
Letm1	Letm1	-0.164757	12.5215	-3.21411	0.0117232	0.322951	-4.29673	Normal
Tcp10b	Tcp10b	2.26595	2.07965	3.21364	0.0117317	0.322951	-4.29749	Up
Rangap1	Rangap1	0.133133	10.6673	3.2133	0.0117378	0.322951	-4.29803	Normal
Tspyl2	Tspyl2	-0.247069	9.39275	-3.2127	0.0117486	0.322951	-4.299	Normal
Cyb561	Cyb561	0.403422	9.42759	3.21225	0.0117567	0.322951	-4.29971	Normal
Gm28979	Gm28979	-0.818917	6.25356	-3.21152	0.0117698	0.322951	-4.30088	Down
Sars2	Sars2	-0.336307	8.89528	-3.21121	0.0117754	0.322951	-4.30137	Normal
E2f1	E2f1	0.853723	6.14522	3.20926	0.0118108	0.323354	-4.30451	Up
Gm11960	Gm11960	2.27146	2.11788	3.20837	0.011827	0.323354	-4.30593	Up
Cd300ld5	Cd300ld5	0.61221	6.56816	3.20806	0.0118326	0.323354	-4.30643	Up
Septin10	Septin10	-0.340427	9.70299	-3.20767	0.0118396	0.323354	-4.30705	Normal
Gm11992	Gm11992	-1.06618	5.79222	-3.20763	0.0118403	0.323354	-4.30711	Down
Tut4	Tut4	-0.201159	10.5448	-3.20678	0.0118558	0.323504	-4.30848	Normal
Slc1a7	Slc1a7	-1.42279	4.14283	-3.20454	0.0118967	0.324343	-4.31207	Down
Cyp1a1	Cyp1a1	1.46911	9.65637	3.20234	0.011937	0.324978	-4.3156	Up
Exoc3	Exoc3	-0.177051	12.108	-3.20217	0.0119402	0.324978	-4.31587	Normal
Exoc7	Exoc7	-0.20008	10.8603	-3.20104	0.0119608	0.32504	-4.31768	Normal
Uso1	Uso1	-0.214478	11.5878	-3.20064	0.0119683	0.32504	-4.31833	Normal
Myoz2	Myoz2	-0.132396	15.198	-3.2004	0.0119727	0.32504	-4.31872	Normal
Agrn	Agrn	0.142895	12.113	3.1993	0.0119929	0.325313	-4.32047	Normal
Tie1	Tie1	0.291952	12.8926	3.19718	0.012032	0.325877	-4.32387	Normal
Dph7	Dph7	-0.271584	8.11929	-3.19708	0.0120339	0.325877	-4.32404	Normal
Gart	Gart	-0.237923	11.1512	-3.19593	0.0120552	0.326017	-4.32588	Normal
Cap2	Cap2	-0.173974	13.15	-3.19571	0.0120593	0.326017	-4.32624	Normal
Lrrfip2	Lrrfip2	-0.214256	11.942	-3.19484	0.0120754	0.326177	-4.32762	Normal
Rnf123	Rnf123	-0.123425	11.9939	-3.1941	0.0120892	0.326276	-4.32882	Normal
Gm14391	Gm14391	-1.22771	5.51944	-3.19254	0.0121181	0.326419	-4.33131	Down
Gm6493	Gm6493	0.597207	6.62149	3.19218	0.0121249	0.326419	-4.3319	Up
Cpsf6	Cpsf6	0.405258	10.9456	3.19091	0.0121486	0.326419	-4.33393	Normal
Cyp3a13	Cyp3a13	-1.12023	6.0488	-3.19083	0.0121502	0.326419	-4.33406	Down
Myo9b	Myo9b	0.135409	11.0655	3.19072	0.012152	0.326419	-4.33423	Normal
Cgrrf1	Cgrrf1	0.615054	9.5942	3.19055	0.0121553	0.326419	-4.33451	Up
Clec4e	Clec4e	2.11373	3.32763	3.18789	0.0122052	0.327485	-4.33877	Up
Dguok	Dguok	-0.299261	10.26	-3.18725	0.0122171	0.327521	-4.3398	Normal
Mpg	Mpg	-0.373285	8.04756	-3.18673	0.0122269	0.327521	-4.34063	Normal
Slc46a1	Slc46a1	-0.574984	6.98028	-3.18289	0.0122994	0.329191	-4.3468	Normal
Klra9	Klra9	-0.701543	6.52186	-3.1822	0.0123125	0.329266	-4.3479	Down
Fn3k	Fn3k	-0.438148	9.66548	-3.18076	0.0123397	0.329386	-4.35021	Normal
Mccc1	Mccc1	-0.215001	12.6198	-3.1805	0.0123446	0.329386	-4.35062	Normal
Car7	Car7	0.523205	8.23826	3.17964	0.0123611	0.329386	-4.35201	Normal
Immp1l	Immp1l	0.360541	11.3372	3.17937	0.0123661	0.329386	-4.35244	Normal
Btbd8	Btbd8	-0.507505	7.91538	-3.17927	0.0123681	0.329386	-4.3526	Normal
Pdk1	Pdk1	0.198907	13.6002	3.17622	0.0124263	0.330621	-4.3575	Normal
Hycc2	Hycc2	0.507581	9.69617	3.17574	0.0124355	0.330621	-4.35827	Normal
Spata24	Spata24	-0.462932	7.06669	-3.17386	0.0124715	0.330621	-4.36128	Normal
Abcc9	Abcc9	-0.198783	14.3139	-3.17349	0.0124785	0.330621	-4.36187	Normal
Marf1	Marf1	0.185858	11.6872	3.17292	0.0124895	0.330621	-4.36279	Normal
Mark1	Mark1	-0.255683	9.15172	-3.17251	0.0124975	0.330621	-4.36345	Normal
Klhl2	Klhl2	0.478344	9.8481	3.17195	0.0125082	0.330621	-4.36435	Normal
Sybu	Sybu	-0.376323	9.11366	-3.17134	0.01252	0.330621	-4.36533	Normal
Trim30a	Trim30a	0.264818	10.1838	3.17107	0.0125253	0.330621	-4.36577	Normal
Ehbp1l1	Ehbp1l1	-0.228642	13.8864	-3.17092	0.012528	0.330621	-4.366	Normal
Sftpb	Sftpb	1.3366	0.88238	3.17052	0.0125358	0.330621	-4.36664	Up
Phkg1	Phkg1	-0.392571	10.0674	-3.17004	0.012545	0.330621	-4.36741	Normal
Fah	Fah	0.230913	9.9299	3.16989	0.012548	0.330621	-4.36765	Normal
Gm5532	Gm5532	0.286546	12.5029	3.16741	0.012596	0.331548	-4.37164	Normal
Trim6	Trim6	0.618789	5.92318	3.16701	0.0126037	0.331548	-4.37227	Up
Ybx1	Ybx1	0.292652	15.4339	3.16465	0.0126497	0.332485	-4.37607	Normal
Bcat2	Bcat2	-0.124129	12.5087	-3.16335	0.012675	0.332879	-4.37815	Normal
Atxn1	Atxn1	1.20304	9.89159	3.16169	0.0127075	0.333218	-4.38082	Up
Trim8	Trim8	-0.195541	10.6349	-3.16114	0.0127182	0.333218	-4.38169	Normal
Ip6k2	Ip6k2	-0.222712	9.67252	-3.1611	0.0127189	0.333218	-4.38176	Normal
Them7	Them7	2.44597	2.34297	3.16	0.0127406	0.333317	-4.38353	Up
Kmt2c	Kmt2c	0.204009	11.5674	3.15971	0.0127462	0.333317	-4.38399	Normal
Zbtb40	Zbtb40	0.234096	9.18508	3.15923	0.0127557	0.333317	-4.38477	Normal
Mmp8	Mmp8	2.3778	3.79806	3.1588	0.0127641	0.333317	-4.38545	Up
C1rl	C1rl	-0.57627	6.61329	-3.15737	0.0127923	0.333384	-4.38775	Normal
Plcb1	Plcb1	0.405764	8.90303	3.15702	0.0127992	0.333384	-4.38831	Normal
Ttpa	Ttpa	-0.617766	5.85865	-3.15682	0.0128032	0.333384	-4.38863	Down
Bex4	Bex4	-1.0065	5.56719	-3.15599	0.0128195	0.333384	-4.38996	Down
Tmem52	Tmem52	-0.884773	5.28467	-3.15589	0.0128215	0.333384	-4.39013	Down
Snord53	Snord53	-1.30275	0.651373	-3.15552	0.0128288	0.333384	-4.39072	Down
Gdpd5	Gdpd5	-0.404369	10.1938	-3.15396	0.0128597	0.333916	-4.39322	Normal
Ccl9	Ccl9	0.477355	9.48044	3.15241	0.0128905	0.334445	-4.39571	Normal
Usp10	Usp10	-0.163188	10.9123	-3.15024	0.0129337	0.335259	-4.39919	Normal
Prkx	Prkx	0.350353	9.14763	3.14979	0.0129426	0.335259	-4.39992	Normal
Gpr160	Gpr160	1.13662	7.34567	3.14716	0.0129954	0.336017	-4.40416	Up
Islr2	Islr2	1.48578	5.30596	3.14588	0.0130209	0.336017	-4.4062	Up
5730409E04Rik	5730409E04Rik	-0.279633	10.0764	-3.14574	0.0130239	0.336017	-4.40644	Normal
Lman1l	Lman1l	0.966349	4.1814	3.1456	0.0130267	0.336017	-4.40666	Up
Rpl5	Rpl5	0.121966	14.1449	3.14528	0.0130331	0.336017	-4.40717	Normal
Ncdn	Ncdn	-0.241622	9.88362	-3.14521	0.0130345	0.336017	-4.40728	Normal
Diaph2	Diaph2	0.142665	10.2689	3.14347	0.0130695	0.336359	-4.41007	Normal
Tap1	Tap1	-0.46195	10.1802	-3.14308	0.0130773	0.336359	-4.4107	Normal
4930590J08Rik	4930590J08Rik	-2.17257	2.6688	-3.14299	0.0130791	0.336359	-4.41084	Down
Ncs1	Ncs1	-0.330006	8.97077	-3.13966	0.0131465	0.337159	-4.41619	Normal
Fkbp11	Fkbp11	-0.761047	5.92779	-3.13945	0.0131508	0.337159	-4.41653	Down
Cox6b2	Cox6b2	0.865348	6.94868	3.13878	0.0131645	0.337159	-4.41761	Up
Itgb1	Itgb1	0.231559	14.5092	3.13774	0.0131857	0.337159	-4.41929	Normal
Med19	Med19	0.836916	8.82844	3.13773	0.0131859	0.337159	-4.4193	Up
Nup88	Nup88	-0.222015	11.2559	-3.13761	0.0131882	0.337159	-4.41948	Normal
Gm18113	Gm18113	1.38681	1.168	3.13749	0.0131907	0.337159	-4.41968	Up
Rsad1	Rsad1	-0.318257	9.84898	-3.13703	0.0132001	0.337159	-4.42043	Normal
Tjp1	Tjp1	0.191337	12.4845	3.13681	0.0132045	0.337159	-4.42077	Normal
CN725425	CN725425	-0.731697	6.08182	-3.13411	0.0132597	0.337857	-4.42511	Down
H2-T24	H2-T24	0.423263	8.71257	3.13408	0.0132604	0.337857	-4.42517	Normal
Syk	Syk	0.218474	10.8273	3.13393	0.0132633	0.337857	-4.4254	Normal
Eef2k	Eef2k	-0.200608	11.2088	-3.13287	0.0132851	0.338146	-4.42711	Normal
Chordc1	Chordc1	0.287844	11.3519	3.13035	0.0133368	0.339193	-4.43115	Normal
Sh3glb1	Sh3glb1	-0.208242	13.6578	-3.12972	0.0133499	0.339257	-4.43217	Normal
Fbxl4	Fbxl4	-0.176826	9.46214	-3.12432	0.0134616	0.341827	-4.44084	Normal
Avpr1a	Avpr1a	1.12122	6.55408	3.12279	0.0134934	0.342366	-4.4433	Up
Sirpb1c	Sirpb1c	1.31693	3.50846	3.12145	0.0135215	0.342673	-4.44546	Up
Chodl	Chodl	2.30308	2.2384	3.11996	0.0135527	0.342673	-4.44785	Up
Ankrd35	Ankrd35	-0.497543	7.37353	-3.11971	0.0135578	0.342673	-4.44824	Normal
Hipk1	Hipk1	0.302507	12.7299	3.11962	0.0135598	0.342673	-4.4484	Normal
Zic1	Zic1	-2.63444	2.37783	-3.11951	0.013562	0.342673	-4.44857	Down
Wfs1	Wfs1	-0.222694	12.1401	-3.11916	0.0135694	0.342673	-4.44914	Normal
Napsa	Napsa	0.997777	5.21459	3.1181	0.0135915	0.342963	-4.45083	Up
Fat2	Fat2	-2.34737	2.96785	-3.11724	0.0136097	0.343015	-4.45222	Down
Ttll13	Ttll13	-0.832715	3.55669	-3.11699	0.0136149	0.343015	-4.45262	Down
Fam149b	Fam149b	0.185557	10.4958	3.11384	0.0136815	0.344118	-4.45769	Normal
Map1s	Map1s	-0.277122	9.6543	-3.11344	0.0136898	0.344118	-4.45833	Normal
Mpdz	Mpdz	-0.167652	11.8423	-3.1134	0.0136908	0.344118	-4.4584	Normal
G630055G22Rik	G630055G22Rik	2.67337	2.63014	3.11219	0.0137164	0.344375	-4.46034	Up
Ccdc170	Ccdc170	0.579994	4.72459	3.11191	0.0137224	0.344375	-4.4608	Normal
Eml5	Eml5	-0.504435	8.2078	-3.11133	0.0137347	0.344415	-4.46173	Normal
Fryl	Fryl	0.287199	11.464	3.10851	0.0137946	0.345648	-4.46625	Normal
Eef1a1-ps1	Eef1a1-ps1	0.555873	5.66405	3.10647	0.0138382	0.346473	-4.46954	Normal
Trim67	Trim67	0.740852	6.42636	3.10575	0.0138536	0.346587	-4.47069	Up
Ptprz1	Ptprz1	-0.758741	6.0999	-3.10393	0.0138927	0.346812	-4.47362	Down
Cdkn1a	Cdkn1a	0.564947	10.4381	3.10349	0.0139021	0.346812	-4.47433	Normal
Slpi	Slpi	2.38717	4.19165	3.10343	0.0139033	0.346812	-4.47442	Up
Fxyd3	Fxyd3	-3.03676	3.49025	-3.10333	0.0139057	0.346812	-4.47459	Down
Rbm5	Rbm5	0.157574	12.0523	3.10129	0.0139496	0.347596	-4.47787	Normal
Pdlim5	Pdlim5	0.1569	14.5505	3.10087	0.0139587	0.347596	-4.47855	Normal
Zbtb44	Zbtb44	-0.247452	10.2869	-3.09865	0.0140065	0.348518	-4.4821	Normal
Akr1c14	Akr1c14	0.433445	8.55521	3.09633	0.0140571	0.349506	-4.48585	Normal
Htt	Htt	-0.164176	10.8307	-3.09556	0.0140737	0.34965	-4.48708	Normal
Pdhb	Pdhb	-0.245421	15.2555	-3.09398	0.0141082	0.350076	-4.48962	Normal
Mycn	Mycn	-0.647968	8.04668	-3.09378	0.0141126	0.350076	-4.48995	Down
Ubn2	Ubn2	0.920169	10.3448	3.09319	0.0141256	0.350127	-4.4909	Up
Sec24a	Sec24a	0.445895	9.70177	3.09093	0.0141751	0.350974	-4.49453	Normal
Pxdn	Pxdn	-0.153055	12.1699	-3.09063	0.0141816	0.350974	-4.49501	Normal
Rttn	Rttn	0.388788	8.25044	3.08996	0.0141963	0.351068	-4.49608	Normal
Slc16a14	Slc16a14	1.08634	4.00429	3.08866	0.0142249	0.351506	-4.49818	Up
Tuba3b	Tuba3b	-1.11067	3.57312	-3.08731	0.0142548	0.351621	-4.50036	Down
Slc25a4	Slc25a4	0.0989078	18.1943	3.08677	0.0142667	0.351621	-4.50122	Normal
Rhoc	Rhoc	-0.341123	11.4891	-3.08632	0.0142766	0.351621	-4.50195	Normal
Nos1	Nos1	-2.10467	3.46321	-3.08599	0.0142839	0.351621	-4.50248	Down
Ptpn3	Ptpn3	0.351938	11.7484	3.0854	0.0142969	0.351621	-4.50343	Normal
Cideb	Cideb	-0.601174	7.14255	-3.0849	0.0143079	0.351621	-4.50422	Down
Gnl2	Gnl2	-0.226428	10.8455	-3.08453	0.0143162	0.351621	-4.50482	Normal
Klk11	Klk11	2.27096	1.53476	3.08436	0.0143199	0.351621	-4.50509	Up
Bbs9	Bbs9	0.337466	8.78834	3.084	0.0143278	0.351621	-4.50567	Normal
Gm21451	Gm21451	-0.49051	7.90391	-3.08261	0.0143587	0.351976	-4.5079	Normal
Slc43a3	Slc43a3	0.374977	12.6572	3.08237	0.0143641	0.351976	-4.5083	Normal
Slc36a2	Slc36a2	-0.585346	10.0104	-3.08129	0.0143881	0.352295	-4.51003	Down
Slc20a2	Slc20a2	-0.315782	13.2267	-3.07962	0.0144255	0.352627	-4.51273	Normal
Slc9a7	Slc9a7	-0.467416	6.58429	-3.0793	0.0144327	0.352627	-4.51324	Normal
Wdr1	Wdr1	-0.154516	12.4457	-3.07921	0.0144345	0.352627	-4.51337	Normal
1810034E14Rik	1810034E14Rik	-0.499333	8.1495	-3.07815	0.0144584	0.352942	-4.51509	Normal
H2-Eb1	H2-Eb1	-0.447649	11.5189	-3.07612	0.0145039	0.353786	-4.51836	Normal
Sgca	Sgca	-0.235873	12.4254	-3.07389	0.0145541	0.354742	-4.52194	Normal
Dcp2	Dcp2	0.217681	10.6288	3.07306	0.0145728	0.354831	-4.52327	Normal
Cmtr2	Cmtr2	-0.55236	7.74791	-3.07275	0.0145798	0.354831	-4.52377	Normal
Dnd1	Dnd1	-0.584546	6.38812	-3.07067	0.0146268	0.355637	-4.52712	Down
Ccnk	Ccnk	0.226821	10.7508	3.0699	0.0146443	0.355637	-4.52836	Normal
Ak1	Ak1	-0.233898	14.8632	-3.06982	0.0146461	0.355637	-4.52848	Normal
Noa1	Noa1	-0.259465	8.97385	-3.06857	0.0146745	0.355929	-4.53049	Normal
Smad2	Smad2	0.358488	9.6446	3.06832	0.0146802	0.355929	-4.5309	Normal
Odc1	Odc1	-0.292755	11.4712	-3.06712	0.0147076	0.356325	-4.53283	Normal
Slc6a6	Slc6a6	0.359952	13.3502	3.06576	0.0147387	0.356572	-4.53502	Normal
Ppp1r12b	Ppp1r12b	-0.182034	13.9266	-3.0657	0.01474	0.356572	-4.53511	Normal
Pde11a	Pde11a	1.32512	5.82877	3.06492	0.0147578	0.356734	-4.53636	Up
Ndnf	Ndnf	-0.672404	8.48643	-3.06272	0.0148083	0.357688	-4.53991	Down
Chm	Chm	0.400208	10.2629	3.06135	0.0148399	0.358183	-4.54213	Normal
Pgap2	Pgap2	-0.321089	10.8702	-3.05964	0.0148791	0.358692	-4.54487	Normal
Ddx1	Ddx1	-0.101025	12.1716	-3.05946	0.0148833	0.358692	-4.54516	Normal
C130080G10Rik	C130080G10Rik	-0.264138	12.0702	-3.05883	0.014898	0.358778	-4.54618	Normal
Maco1	Maco1	0.213306	10.9705	3.05693	0.0149418	0.359548	-4.54923	Normal
Parp4	Parp4	-0.168032	10.9506	-3.05648	0.0149523	0.359548	-4.54996	Normal
Stam2	Stam2	-0.541422	10.1458	-3.05487	0.0149897	0.360081	-4.55255	Normal
Epb41l3	Epb41l3	-0.302622	9.38095	-3.05456	0.0149968	0.360081	-4.55304	Normal
Shd	Shd	-1.37142	3.71308	-3.05367	0.0150177	0.360313	-4.55448	Down
Camk2d	Camk2d	-0.250691	12.7002	-3.0508	0.0150846	0.361564	-4.55909	Normal
Bloc1s5	Bloc1s5	-0.228117	9.90408	-3.05047	0.0150923	0.361564	-4.55962	Normal
Stk16	Stk16	0.26674	10.0836	3.0491	0.0151244	0.362064	-4.56183	Normal
Cdon	Cdon	-0.69181	9.71224	-3.04837	0.0151417	0.362154	-4.56301	Down
Fh1	Fh1	-0.0980656	14.66	-3.04799	0.0151507	0.362154	-4.56363	Normal
Ttc21b	Ttc21b	-0.212442	9.09491	-3.04689	0.0151766	0.362504	-4.5654	Normal
Nat8f6	Nat8f6	1.90786	2.08275	3.04515	0.0152177	0.363216	-4.5682	Up
Tpr	Tpr	-0.125282	13.0839	-3.04347	0.0152574	0.363633	-4.5709	Normal
Srsf7	Srsf7	0.195749	11.2632	3.04345	0.0152577	0.363633	-4.57093	Normal
Arhgap24	Arhgap24	-0.331788	10.1811	-3.04084	0.0153197	0.364841	-4.57513	Normal
Rhox2h	Rhox2h	-1.75816	0.87908	-3.03725	0.0154054	0.36661	-4.58091	Down
Slc9a3	Slc9a3	-1.19404	5.50556	-3.03605	0.0154341	0.366978	-4.58284	Down
Gal3st2c	Gal3st2c	-0.344956	8.68308	-3.03565	0.0154437	0.366978	-4.58349	Normal
Cacna2d2	Cacna2d2	-0.673146	7.58944	-3.03433	0.0154753	0.367459	-4.58561	Down
Trim37	Trim37	0.286726	9.60288	3.03307	0.0155058	0.36791	-4.58765	Normal
Yif1b	Yif1b	-0.222116	11.0091	-3.03188	0.0155344	0.368318	-4.58956	Normal
Ramp3	Ramp3	0.50257	8.34525	3.03036	0.0155711	0.368917	-4.592	Normal
Uqcrc2	Uqcrc2	-0.0598791	15.8923	-3.02943	0.0155936	0.369036	-4.5935	Normal
Ubfd1	Ubfd1	-0.85	10.75	-3.02921	0.015599	0.369036	-4.59386	Down
Acaa1a	Acaa1a	-0.119636	11.8542	-3.02867	0.0156121	0.36906	-4.59473	Normal
Utp23	Utp23	0.294617	8.43156	3.02735	0.0156441	0.36906	-4.59685	Normal
Fam114a2	Fam114a2	-0.146695	11.1569	-3.02681	0.0156574	0.36906	-4.59773	Normal
Slc35f1	Slc35f1	-0.54257	6.73502	-3.02658	0.0156629	0.36906	-4.59809	Normal
Gas2l3	Gas2l3	0.903502	6.35036	3.02635	0.0156685	0.36906	-4.59846	Up
Nfkb2	Nfkb2	-0.177153	10.0427	-3.02545	0.0156905	0.36906	-4.59992	Normal
Kank2	Kank2	-0.112476	12.5592	-3.02508	0.0156995	0.36906	-4.60051	Normal
Nipbl	Nipbl	0.141939	11.6788	3.02482	0.0157058	0.36906	-4.60093	Normal
St8sia2	St8sia2	0.725327	4.87846	3.02453	0.0157129	0.36906	-4.6014	Up
Hnrnpdl	Hnrnpdl	-0.138123	12.2191	-3.02446	0.0157147	0.36906	-4.60151	Normal
Tgm1	Tgm1	0.538886	4.33874	3.02319	0.0157455	0.369515	-4.60355	Normal
Izumo4	Izumo4	-0.697537	6.66087	-3.02242	0.0157646	0.369694	-4.6048	Down
Cript	Cript	0.83644	9.78582	3.02129	0.0157921	0.370069	-4.60661	Up
Gprc5c	Gprc5c	0.589018	8.56965	3.02005	0.0158228	0.370519	-4.60862	Up
Snhg4	Snhg4	0.412725	7.54819	3.01889	0.0158514	0.370917	-4.61049	Normal
Map3k7cl	Map3k7cl	0.629656	6.67265	3.01668	0.0159058	0.371503	-4.61404	Up
Pde6h	Pde6h	1.91883	2.32382	3.01659	0.0159081	0.371503	-4.61419	Up
Sbno2	Sbno2	0.270193	9.9271	3.01647	0.015911	0.371503	-4.61438	Normal
Ift122	Ift122	-0.328094	9.21808	-3.01529	0.0159402	0.371914	-4.61627	Normal
Uchl5	Uchl5	0.268331	9.84854	3.01422	0.0159668	0.372267	-4.618	Normal
Pus10	Pus10	0.220129	9.12712	3.01228	0.016015	0.37312	-4.62112	Normal
Fgf9	Fgf9	-1.15826	5.6473	-3.0109	0.0160495	0.373555	-4.62335	Down
Fat4	Fat4	0.384124	10.6885	3.01051	0.0160592	0.373555	-4.62398	Normal
Decr1	Decr1	0.432844	14.7409	3.01005	0.0160707	0.373555	-4.62472	Normal
Clic6	Clic6	-2.17383	2.71982	-3.00967	0.0160801	0.373555	-4.62533	Down
Ssu72	Ssu72	-0.141228	10.8923	-3.00914	0.0160936	0.37358	-4.62619	Normal
Inf2	Inf2	0.463491	10.2867	3.0087	0.0161044	0.37358	-4.62689	Normal
Camsap3	Camsap3	-0.905176	5.7451	-3.00745	0.0161358	0.373757	-4.6289	Down
D630003M21Rik	D630003M21Rik	-0.150819	9.24775	-3.00743	0.0161364	0.373757	-4.62895	Normal
Jup	Jup	-0.271769	13.1162	-3.00701	0.0161468	0.373757	-4.62961	Normal
Fmo2	Fmo2	0.683209	11.1687	3.00399	0.0162229	0.375248	-4.63448	Up
Vps54	Vps54	0.302656	10.9378	3.00307	0.0162463	0.37552	-4.63597	Normal
Rpap1	Rpap1	-0.204434	9.76193	-3.00143	0.0162877	0.375974	-4.6386	Normal
Atad2	Atad2	0.494974	8.607	3.0007	0.0163062	0.375974	-4.63978	Normal
Rev1	Rev1	0.310032	10.2878	3.00061	0.0163085	0.375974	-4.63992	Normal
Eya2	Eya2	-0.685877	7.4502	-3.00045	0.0163127	0.375974	-4.64019	Down
C1galt1c1	C1galt1c1	0.330026	9.33869	2.99778	0.0163806	0.376999	-4.64449	Normal
Eif4a2	Eif4a2	0.139974	14.3672	2.99737	0.0163911	0.376999	-4.64516	Normal
Efhc2	Efhc2	-1.97578	3.33373	-2.99732	0.0163923	0.376999	-4.64523	Down
Pde3a	Pde3a	-0.297777	12.5673	-2.99586	0.0164297	0.37759	-4.64759	Normal
Eif4a3	Eif4a3	-0.195853	11.0429	-2.9943	0.0164696	0.378049	-4.6501	Normal
Mpnd	Mpnd	-0.183823	11.0485	-2.99416	0.0164732	0.378049	-4.65032	Normal
Ube2q2	Ube2q2	0.183166	10.657	2.99342	0.0164922	0.378217	-4.65152	Normal
Mcur1	Mcur1	-0.138987	12.1529	-2.99248	0.0165164	0.378482	-4.65303	Normal
Rgmb	Rgmb	-0.14019	10.5019	-2.99205	0.0165273	0.378482	-4.65372	Normal
Trim56	Trim56	1.21019	9.88829	2.99081	0.0165594	0.378947	-4.65572	Up
Xlr3a	Xlr3a	-2.77137	3.28923	-2.99034	0.0165715	0.378955	-4.65648	Down
Ccr10	Ccr10	0.94739	5.19746	2.98845	0.0166203	0.379539	-4.65952	Up
Mir6998	Mir6998	1.01307	0.813746	2.98844	0.0166206	0.379539	-4.65954	Up
F630111L10Rik	F630111L10Rik	-0.589258	8.17153	-2.98697	0.0166586	0.379867	-4.6619	Down
P2ry14	P2ry14	-0.589258	8.17153	-2.98697	0.0166586	0.379867	-4.6619	Down
Cux2	Cux2	-0.43904	8.83541	-2.98586	0.0166874	0.380255	-4.66369	Normal
Picalm	Picalm	0.246292	12.7193	2.98459	0.0167206	0.380742	-4.66574	Normal
Man2a1	Man2a1	0.291918	11.5718	2.98372	0.0167433	0.380842	-4.66715	Normal
Mmp3	Mmp3	0.69631	8.85673	2.98351	0.0167486	0.380842	-4.66748	Up
Slc7a8	Slc7a8	-0.413324	7.61789	-2.98186	0.0167919	0.381556	-4.67015	Normal
Eif4b	Eif4b	0.0951426	13.9173	2.97877	0.0168728	0.383124	-4.67511	Normal
Cldn1	Cldn1	1.29246	4.50248	2.97822	0.0168873	0.383184	-4.676	Up
Gm12258	Gm12258	-0.267973	7.70021	-2.9773	0.0169117	0.383467	-4.6775	Normal
Npr1	Npr1	0.235838	10.8156	2.97626	0.0169391	0.383657	-4.67917	Normal
Mrpl2	Mrpl2	-0.170278	11.4679	-2.97607	0.0169439	0.383657	-4.67946	Normal
Laptm4b	Laptm4b	-0.171226	11.5498	-2.97401	0.0169984	0.384521	-4.68278	Normal
Nxpe3	Nxpe3	0.332272	6.90796	2.97373	0.017006	0.384521	-4.68324	Normal
Tmbim6	Tmbim6	-0.230719	13.4993	-2.97234	0.0170429	0.385087	-4.68549	Normal
Styxl1	Styxl1	-1.42198	1.1636	-2.97125	0.0170717	0.385436	-4.68723	Down
Apobec3	Apobec3	0.392127	9.07536	2.97056	0.0170903	0.385436	-4.68836	Normal
Btbd9	Btbd9	-0.166533	9.89391	-2.96925	0.0171252	0.385436	-4.69047	Normal
Arhgef28	Arhgef28	0.33632	8.9282	2.96921	0.0171262	0.385436	-4.69052	Normal
4933428G20Rik	4933428G20Rik	1.33417	3.73251	2.96905	0.0171306	0.385436	-4.69079	Up
Gm8281	Gm8281	0.948114	5.37253	2.96901	0.0171316	0.385436	-4.69085	Up
Zfp626	Zfp626	0.365744	8.81808	2.96848	0.0171458	0.385436	-4.69171	Normal
Adamts10	Adamts10	0.20189	11.1906	2.96816	0.0171542	0.385436	-4.69221	Normal
Lrrc42	Lrrc42	-0.323224	8.48773	-2.96711	0.0171825	0.385774	-4.69392	Normal
Rad54b	Rad54b	1.95005	2.96561	2.96649	0.0171991	0.385774	-4.69492	Up
Ston2	Ston2	-0.559077	8.76419	-2.96626	0.0172052	0.385774	-4.69528	Normal
Dennd2d	Dennd2d	-0.715903	5.90083	-2.96221	0.0173142	0.387136	-4.70181	Down
Casp9	Casp9	-0.341965	9.74022	-2.96181	0.017325	0.387136	-4.70245	Normal
Pkd1	Pkd1	0.27975	12.5592	2.96152	0.0173329	0.387136	-4.70292	Normal
Tbcd	Tbcd	-0.219796	9.77635	-2.96121	0.0173414	0.387136	-4.70343	Normal
Surf1	Surf1	-0.201416	10.6894	-2.96113	0.0173435	0.387136	-4.70356	Normal
Nudc	Nudc	-0.181465	11.8879	-2.96078	0.0173529	0.387136	-4.70412	Normal
Tmem144	Tmem144	0.436935	10.783	2.96065	0.0173565	0.387136	-4.70433	Normal
Sdhb	Sdhb	-0.0962917	15.6066	-2.96044	0.0173621	0.387136	-4.70466	Normal
Usp43	Usp43	0.781014	7.34522	2.95876	0.0174075	0.387612	-4.70736	Up
Ctla2b	Ctla2b	0.572682	8.16635	2.95873	0.0174085	0.387612	-4.70742	Normal
Utp20	Utp20	-0.269902	9.94759	-2.95832	0.0174195	0.387612	-4.70808	Normal
Pkmyt1	Pkmyt1	0.442239	6.89182	2.95743	0.0174439	0.387885	-4.70952	Normal
Tprkb	Tprkb	0.184667	9.41506	2.95581	0.017488	0.388599	-4.71213	Normal
Enc1	Enc1	0.352507	9.81435	2.95342	0.0175534	0.389371	-4.71598	Normal
Hddc2	Hddc2	-0.684673	7.0534	-2.95283	0.0175694	0.389371	-4.71692	Down
6330418K02Rik	6330418K02Rik	-1.06602	5.00695	-2.95241	0.017581	0.389371	-4.71761	Down
Dennd1a	Dennd1a	-0.204587	10.1953	-2.95218	0.0175874	0.389371	-4.71798	Normal
Yap1	Yap1	-0.1491	12.3684	-2.95202	0.0175918	0.389371	-4.71824	Normal
Phf3	Phf3	0.0754283	11.459	2.95189	0.0175953	0.389371	-4.71845	Normal
Pnpla2	Pnpla2	0.260348	14.0676	2.94959	0.0176584	0.390499	-4.72214	Normal
Gm9347	Gm9347	-1.8019	1.83543	-2.94838	0.017692	0.390973	-4.7241	Down
Psma8	Psma8	-0.6929	5.06152	-2.94565	0.0177676	0.392374	-4.72851	Down
Ung	Ung	-0.429104	9.9294	-2.94396	0.0178145	0.392979	-4.73123	Normal
Or51e1	Or51e1	0.509356	8.70634	2.94367	0.0178225	0.392979	-4.73169	Normal
Dhx30	Dhx30	-0.125096	11.3029	-2.94334	0.0178316	0.392979	-4.73222	Normal
Clec2d	Clec2d	0.208424	10.6587	2.94203	0.0178681	0.393514	-4.73433	Normal
Mir7085	Mir7085	-0.785754	0.509869	-2.94133	0.0178878	0.393678	-4.73547	Down
Plcl1	Plcl1	-0.229236	8.45889	-2.93951	0.0179387	0.394529	-4.7384	Normal
Tars2	Tars2	-0.196681	10.7949	-2.93773	0.0179886	0.395092	-4.74127	Normal
Aunip	Aunip	-2.06156	2.61787	-2.93738	0.0179986	0.395092	-4.74184	Down
Dzank1	Dzank1	-0.424783	6.98605	-2.93729	0.0180011	0.395092	-4.74199	Normal
Crocc2	Crocc2	-2.19812	3.25681	-2.93607	0.0180354	0.395575	-4.74395	Down
Lrrc57	Lrrc57	-0.228792	9.72147	-2.93533	0.0180562	0.395761	-4.74514	Normal
Map1lc3b	Map1lc3b	0.123703	13.4294	2.93227	0.0181427	0.397387	-4.75007	Normal
Smim36	Smim36	0.224517	9.41633	2.93178	0.0181567	0.397423	-4.75087	Normal
Polr1a	Polr1a	-0.335593	11.2384	-2.93129	0.0181707	0.397459	-4.75166	Normal
Smurf2	Smurf2	0.384362	10.5534	2.93044	0.0181948	0.397716	-4.75303	Normal
Timp4	Timp4	1.03194	11.6773	2.92922	0.0182294	0.398203	-4.75499	Up
Map3k6	Map3k6	0.604715	10.035	2.92846	0.0182512	0.398408	-4.75622	Up
2310022B05Rik	2310022B05Rik	-0.281519	11.8905	-2.92737	0.0182821	0.398443	-4.75797	Normal
Atp10d	Atp10d	0.208824	9.14911	2.92731	0.0182839	0.398443	-4.75807	Normal
Ncf1	Ncf1	0.665705	8.62838	2.9271	0.0182899	0.398443	-4.75841	Up
Gm13715	Gm13715	-2.05753	1.86846	-2.92612	0.0183179	0.39859	-4.75999	Down
Rrn3	Rrn3	-0.161602	11.235	-2.92598	0.0183218	0.39859	-4.76021	Normal
Ntn4	Ntn4	-0.296523	9.69951	-2.92534	0.0183402	0.39859	-4.76124	Normal
Nek7	Nek7	0.144515	12.8645	2.9248	0.0183559	0.39859	-4.76212	Normal
Aopep	Aopep	0.424016	10.4529	2.9247	0.0183585	0.39859	-4.76227	Normal
Cdr2	Cdr2	0.173157	9.14338	2.92414	0.0183747	0.398671	-4.76318	Normal
Socs7	Socs7	0.28591	10.9832	2.92315	0.0184032	0.398917	-4.76478	Normal
Tmx1	Tmx1	-0.183151	12.2975	-2.92256	0.0184203	0.398917	-4.76574	Normal
Stac3	Stac3	0.772658	3.65039	2.92201	0.0184361	0.398917	-4.76662	Up
Golga2	Golga2	-0.128239	12.4839	-2.92168	0.0184455	0.398917	-4.76715	Normal
Adora2a	Adora2a	0.543955	9.89763	2.9213	0.0184565	0.398917	-4.76776	Normal
Ano8	Ano8	-0.200255	10.2709	-2.92117	0.0184604	0.398917	-4.76798	Normal
Fbn1	Fbn1	-0.406879	11.7869	-2.91975	0.0185013	0.399469	-4.77026	Normal
Cav1	Cav1	0.550979	13.013	2.91942	0.0185107	0.399469	-4.77078	Normal
Kcnh2	Kcnh2	-0.267061	12.1131	-2.91855	0.0185359	0.399744	-4.77219	Normal
Tent2	Tent2	0.338072	9.57354	2.91414	0.0186644	0.40223	-4.77931	Normal
Acad9	Acad9	-0.154088	11.1151	-2.91374	0.0186761	0.40223	-4.77996	Normal
Zfyve21	Zfyve21	-0.153607	10.4477	-2.91144	0.0187433	0.403407	-4.78366	Normal
Ercc1	Ercc1	0.162064	9.79037	2.91006	0.0187838	0.403588	-4.78588	Normal
Gle1	Gle1	0.177934	10.766	2.90918	0.0188097	0.403588	-4.7873	Normal
Gm41414	Gm41414	-1.01303	4.50455	-2.90915	0.0188106	0.403588	-4.78735	Down
Dhrs1	Dhrs1	-0.165397	10.6756	-2.90838	0.0188333	0.403588	-4.78859	Normal
Slc44a2	Slc44a2	-0.387425	11.9285	-2.90826	0.0188368	0.403588	-4.78879	Normal
Mrap	Mrap	0.598669	7.89761	2.90765	0.0188549	0.403588	-4.78978	Up
Gstm2	Gstm2	-0.394926	12.1254	-2.90732	0.0188646	0.403588	-4.7903	Normal
Golga4	Golga4	0.198085	14.6694	2.90703	0.0188729	0.403588	-4.79076	Normal
Slc38a4	Slc38a4	0.342015	9.08758	2.90677	0.0188806	0.403588	-4.79118	Normal
Psmc5	Psmc5	-0.11901	12.0119	-2.90663	0.0188849	0.403588	-4.79141	Normal
Sema4f	Sema4f	1.1706	4.8929	2.90647	0.0188896	0.403588	-4.79167	Up
Rabgap1	Rabgap1	-0.317288	11.3337	-2.90565	0.018914	0.403841	-4.793	Normal
Lyst	Lyst	0.266183	9.89181	2.90475	0.0189404	0.404043	-4.79444	Normal
Lpar6	Lpar6	0.218311	10.0211	2.90448	0.0189485	0.404043	-4.79488	Normal
Strip1	Strip1	-0.117354	10.5797	-2.90374	0.0189703	0.40424	-4.79607	Normal
Pcx	Pcx	-0.288275	10.6456	-2.90326	0.0189846	0.404278	-4.79684	Normal
Prkcsh	Prkcsh	-0.149547	11.2836	-2.90113	0.019048	0.405358	-4.80027	Normal
Mdh2	Mdh2	-0.158447	15.9363	-2.89962	0.0190932	0.406052	-4.80272	Normal
Igtp	Igtp	-1.04192	11.3537	-2.89796	0.0191428	0.406772	-4.80539	Down
Ap5s1	Ap5s1	-1.42015	8.84154	-2.89757	0.0191544	0.406772	-4.80602	Down
Fbxw7	Fbxw7	-0.409193	11.4612	-2.89722	0.0191649	0.406772	-4.80658	Normal
Adamts12	Adamts12	-0.598646	7.05923	-2.89638	0.0191904	0.407043	-4.80795	Down
Fam124b	Fam124b	-1.11475	5.09812	-2.89571	0.0192103	0.407198	-4.80902	Down
Adss	Adss	-0.319505	9.24313	-2.89527	0.0192236	0.407211	-4.80973	Normal
Osbpl2	Osbpl2	0.352896	11.2617	2.89413	0.0192579	0.407429	-4.81157	Normal
Hpf1	Hpf1	-0.215077	9.7916	-2.89409	0.0192592	0.407429	-4.81163	Normal
Slc44a4	Slc44a4	1.5342	0.767098	2.89289	0.0192953	0.407926	-4.81357	Up
Prdx1	Prdx1	0.386474	13.5011	2.8913	0.0193434	0.408674	-4.81613	Normal
Mlxip	Mlxip	0.285988	11.7024	2.89054	0.0193666	0.408694	-4.81736	Normal
Bcl7c	Bcl7c	-0.315888	9.86815	-2.89043	0.0193698	0.408694	-4.81753	Normal
Plxnb3	Plxnb3	-0.550951	7.50289	-2.88884	0.019418	0.409318	-4.82009	Normal
Mmp11	Mmp11	-0.466088	8.49593	-2.88862	0.0194248	0.409318	-4.82045	Normal
Kif16b	Kif16b	-0.168005	11.7723	-2.88689	0.0194775	0.409984	-4.82324	Normal
Upb1	Upb1	-1.28163	4.16234	-2.88642	0.019492	0.409984	-4.82401	Down
Ica1l	Ica1l	1.15504	3.62566	2.88605	0.0195032	0.409984	-4.8246	Up
Shq1	Shq1	0.366572	6.85465	2.88542	0.0195224	0.409984	-4.82561	Normal
Lamtor3	Lamtor3	0.626146	11.2343	2.88524	0.0195279	0.409984	-4.8259	Up
Ppp6r2	Ppp6r2	-0.12612	11.415	-2.88508	0.0195328	0.409984	-4.82616	Normal
Fhl3	Fhl3	-0.636633	8.25447	-2.88463	0.0195466	0.410007	-4.82689	Down
Bcl6	Bcl6	0.671503	10.2744	2.88238	0.0196155	0.410746	-4.83051	Up
Ints6	Ints6	-0.318455	9.71472	-2.88186	0.0196315	0.410746	-4.83135	Normal
Tmem266	Tmem266	-0.309842	7.72104	-2.88162	0.019639	0.410746	-4.83174	Normal
Dis3l2	Dis3l2	-0.143989	9.32753	-2.88129	0.019649	0.410746	-4.83227	Normal
Gm4833	Gm4833	0.600806	3.84004	2.88105	0.0196564	0.410746	-4.83265	Up
Sh3glb2	Sh3glb2	-0.253646	11.3118	-2.88086	0.0196624	0.410746	-4.83297	Normal
Ammecr1l	Ammecr1l	0.618535	8.94872	2.88058	0.0196711	0.410746	-4.83342	Up
Akap1	Akap1	-0.246913	12.9074	-2.87871	0.0197286	0.41168	-4.83643	Normal
Mblac2	Mblac2	-0.363298	8.25654	-2.87655	0.0197957	0.412603	-4.83992	Normal
Flad1	Flad1	-0.146329	11.1674	-2.87646	0.0197985	0.412603	-4.84007	Normal
Gcdh	Gcdh	-0.121427	11.7732	-2.87522	0.0198368	0.41288	-4.84206	Normal
Arl4a	Arl4a	0.499039	9.76042	2.87425	0.0198671	0.41288	-4.84363	Normal
E030013I19Rik	E030013I19Rik	-1.95407	4.04646	-2.8741	0.0198718	0.41288	-4.84387	Down
Baiap2	Baiap2	0.401235	8.67773	2.8739	0.0198781	0.41288	-4.8442	Normal
Pnp	Pnp	0.254481	10.6484	2.87348	0.0198909	0.41288	-4.84486	Normal
Slc38a11	Slc38a11	0.801254	5.98051	2.87253	0.0199206	0.41288	-4.8464	Up
Wnt5b	Wnt5b	-0.553096	7.16011	-2.87241	0.0199244	0.41288	-4.84659	Normal
Colec11	Colec11	0.297073	10.2889	2.87185	0.0199418	0.41288	-4.84749	Normal
Dram1	Dram1	0.180318	8.39943	2.87176	0.0199448	0.41288	-4.84764	Normal
Slc25a22	Slc25a22	0.424183	10.9851	2.87154	0.0199516	0.41288	-4.848	Normal
Eif3c	Eif3c	-0.155596	12.8569	-2.87135	0.0199575	0.41288	-4.8483	Normal
Aspdh	Aspdh	-1.91666	3.20366	-2.87093	0.0199708	0.41288	-4.84898	Down
Man2c1	Man2c1	-0.17003	10.9043	-2.87038	0.019988	0.41288	-4.84987	Normal
Cog1	Cog1	-0.19273	10.0608	-2.87027	0.0199913	0.41288	-4.85004	Normal
Med9	Med9	-0.239298	8.58449	-2.86959	0.0200126	0.413055	-4.85113	Normal
Nlrp10	Nlrp10	-0.260572	10.7871	-2.86896	0.0200325	0.413202	-4.85216	Normal
Tmem167b	Tmem167b	-0.0947698	11.1149	-2.86797	0.0200637	0.413579	-4.85376	Normal
Tnfaip3	Tnfaip3	-0.459228	8.30533	-2.86713	0.0200899	0.413855	-4.8551	Normal
Rft1	Rft1	-0.252179	8.9308	-2.86592	0.0201283	0.41438	-4.85706	Normal
Ghdc	Ghdc	0.177829	9.27631	2.86505	0.0201555	0.414613	-4.85845	Normal
Pacsin2	Pacsin2	-0.465132	13.3132	-2.86474	0.0201654	0.414613	-4.85896	Normal
Ttc39a	Ttc39a	-0.711637	6.31611	-2.86205	0.0202508	0.416103	-4.8633	Down
Cmip	Cmip	0.335017	9.5607	2.86144	0.0202699	0.416232	-4.86428	Normal
Vmn2r3	Vmn2r3	2.66317	2.64745	2.86038	0.0203037	0.41666	-4.86599	Up
Nkg7	Nkg7	-0.938175	5.31695	-2.85889	0.0203514	0.417121	-4.8684	Down
Rhox2f	Rhox2f	-0.902746	0.568366	-2.85886	0.0203521	0.417121	-4.86843	Down
Nedd4l	Nedd4l	-0.11182	10.5192	-2.85746	0.0203971	0.417401	-4.87071	Normal
Lrrc46	Lrrc46	1.1282	3.33	2.85727	0.0204031	0.417401	-4.87101	Up
Rassf2	Rassf2	0.821559	9.22415	2.85722	0.0204047	0.417401	-4.87109	Up
Wnk1	Wnk1	-0.243199	14.232	-2.85533	0.0204652	0.418179	-4.87413	Normal
Hdc	Hdc	0.880885	7.17591	2.85514	0.0204714	0.418179	-4.87445	Up
Etv6	Etv6	-0.204994	10.195	-2.85411	0.0205045	0.418179	-4.8761	Normal
Acox1	Acox1	0.601885	14.1012	2.85395	0.0205096	0.418179	-4.87636	Up
Mrps18b	Mrps18b	-0.267735	10.0827	-2.85365	0.0205193	0.418179	-4.87684	Normal
Fst	Fst	-2.29224	4.07479	-2.85361	0.0205206	0.418179	-4.87691	Down
Cdh8	Cdh8	-2.37637	2.97455	-2.85197	0.0205734	0.418807	-4.87955	Down
Dock6	Dock6	0.191607	11.9762	2.85184	0.0205775	0.418807	-4.87976	Normal
Gm12592	Gm12592	0.964699	5.38265	2.85101	0.0206044	0.418965	-4.8811	Up
Thap2	Thap2	2.07783	8.27794	2.8508	0.0206112	0.418965	-4.88144	Up
Stmn2	Stmn2	0.399189	9.05815	2.85038	0.0206247	0.418975	-4.88211	Normal
2310069B03Rik	2310069B03Rik	-1.37483	3.99559	-2.8488	0.0206761	0.419753	-4.88467	Down
Hadha	Hadha	0.163739	16.5607	2.84795	0.0207034	0.420042	-4.88602	Normal
Gm11827	Gm11827	2.30504	3.47128	2.84573	0.0207758	0.421246	-4.88961	Up
Rps19	Rps19	0.168995	12.5518	2.84527	0.0207908	0.421285	-4.89035	Normal
Ctu2	Ctu2	-0.202034	8.76835	-2.84463	0.0208117	0.421444	-4.89139	Normal
Usf1	Usf1	0.245416	9.76009	2.84392	0.0208348	0.421647	-4.89253	Normal
Eif5a2	Eif5a2	0.330234	8.09933	2.84288	0.0208688	0.42205	-4.8942	Normal
Epha6	Epha6	-2.02461	2.53274	-2.84226	0.0208893	0.42205	-4.89521	Down
Sh2d5	Sh2d5	2.17453	2.10611	2.84167	0.0209086	0.42205	-4.89616	Up
Tspan18	Tspan18	-0.243146	9.12081	-2.84143	0.0209166	0.42205	-4.89655	Normal
Akt3	Akt3	0.373317	9.95003	2.84131	0.0209203	0.42205	-4.89673	Normal
Dlec1	Dlec1	2.66984	2.41721	2.83992	0.0209662	0.422711	-4.89898	Up
Myh7	Myh7	-0.303445	14.867	-2.83911	0.0209926	0.422979	-4.90028	Normal
Vgll4	Vgll4	0.479885	8.7333	2.83833	0.0210185	0.423086	-4.90154	Normal
Syne2	Syne2	0.183214	12.3285	2.83816	0.0210242	0.423086	-4.90182	Normal
Stk36	Stk36	1.28664	4.83369	2.83749	0.0210463	0.423265	-4.9029	Up
Tex26	Tex26	1.88559	1.59839	2.83702	0.0210618	0.423313	-4.90366	Up
Septin6	Septin6	-0.254313	8.37929	-2.83642	0.0210815	0.423444	-4.90462	Normal
Popdc3	Popdc3	0.518637	9.36463	2.83489	0.0211322	0.424154	-4.90709	Normal
Gabrr2	Gabrr2	0.931564	5.95541	2.83421	0.0211549	0.424154	-4.90819	Up
Spag9	Spag9	0.182617	13.6215	2.83416	0.0211563	0.424154	-4.90826	Normal
Gm45924	Gm45924	1.70336	1.1873	2.83346	0.0211799	0.424157	-4.9094	Up
Kpna3	Kpna3	-0.168057	12.2834	-2.83337	0.0211828	0.424157	-4.90954	Normal
Slc22a5	Slc22a5	0.395235	10.4664	2.83018	0.021289	0.425245	-4.91468	Normal
Nxpe4	Nxpe4	0.285263	9.50425	2.82951	0.0213115	0.425245	-4.91576	Normal
Klk14	Klk14	0.84067	4.12947	2.8291	0.0213253	0.425245	-4.91642	Up
Tbcb	Tbcb	-0.150369	10.5121	-2.829	0.0213285	0.425245	-4.91658	Normal
Atad3a	Atad3a	-0.19682	11.1162	-2.82858	0.0213426	0.425245	-4.91726	Normal
Acox2	Acox2	1.02715	3.44845	2.82833	0.0213509	0.425245	-4.91766	Up
Prep	Prep	-0.183628	11.3964	-2.82827	0.0213531	0.425245	-4.91776	Normal
Adgrf5	Adgrf5	0.449949	14.0016	2.82795	0.0213638	0.425245	-4.91827	Normal
Evl	Evl	0.17722	9.98054	2.82719	0.0213892	0.425245	-4.9195	Normal
B230354K17Rik	B230354K17Rik	0.484251	8.74171	2.8269	0.021399	0.425245	-4.91997	Normal
Slc46a2	Slc46a2	-2.12757	2.196	-2.82674	0.0214046	0.425245	-4.92023	Down
Ykt6	Ykt6	-0.0898389	12.1548	-2.82605	0.0214276	0.425245	-4.92134	Normal
Metap1	Metap1	-0.119203	11.2374	-2.8258	0.021436	0.425245	-4.92174	Normal
Peli1	Peli1	0.731412	9.58548	2.82544	0.0214483	0.425245	-4.92233	Up
Plk5	Plk5	-0.874181	6.23053	-2.8251	0.0214598	0.425245	-4.92288	Down
Rpusd4	Rpusd4	-0.315528	9.72104	-2.82507	0.0214607	0.425245	-4.92292	Normal
Lrpprc	Lrpprc	-0.193396	13.4145	-2.82504	0.0214617	0.425245	-4.92297	Normal
Selenom	Selenom	-0.576602	9.77601	-2.82446	0.0214812	0.425286	-4.9239	Normal
Akap5	Akap5	-4.19151	6.51299	-2.8242	0.0214902	0.425286	-4.92433	Down
Gm16793	Gm16793	-0.525796	8.00655	-2.82335	0.0215189	0.425593	-4.9257	Normal
Ddhd1	Ddhd1	-0.147502	9.13472	-2.82267	0.0215416	0.425781	-4.92679	Normal
A530013C23Rik	A530013C23Rik	0.898355	5.80122	2.82135	0.0215865	0.426406	-4.92892	Up
Pik3r5	Pik3r5	0.632386	6.84393	2.82065	0.0216102	0.426604	-4.93005	Up
Tmem128	Tmem128	0.216933	9.2282	2.82027	0.021623	0.426604	-4.93065	Normal
Ubiad1	Ubiad1	0.287559	9.76167	2.8193	0.0216561	0.426996	-4.93223	Normal
Tsc22d1	Tsc22d1	0.243751	13.8793	2.81788	0.0217044	0.427627	-4.93451	Normal
2310061I04Rik	2310061I04Rik	-0.201899	12.0431	-2.81758	0.0217147	0.427627	-4.935	Normal
Gapdh-ps15	Gapdh-ps15	-0.67467	9.46315	-2.81718	0.0217283	0.427633	-4.93564	Down
Or8b53	Or8b53	0.500998	4.35621	2.81632	0.0217576	0.427744	-4.93702	Normal
Ank3	Ank3	-0.290762	11.4004	-2.81624	0.0217605	0.427744	-4.93716	Normal
Sh3bp5	Sh3bp5	-0.249869	10.5892	-2.81532	0.0217921	0.427868	-4.93865	Normal
Prpf8	Prpf8	-0.121412	12.975	-2.81528	0.0217934	0.427868	-4.93871	Normal
Idh3b	Idh3b	-0.0657138	15.3489	-2.81295	0.0218734	0.428848	-4.94246	Normal
Map7d2	Map7d2	0.576184	5.6009	2.81288	0.0218758	0.428848	-4.94258	Normal
Ryk	Ryk	0.291242	11.15	2.81266	0.0218833	0.428848	-4.94293	Normal
Akap6	Akap6	-0.272101	13.3865	-2.81168	0.0219169	0.428945	-4.9445	Normal
Klc2	Klc2	-0.130764	11.67	-2.81132	0.0219294	0.428945	-4.94509	Normal
Dkc1	Dkc1	-0.157195	10.2372	-2.81123	0.0219324	0.428945	-4.94523	Normal
Mier1	Mier1	0.213305	11.1584	2.81097	0.0219415	0.428945	-4.94566	Normal
Acbd4	Acbd4	-0.386312	9.51366	-2.81042	0.0219604	0.429053	-4.94654	Normal
Lamtor5	Lamtor5	0.144658	11.0189	2.80851	0.0220265	0.429789	-4.94962	Normal
Mstn	Mstn	1.28886	4.17214	2.80824	0.0220359	0.429789	-4.95006	Up
Nectin4	Nectin4	0.657345	5.23506	2.80817	0.0220381	0.429789	-4.95016	Up
Mmp27	Mmp27	1.08614	4.2691	2.80708	0.0220759	0.430266	-4.95192	Up
Vegfc	Vegfc	0.385701	8.73841	2.8064	0.0220995	0.430466	-4.95301	Normal
Trim26	Trim26	-0.555823	9.99842	-2.80552	0.0221304	0.430806	-4.95444	Normal
Ahr	Ahr	0.364666	9.88503	2.80223	0.0222449	0.431931	-4.95974	Normal
Mlycd	Mlycd	0.240116	12.5579	2.80167	0.0222645	0.431931	-4.96064	Normal
2510039O18Rik	2510039O18Rik	-0.474722	10.8581	-2.80082	0.0222942	0.431931	-4.96201	Normal
Pkn3	Pkn3	0.185522	9.78954	2.80073	0.0222974	0.431931	-4.96215	Normal
Plekha8	Plekha8	0.199812	9.47476	2.80059	0.0223024	0.431931	-4.96238	Normal
Gm1322	Gm1322	0.446014	14.825	2.8003	0.0223124	0.431931	-4.96284	Normal
Xirp2	Xirp2	0.446014	14.825	2.8003	0.0223124	0.431931	-4.96284	Normal
Apod	Apod	0.726931	9.38089	2.80006	0.0223209	0.431931	-4.96323	Up
Gimap3	Gimap3	-0.61501	6.85406	-2.80004	0.0223215	0.431931	-4.96326	Down
Sorcs2	Sorcs2	-0.435299	10.4728	-2.80002	0.0223223	0.431931	-4.9633	Normal
Cxcr2	Cxcr2	1.55431	5.75091	2.79911	0.0223545	0.432148	-4.96478	Up
Seh1l	Seh1l	-0.125027	10.9332	-2.79866	0.0223702	0.432148	-4.96549	Normal
Ift52	Ift52	0.263552	9.97742	2.79856	0.0223738	0.432148	-4.96566	Normal
Ptgdr2	Ptgdr2	2.12387	1.39755	2.79716	0.0224229	0.432837	-4.96791	Up
Polq	Polq	-0.55412	9.02491	-2.79617	0.0224579	0.433253	-4.96951	Normal
Ppt1	Ppt1	0.184114	10.2982	2.7957	0.0224746	0.433316	-4.97027	Normal
Ccng2	Ccng2	0.174689	10.448	2.79469	0.0225103	0.433745	-4.9719	Normal
Ahnak	Ahnak	0.320618	15.2525	2.79329	0.02256	0.434442	-4.97416	Normal
Rnf40	Rnf40	-0.255982	11.4183	-2.79281	0.022577	0.434509	-4.97492	Normal
Spag1	Spag1	0.503548	6.89494	2.79227	0.0225962	0.434619	-4.9758	Normal
Upf3a	Upf3a	0.181082	9.60242	2.79188	0.0226099	0.434623	-4.97642	Normal
Oser1	Oser1	0.176444	9.96652	2.79081	0.022648	0.434701	-4.97814	Normal
Meioc	Meioc	-1.88484	1.33512	-2.79049	0.0226594	0.434701	-4.97866	Down
Zfp445	Zfp445	1.22757	10.0962	2.79045	0.0226609	0.434701	-4.97872	Up
Ccdc61	Ccdc61	-0.354593	8.98726	-2.79025	0.022668	0.434701	-4.97905	Normal
Zfp74	Zfp74	1.39965	7.62777	2.78831	0.0227373	0.435635	-4.98218	Up
4933432I09Rik	4933432I09Rik	0.646222	4.70419	2.78813	0.0227437	0.435635	-4.98246	Up
Xrcc1	Xrcc1	-0.211221	9.93797	-2.78692	0.0227872	0.436208	-4.98442	Normal
Wdr45	Wdr45	0.239342	10.4282	2.78621	0.0228127	0.436437	-4.98557	Normal
Slc12a3	Slc12a3	1.85631	3.26097	2.78469	0.0228671	0.436816	-4.988	Up
Dusp11	Dusp11	0.180052	11.7372	2.78433	0.0228802	0.436816	-4.98859	Normal
Bcan	Bcan	-2.54373	1.69937	-2.78418	0.0228855	0.436816	-4.98883	Down
Anxa6	Anxa6	-0.211807	13.2263	-2.78415	0.0228868	0.436816	-4.98889	Normal
Meis1	Meis1	-0.324535	10.213	-2.78279	0.0229356	0.437346	-4.99107	Normal
Ipo4	Ipo4	-0.196316	10.8728	-2.78262	0.0229417	0.437346	-4.99134	Normal
Fhod1	Fhod1	0.191453	9.75422	2.78186	0.0229693	0.437613	-4.99257	Normal
Dgcr8	Dgcr8	-0.234049	9.81341	-2.78134	0.0229879	0.43767	-4.9934	Normal
Alox8	Alox8	-1.4504	4.03835	-2.78102	0.0229995	0.43767	-4.99392	Down
C8g	C8g	0.447541	6.01759	2.78048	0.023019	0.437783	-4.99479	Normal
Or51a25	Or51a25	1.17468	0.825147	2.77977	0.0230449	0.437901	-4.99594	Up
Plekhh1	Plekhh1	-0.800004	6.76016	-2.77933	0.023061	0.437901	-4.99665	Down
Yme1l1	Yme1l1	0.175315	12.3606	2.77883	0.0230789	0.437901	-4.99745	Normal
Usp15	Usp15	0.105955	12.1648	2.77881	0.0230798	0.437901	-4.99749	Normal
Neu3	Neu3	1.70511	7.01403	2.77844	0.0230933	0.437901	-4.99808	Up
Alkbh6	Alkbh6	-0.184054	9.85572	-2.77797	0.0231104	0.437969	-4.99884	Normal
Abcg1	Abcg1	0.607998	8.51515	2.77699	0.023146	0.438236	-5.00042	Up
Ankrd11	Ankrd11	0.197472	12.7371	2.77683	0.0231518	0.438236	-5.00067	Normal
Sgf29	Sgf29	-0.256246	8.80255	-2.77496	0.02322	0.439126	-5.00369	Normal
Ftsj3	Ftsj3	-0.211564	10.6852	-2.7748	0.023226	0.439126	-5.00395	Normal
Serpinc1	Serpinc1	1.02221	2.61796	2.77153	0.0233457	0.441129	-5.00921	Up
Supt4a	Supt4a	0.498315	9.98884	2.76979	0.0234098	0.441835	-5.01202	Normal
Sap130	Sap130	-0.189933	10.1593	-2.76937	0.0234252	0.441835	-5.01269	Normal
Acad11	Acad11	0.144687	13.3281	2.7692	0.0234315	0.441835	-5.01297	Normal
Gm53058	Gm53058	-1.70859	2.71935	-2.76903	0.0234379	0.441835	-5.01325	Down
Ppp6r3	Ppp6r3	-0.392218	12.4449	-2.76754	0.0234928	0.44261	-5.01564	Normal
Chmp2a	Chmp2a	-0.132643	11.6897	-2.76625	0.0235406	0.443119	-5.01772	Normal
C030013C21Rik	C030013C21Rik	1.73239	1.17341	2.76585	0.0235556	0.443119	-5.01837	Up
Gm10359	Gm10359	-0.46092	11.4715	-2.76557	0.0235658	0.443119	-5.01882	Normal
Prpf4	Prpf4	-0.116814	9.99842	-2.76527	0.0235771	0.443119	-5.01931	Normal
Gng7	Gng7	-1.56297	5.74094	-2.76496	0.0235886	0.443119	-5.01981	Down
Slc10a6	Slc10a6	0.793385	8.37167	2.76402	0.0236236	0.443518	-5.02132	Up
Optn	Optn	-0.272173	11.62	-2.7636	0.023639	0.443521	-5.02199	Normal
Tead2	Tead2	0.385609	8.52801	2.76327	0.0236513	0.443521	-5.02252	Normal
C1galt1	C1galt1	0.131479	10.8269	2.76256	0.023678	0.443763	-5.02368	Normal
Coq5	Coq5	-0.0962473	11.8627	-2.76055	0.023753	0.44491	-5.02691	Normal
Dusp10	Dusp10	-0.63072	8.61377	-2.75989	0.0237775	0.445109	-5.02797	Down
Gm2574	Gm2574	-0.693449	10.2085	-2.75926	0.0238013	0.445296	-5.02899	Down
Kif13b	Kif13b	0.134111	10.74	2.75876	0.0238199	0.445385	-5.02979	Normal
Sh2b3	Sh2b3	0.2704	10.3541	2.75787	0.0238534	0.445498	-5.03123	Normal
Pard3	Pard3	-0.164585	10.5188	-2.75786	0.0238536	0.445498	-5.03124	Normal
Snrk	Snrk	0.392867	12.2761	2.75747	0.0238684	0.445516	-5.03187	Normal
Arhgef12	Arhgef12	0.188077	13.9858	2.75616	0.0239176	0.446175	-5.03398	Normal
Lockd	Lockd	1.16012	3.32492	2.75403	0.0239982	0.44739	-5.03741	Up
Kiz	Kiz	0.193544	11.8104	2.7536	0.0240144	0.44739	-5.03811	Normal
Ube2j2	Ube2j2	0.261778	10.1604	2.75317	0.0240306	0.44739	-5.0388	Normal
Tfap2a	Tfap2a	-1.30492	3.37219	-2.75271	0.024048	0.44739	-5.03953	Down
Slit2	Slit2	-0.318417	9.17255	-2.7526	0.0240522	0.44739	-5.03971	Normal
Sbf1	Sbf1	0.126511	11.6809	2.75107	0.0241101	0.448209	-5.04217	Normal
Tst	Tst	-0.499439	7.50494	-2.74915	0.0241832	0.448914	-5.04527	Normal
Mrpl10	Mrpl10	-0.100398	11.6053	-2.74906	0.0241868	0.448914	-5.04542	Normal
Calhm2	Calhm2	0.747904	7.92485	2.74898	0.0241899	0.448914	-5.04555	Up
Gpm6b	Gpm6b	-0.685672	9.82986	-2.74743	0.0242489	0.44975	-5.04804	Down
Tmppe	Tmppe	-4.85375	3.43444	-2.74642	0.0242874	0.450205	-5.04966	Down
Itgam	Itgam	1.11368	8.25407	2.74587	0.0243085	0.450336	-5.05055	Up
Slc35e2	Slc35e2	-0.849388	7.88609	-2.74399	0.0243808	0.450516	-5.05358	Down
Kics2	Kics2	-0.362468	7.22785	-2.7437	0.024392	0.450516	-5.05406	Normal
Scamp3	Scamp3	-0.181953	11.0094	-2.74302	0.0244181	0.450516	-5.05515	Normal
Cdk2	Cdk2	0.221917	9.37668	2.74296	0.0244205	0.450516	-5.05525	Normal
Mir6959	Mir6959	-0.770643	0.570522	-2.74291	0.0244224	0.450516	-5.05533	Down
Pgam1	Pgam1	0.536945	11.7405	2.74287	0.0244237	0.450516	-5.05538	Normal
Pla2g4e	Pla2g4e	-0.457809	8.96108	-2.74278	0.0244272	0.450516	-5.05553	Normal
Dnajc13	Dnajc13	-0.0966215	11.464	-2.74236	0.0244435	0.450516	-5.05621	Normal
Tmem45a	Tmem45a	-0.316492	7.83552	-2.74234	0.0244441	0.450516	-5.05624	Normal
Osgin1	Osgin1	0.785293	7.4385	2.74157	0.024474	0.450808	-5.05748	Up
Atpif1	Atpif1	-0.55598	12.5543	-2.73938	0.0245585	0.451338	-5.06101	Normal
Tcf23	Tcf23	1.351	7.95676	2.73917	0.0245665	0.451338	-5.06134	Up
Snrpa	Snrpa	-0.283618	10.5411	-2.7389	0.0245772	0.451338	-5.06178	Normal
Wdr70	Wdr70	-0.785605	8.32233	-2.73813	0.0246071	0.451338	-5.06303	Down
Fry	Fry	0.26762	12.2599	2.73794	0.0246144	0.451338	-5.06333	Normal
Tssk4	Tssk4	-1.7833	2.5648	-2.7379	0.024616	0.451338	-5.0634	Down
Osbp2	Osbp2	-0.237265	10.2089	-2.73788	0.0246166	0.451338	-5.06342	Normal
Dct	Dct	0.594721	6.64295	2.73783	0.0246187	0.451338	-5.06351	Up
Spp1	Spp1	1.24468	5.33405	2.73757	0.0246289	0.451338	-5.06393	Up
Ilk	Ilk	-0.156259	12.0159	-2.73717	0.0246443	0.451364	-5.06457	Normal
Itpr2	Itpr2	0.227961	10.5604	2.73622	0.0246813	0.451765	-5.0661	Normal
Exosc10	Exosc10	-0.2087	11.2545	-2.73565	0.0247034	0.451765	-5.06702	Normal
Ptprs	Ptprs	-0.177753	11.562	-2.73552	0.0247083	0.451765	-5.06722	Normal
Ift22	Ift22	0.222206	8.80586	2.7347	0.0247404	0.452096	-5.06855	Normal
AW112010	AW112010	1.13948	9.44093	2.73326	0.0247965	0.452863	-5.07086	Up
Fads3	Fads3	0.49336	11.4744	2.73248	0.0248269	0.453162	-5.07211	Normal
Stradb	Stradb	0.155671	11.3314	2.73067	0.024898	0.454188	-5.07503	Normal
Npas2	Npas2	-0.828158	7.14087	-2.73027	0.0249137	0.454188	-5.07567	Down
Trpc3	Trpc3	-0.340478	9.35284	-2.72997	0.0249254	0.454188	-5.07616	Normal
Nr1d2	Nr1d2	0.216767	13.0821	2.72768	0.0250158	0.455426	-5.07985	Normal
1110019D14Rik	1110019D14Rik	1.94108	5.995	2.72725	0.0250327	0.455426	-5.08054	Up
Gnai1	Gnai1	-0.593132	8.10934	-2.72717	0.0250358	0.455426	-5.08067	Down
Fars2	Fars2	-0.174804	11.5734	-2.72531	0.0251096	0.456509	-5.08367	Normal
Fxr1	Fxr1	-0.113606	13.2481	-2.72383	0.0251679	0.456522	-5.08604	Normal
Rslcan18	Rslcan18	2.67658	5.09737	2.72361	0.0251769	0.456522	-5.0864	Up
Fcgrt	Fcgrt	0.148328	12.2244	2.72352	0.0251806	0.456522	-5.08655	Normal
Arhgap27	Arhgap27	0.369295	10.5989	2.72346	0.0251828	0.456522	-5.08664	Normal
Bcr	Bcr	0.242346	9.8855	2.72264	0.0252152	0.456522	-5.08796	Normal
Ppp1cb	Ppp1cb	0.137339	14.6822	2.72193	0.0252435	0.456522	-5.0891	Normal
Gpr68	Gpr68	-0.477933	5.63776	-2.72191	0.0252446	0.456522	-5.08915	Normal
Agt	Agt	0.584776	7.67145	2.72174	0.025251	0.456522	-5.08941	Up
Cerk	Cerk	-0.873432	10.513	-2.72154	0.0252592	0.456522	-5.08974	Down
Prmt9	Prmt9	0.222191	9.39346	2.72137	0.0252658	0.456522	-5.09	Normal
Chmp6	Chmp6	-0.572292	10.0983	-2.72136	0.0252662	0.456522	-5.09002	Normal
Cd200	Cd200	0.583652	11.7979	2.72094	0.0252831	0.45657	-5.0907	Up
Zfyve28	Zfyve28	0.939528	5.7346	2.71916	0.0253542	0.457598	-5.09357	Up
Smurf1	Smurf1	-0.16464	10.9652	-2.71868	0.0253734	0.457688	-5.09434	Normal
Gstm6	Gstm6	-0.591003	5.75546	-2.71696	0.0254423	0.458674	-5.09711	Down
Cenpa	Cenpa	-0.309338	10.2379	-2.71498	0.0255217	0.45962	-5.10029	Normal
Usp37	Usp37	0.466528	9.15191	2.71494	0.0255233	0.45962	-5.10035	Normal
Eif2b5	Eif2b5	-0.194572	11.4791	-2.71408	0.025558	0.459741	-5.10174	Normal
Ep400	Ep400	0.0884002	11.4177	2.71407	0.0255586	0.459741	-5.10176	Normal
Ric1	Ric1	0.309672	10.8133	2.7131	0.0255979	0.460191	-5.10333	Normal
Pde4dip	Pde4dip	0.250121	16.6888	2.71235	0.0256281	0.460476	-5.10453	Normal
Col7a1	Col7a1	-0.799113	5.26871	-2.71148	0.0256633	0.460852	-5.10593	Down
Faap100	Faap100	-0.2201	9.40571	-2.71105	0.0256806	0.460904	-5.10662	Normal
Fyb	Fyb	0.349287	7.80748	2.71034	0.0257093	0.460937	-5.10776	Normal
Abtb3	Abtb3	-0.691966	7.03508	-2.70998	0.0257242	0.460937	-5.10835	Down
Lims1	Lims1	0.224692	11.7554	2.70978	0.0257322	0.460937	-5.10867	Normal
Rc3h1	Rc3h1	0.639401	11.5969	2.7096	0.0257396	0.460937	-5.10896	Up
Baz1b	Baz1b	0.176665	12.3398	2.70892	0.025767	0.461008	-5.11005	Normal
Adamts15	Adamts15	0.217916	8.80433	2.70825	0.0257945	0.461008	-5.11113	Normal
Psme1	Psme1	-0.248648	12.4448	-2.70814	0.0257987	0.461008	-5.1113	Normal
Lipa	Lipa	0.649501	10.7461	2.70805	0.0258025	0.461008	-5.11145	Up
Tmem185b	Tmem185b	1.40597	8.67458	2.70774	0.0258152	0.461008	-5.11195	Up
Igsf3	Igsf3	-0.266984	9.41144	-2.70676	0.0258549	0.461462	-5.11352	Normal
Tcirg1	Tcirg1	0.290535	9.98352	2.70576	0.0258957	0.461653	-5.11513	Normal
Ewsr1	Ewsr1	-0.162059	12.1674	-2.70569	0.0258986	0.461653	-5.11524	Normal
Nmi	Nmi	-0.343791	9.37211	-2.70519	0.0259194	0.461653	-5.11606	Normal
Eva1a	Eva1a	0.380334	7.78975	2.70494	0.0259296	0.461653	-5.11646	Normal
Mrps25	Mrps25	-0.169812	11.4187	-2.70475	0.0259373	0.461653	-5.11676	Normal
Phyhd1	Phyhd1	0.323364	10.5635	2.70342	0.0259916	0.462363	-5.11889	Normal
Gm38456	Gm38456	2.23879	4.11644	2.70251	0.026029	0.462618	-5.12036	Up
Slc35g1	Slc35g1	-0.299293	7.3598	-2.70237	0.0260347	0.462618	-5.12058	Normal
Xpc	Xpc	-0.17104	10.097	-2.70162	0.0260656	0.462913	-5.1218	Normal
Poglut1	Poglut1	0.581476	9.03482	2.70022	0.0261231	0.463426	-5.12404	Up
Hrc	Hrc	-0.848787	13.7525	-2.69925	0.0261631	0.463426	-5.1256	Down
Cdc42bpa	Cdc42bpa	0.179576	11.1505	2.69905	0.0261718	0.463426	-5.12594	Normal
Zbtb11	Zbtb11	0.321752	9.61143	2.69901	0.0261733	0.463426	-5.126	Normal
Cox6a2	Cox6a2	-0.110221	15.6505	-2.69883	0.0261806	0.463426	-5.12628	Normal
Hnrnpk	Hnrnpk	-0.185409	13.2673	-2.69883	0.0261809	0.463426	-5.12629	Normal
Ppl	Ppl	0.438982	10.3079	2.69783	0.026222	0.463828	-5.12789	Normal
Chgb	Chgb	-2.31222	3.12259	-2.69728	0.0262448	0.463828	-5.12878	Down
Castor2	Castor2	-0.239787	10.807	-2.69723	0.0262468	0.463828	-5.12886	Normal
Il2ra	Il2ra	0.528464	7.4133	2.69589	0.0263024	0.464555	-5.13101	Normal
Tut7	Tut7	0.134923	11.6691	2.69343	0.026405	0.466112	-5.13498	Normal
Irgm2	Irgm2	-0.765298	12.0063	-2.69271	0.0264348	0.466382	-5.13613	Down
Stk24	Stk24	-0.452876	10.5547	-2.69199	0.0264648	0.466532	-5.13729	Normal
Sod1	Sod1	0.234054	12.8017	2.69174	0.0264752	0.466532	-5.13769	Normal
Pclo	Pclo	-0.804041	4.79688	-2.69147	0.0264867	0.466532	-5.13813	Down
Slc16a4	Slc16a4	0.41465	6.37239	2.68993	0.0265511	0.46741	-5.1406	Normal
Shb	Shb	-0.29486	9.78871	-2.6879	0.0266364	0.468402	-5.14387	Normal
Ush1c	Ush1c	-0.751538	7.37847	-2.6879	0.0266365	0.468402	-5.14388	Down
Fgr	Fgr	1.14451	5.73338	2.68706	0.0266719	0.468453	-5.14523	Up
Cdh2	Cdh2	-0.368426	13.8653	-2.68696	0.0266759	0.468453	-5.14538	Normal
Tnfsf8	Tnfsf8	-1.82097	1.85068	-2.68679	0.0266831	0.468453	-5.14566	Down
Def6	Def6	0.380012	7.50751	2.6861	0.0267123	0.468647	-5.14677	Normal
Ift74	Ift74	0.395584	7.91386	2.68584	0.0267233	0.468647	-5.14719	Normal
Tubg1	Tubg1	-0.277523	10.3394	-2.68508	0.0267554	0.468956	-5.14841	Normal
Rbpms2	Rbpms2	-0.604337	10.6264	-2.68418	0.0267934	0.469366	-5.14986	Down
Coq8a	Coq8a	-0.344797	14.7809	-2.68302	0.0268424	0.469969	-5.15172	Normal
Wnt5a	Wnt5a	-0.468219	8.96857	-2.68075	0.026939	0.471404	-5.15538	Normal
Nfe2l2	Nfe2l2	0.155025	11.8213	2.6801	0.0269667	0.471631	-5.15642	Normal
Marveld2	Marveld2	-0.998996	5.85995	-2.67918	0.0270059	0.471831	-5.1579	Down
Gfra3	Gfra3	-0.584836	6.70713	-2.67914	0.0270074	0.471831	-5.15796	Down
Atp5o	Atp5o	-0.13841	15.4794	-2.67812	0.0270512	0.472339	-5.15961	Normal
Rgs16	Rgs16	-0.555295	6.49044	-2.67707	0.0270961	0.472808	-5.1613	Normal
2210408F21Rik	2210408F21Rik	0.271847	9.26451	2.67679	0.027108	0.472808	-5.16174	Normal
Fra10ac1	Fra10ac1	-0.169977	9.56596	-2.67602	0.027141	0.472808	-5.16298	Normal
Nenf	Nenf	-0.418002	11.4301	-2.67572	0.027154	0.472808	-5.16347	Normal
Epb41l4b	Epb41l4b	-0.682249	7.73914	-2.67551	0.0271627	0.472808	-5.1638	Down
Zfp672	Zfp672	0.299718	10.5323	2.67543	0.0271661	0.472808	-5.16392	Normal
Haus3	Haus3	0.395765	8.37998	2.67505	0.0271824	0.472836	-5.16453	Normal
Timeless	Timeless	0.360796	9.87542	2.67411	0.027223	0.47327	-5.16605	Normal
Cmya5	Cmya5	-0.164483	15.5794	-2.67298	0.0272716	0.47327	-5.16787	Normal
Prr18	Prr18	2.22457	2.56825	2.67293	0.0272736	0.47327	-5.16794	Up
Prmt5	Prmt5	-0.181576	10.9111	-2.67215	0.0273074	0.47327	-5.1692	Normal
Slc6a13	Slc6a13	-2.37746	2.31831	-2.672	0.0273136	0.47327	-5.16944	Down
Kcng4	Kcng4	-1.11883	3.97676	-2.67164	0.0273293	0.47327	-5.17002	Down
Tmem222	Tmem222	-0.277745	10.2597	-2.67155	0.0273334	0.47327	-5.17017	Normal
Gm13547	Gm13547	1.87995	1.23706	2.67149	0.0273359	0.47327	-5.17027	Up
Gm11185	Gm11185	-1.7077	2.30789	-2.67121	0.0273479	0.47327	-5.17071	Down
Fam78a	Fam78a	-0.339798	9.4295	-2.67106	0.0273544	0.47327	-5.17095	Normal
Piga	Piga	0.595527	6.70653	2.66738	0.027514	0.475777	-5.17688	Up
D930048N14Rik	D930048N14Rik	0.506666	7.21791	2.66641	0.0275563	0.476184	-5.17844	Normal
Fkbp8	Fkbp8	-0.118949	12.5664	-2.66612	0.0275686	0.476184	-5.17889	Normal
Bbip1	Bbip1	0.348293	9.1445	2.66507	0.0276144	0.476184	-5.18058	Normal
Ap4b1	Ap4b1	-0.264445	10.0178	-2.66459	0.0276355	0.476184	-5.18136	Normal
Helt	Helt	-0.962039	6.18204	-2.66407	0.0276581	0.476184	-5.18219	Down
Gm17546	Gm17546	-0.610463	6.10808	-2.66387	0.0276671	0.476184	-5.18252	Down
Rpsa-ps5	Rpsa-ps5	-1.35781	1.37958	-2.66371	0.0276738	0.476184	-5.18277	Down
A3galt2	A3galt2	1.31681	3.60918	2.66371	0.027674	0.476184	-5.18277	Up
Ulk3	Ulk3	-0.358328	8.8833	-2.66299	0.0277055	0.476184	-5.18393	Normal
Snrnp40	Snrnp40	-0.225376	9.70008	-2.66294	0.0277078	0.476184	-5.18402	Normal
Havcr2	Havcr2	0.842776	5.49945	2.66279	0.0277143	0.476184	-5.18426	Up
BC051019	BC051019	1.28142	1.2826	2.66258	0.0277234	0.476184	-5.18459	Up
A430035B10Rik	A430035B10Rik	0.534238	5.71605	2.66169	0.0277623	0.476184	-5.18602	Normal
Hibadh	Hibadh	-0.107103	13.8609	-2.66139	0.0277757	0.476184	-5.18651	Normal
Haus7	Haus7	-0.468939	8.04581	-2.66126	0.0277812	0.476184	-5.18671	Normal
Dnah3	Dnah3	2.29205	3.41182	2.66122	0.0277832	0.476184	-5.18678	Up
Ifngr1	Ifngr1	0.229224	11.7342	2.66052	0.0278139	0.476184	-5.1879	Normal
Apol9b	Apol9b	-0.41288	5.82286	-2.66047	0.0278161	0.476184	-5.18798	Normal
Elp2	Elp2	-0.146234	10.583	-2.66041	0.0278186	0.476184	-5.18807	Normal
Spata2l	Spata2l	-0.732159	7.32451	-2.65834	0.0279099	0.477002	-5.19141	Down
Nxph4	Nxph4	-2.29195	4.1561	-2.65806	0.0279219	0.477002	-5.19185	Down
B4galt7	B4galt7	0.542959	8.78323	2.65795	0.027927	0.477002	-5.19203	Normal
Itprid2	Itprid2	0.193298	11.4808	2.65786	0.0279309	0.477002	-5.19217	Normal
Ilf3	Ilf3	-0.170754	10.8433	-2.65765	0.0279404	0.477002	-5.19252	Normal
Vdr	Vdr	-0.760064	5.13408	-2.657	0.0279689	0.477234	-5.19355	Down
Agap1	Agap1	-0.314993	11.1201	-2.65652	0.0279903	0.477347	-5.19433	Normal
Ms4a6b	Ms4a6b	0.655923	8.27576	2.65597	0.0280144	0.477505	-5.19521	Up
Rufy4	Rufy4	0.613707	6.03496	2.65538	0.0280407	0.4777	-5.19616	Up
Lvrn	Lvrn	0.250143	8.80251	2.65348	0.0281251	0.478885	-5.19922	Normal
Layn	Layn	0.543172	7.5539	2.65281	0.028155	0.478952	-5.2003	Normal
Tekt2	Tekt2	1.01641	4.0602	2.65265	0.0281619	0.478952	-5.20055	Up
Pop1	Pop1	-0.359755	7.58494	-2.65212	0.0281858	0.478952	-5.20141	Normal
Fanci	Fanci	-1.23131	4.37501	-2.65191	0.0281949	0.478952	-5.20174	Down
Sec24d	Sec24d	-0.202481	11.4645	-2.65172	0.0282034	0.478952	-5.20204	Normal
Capn2	Capn2	0.141348	12.3114	2.65123	0.0282252	0.47907	-5.20283	Normal
Slc47a2	Slc47a2	2.20532	1.57276	2.65067	0.0282503	0.479089	-5.20373	Up
Atf6	Atf6	1.33384	12.2051	2.6503	0.0282668	0.479089	-5.20433	Up
Strn3	Strn3	0.198297	11.8616	2.65014	0.0282739	0.479089	-5.20458	Normal
Pcdh15	Pcdh15	-1.15889	5.93102	-2.64987	0.0282859	0.479089	-5.20501	Down
Ushbp1	Ushbp1	0.210323	11.9382	2.64927	0.028313	0.479287	-5.20599	Normal
Setd3	Setd3	-0.129581	12.3687	-2.64895	0.0283273	0.479287	-5.2065	Normal
Tmem143	Tmem143	-0.190405	12.2998	-2.64795	0.0283718	0.479654	-5.2081	Normal
Pcbp3	Pcbp3	0.530297	7.21167	2.6478	0.0283788	0.479654	-5.20835	Normal
Casq2	Casq2	-0.137746	15.7969	-2.64611	0.0284548	0.480686	-5.21107	Normal
Lnpk	Lnpk	-0.581267	8.94046	-2.642	0.02864	0.483561	-5.21766	Down
Neurl3	Neurl3	-0.47557	8.76938	-2.64152	0.028662	0.48368	-5.21844	Normal
Orc2	Orc2	0.191192	9.78408	2.64113	0.0286798	0.483725	-5.21907	Normal
Elovl6	Elovl6	-0.864913	5.82364	-2.64021	0.0287212	0.48417	-5.22053	Down
Dusp3	Dusp3	0.149645	12.5498	2.63912	0.0287711	0.484757	-5.22229	Normal
Ddx59	Ddx59	-0.29992	8.98207	-2.63878	0.0287863	0.484761	-5.22283	Normal
Kansl1l	Kansl1l	0.230972	10.5778	2.63833	0.028807	0.484854	-5.22356	Normal
Atat1	Atat1	-0.237528	8.1367	-2.63649	0.028891	0.485588	-5.22652	Normal
Zfp952	Zfp952	0.238812	8.99479	2.63621	0.0289035	0.485588	-5.22696	Normal
E430016F16Rik	E430016F16Rik	-0.852047	6.09923	-2.63605	0.0289109	0.485588	-5.22722	Down
Ntrk3	Ntrk3	-0.852047	6.09923	-2.63605	0.0289109	0.485588	-5.22722	Down
Nusap1	Nusap1	-0.309923	6.22985	-2.6351	0.0289546	0.486069	-5.22875	Normal
Slc1a2	Slc1a2	0.657432	5.04319	2.63461	0.0289767	0.486181	-5.22953	Up
Banp	Banp	0.391095	8.96063	2.63413	0.0289987	0.486181	-5.2303	Normal
Eif2s2	Eif2s2	0.107811	12.2643	2.63396	0.0290066	0.486181	-5.23058	Normal
Bod1	Bod1	0.697094	11.4565	2.63234	0.0290812	0.487003	-5.23318	Up
Fcgr3	Fcgr3	0.770171	9.67271	2.63197	0.0290982	0.487003	-5.23378	Up
Asb16	Asb16	-0.585577	6.33835	-2.63191	0.029101	0.487003	-5.23387	Down
Pusl1	Pusl1	-0.334012	8.13569	-2.62963	0.0292061	0.488039	-5.23754	Normal
Gm10767	Gm10767	-0.589723	5.65116	-2.62948	0.0292129	0.488039	-5.23777	Down
Arsb	Arsb	-0.161843	9.89821	-2.62926	0.0292232	0.488039	-5.23813	Normal
Mansc1	Mansc1	-1.25182	6.57529	-2.62925	0.0292235	0.488039	-5.23814	Down
Wdr83	Wdr83	-0.219611	10.5717	-2.62851	0.0292579	0.488359	-5.23933	Normal
Fbxo42	Fbxo42	0.241668	9.98096	2.62717	0.0293198	0.48914	-5.24148	Normal
Jcad	Jcad	0.511248	13.0012	2.62603	0.0293726	0.489426	-5.2433	Normal
Podxl	Podxl	0.223184	13.8415	2.62579	0.0293838	0.489426	-5.24369	Normal
Lrsam1	Lrsam1	-0.449366	9.75838	-2.62575	0.0293857	0.489426	-5.24376	Normal
Vamp9	Vamp9	-1.70106	2.36162	-2.62545	0.0293998	0.489426	-5.24424	Down
Ap1m1	Ap1m1	-0.169025	11.26	-2.62517	0.029413	0.489426	-5.2447	Normal
Nans	Nans	-0.193052	9.54423	-2.62419	0.0294583	0.489927	-5.24626	Normal
Kptn	Kptn	-0.394656	9.64243	-2.6238	0.0294768	0.489981	-5.2469	Normal
Ttc39b	Ttc39b	-0.239976	10.449	-2.62302	0.0295131	0.490332	-5.24815	Normal
N4bp2l1	N4bp2l1	0.440859	7.21564	2.62236	0.029544	0.490468	-5.24921	Normal
Chd1	Chd1	0.169031	10.5848	2.62219	0.0295518	0.490468	-5.24948	Normal
Ccdc149	Ccdc149	-0.263836	8.84028	-2.62154	0.029582	0.49057	-5.25052	Normal
Ppp4r3b	Ppp4r3b	0.148344	11.0332	2.6211	0.0296027	0.49057	-5.25122	Normal
Wdr76	Wdr76	0.660712	7.14622	2.62108	0.0296036	0.49057	-5.25125	Up
Sap30l	Sap30l	0.247545	9.47618	2.62022	0.0296439	0.490985	-5.25264	Normal
Hook1	Hook1	-0.299766	10.2949	-2.61906	0.0296986	0.491175	-5.25451	Normal
Eln	Eln	-0.447962	11.2829	-2.61895	0.0297036	0.491175	-5.25468	Normal
Atg4d	Atg4d	-0.33851	11.1018	-2.6185	0.0297248	0.491175	-5.2554	Normal
Abhd4	Abhd4	0.227681	10.6284	2.61811	0.0297434	0.491175	-5.25603	Normal
Cmtm4	Cmtm4	0.1721	10.8796	2.61802	0.0297472	0.491175	-5.25616	Normal
Dhrs4	Dhrs4	0.298249	12.1534	2.61779	0.0297583	0.491175	-5.25654	Normal
Mier3	Mier3	0.2055	9.67845	2.61746	0.0297736	0.491175	-5.25706	Normal
2310016G11Rik	2310016G11Rik	0.747053	5.86587	2.61738	0.0297774	0.491175	-5.25719	Up
Lurap1l	Lurap1l	0.686245	7.56691	2.61656	0.0298163	0.491345	-5.25852	Up
6430573P05Rik	6430573P05Rik	-2.62949	2.54266	-2.61637	0.0298253	0.491345	-5.25883	Down
Slc39a9	Slc39a9	0.0915427	10.5278	2.61619	0.0298335	0.491345	-5.2591	Normal
Ddx19b	Ddx19b	-0.225196	10.0615	-2.61461	0.0299083	0.492324	-5.26164	Normal
Tepp	Tepp	1.55326	1.71112	2.61397	0.0299387	0.492573	-5.26267	Up
Pcdh1	Pcdh1	0.317505	10.8177	2.61307	0.0299812	0.492902	-5.26411	Normal
Igf2r	Igf2r	-0.144177	13.2003	-2.6129	0.0299893	0.492902	-5.26439	Normal
Gmnn	Gmnn	0.16719	11.0165	2.61201	0.0300314	0.493342	-5.26581	Normal
Xpo4	Xpo4	-0.141826	10.487	-2.61137	0.030062	0.493349	-5.26684	Normal
Tra2b	Tra2b	0.311746	11.5758	2.6112	0.0300703	0.493349	-5.26712	Normal
Rgs7bp	Rgs7bp	-0.267598	8.63634	-2.61104	0.0300778	0.493349	-5.26737	Normal
Smpd1	Smpd1	-0.154459	13.0926	-2.61018	0.0301189	0.493772	-5.26876	Normal
Kpnb1	Kpnb1	-0.0721598	13.1098	-2.60965	0.0301439	0.49393	-5.2696	Normal
Snord32a	Snord32a	-1.298	1.7657	-2.60884	0.0301825	0.494311	-5.2709	Down
Smyd2	Smyd2	-0.182019	12.044	-2.60699	0.030271	0.495217	-5.27387	Normal
Gm8054	Gm8054	-1.27804	0.914723	-2.60663	0.0302883	0.495217	-5.27445	Down
Rasl10b	Rasl10b	0.321664	11.9494	2.6064	0.0302997	0.495217	-5.27483	Normal
Rbm45	Rbm45	-0.242276	9.65227	-2.60629	0.0303049	0.495217	-5.275	Normal
Adgrl4	Adgrl4	0.446732	12.5586	2.60607	0.0303155	0.495217	-5.27536	Normal
Slc35c1	Slc35c1	0.440874	8.65384	2.60576	0.0303301	0.495217	-5.27584	Normal
Spaar	Spaar	0.846503	8.8221	2.60518	0.0303581	0.495254	-5.27678	Up
Snord49b	Snord49b	-1.19768	0.863227	-2.60507	0.0303631	0.495254	-5.27695	Down
Cutc	Cutc	0.336682	9.44071	2.60414	0.0304081	0.495737	-5.27845	Normal
Gjc1	Gjc1	1.06256	6.91118	2.60351	0.0304384	0.495742	-5.27945	Up
Rilpl1	Rilpl1	-0.161776	12.634	-2.60321	0.0304529	0.495742	-5.27994	Normal
Kif3b	Kif3b	0.16278	10.0372	2.60246	0.0304888	0.495742	-5.28113	Normal
Naa16	Naa16	0.328559	8.76366	2.60242	0.0304908	0.495742	-5.2812	Normal
Cd8a	Cd8a	-0.681591	5.40301	-2.60231	0.0304964	0.495742	-5.28139	Down
Pak4	Pak4	-0.250899	8.4159	-2.60222	0.0305008	0.495742	-5.28153	Normal
Rras	Rras	0.40244	10.8623	2.60135	0.0305425	0.49617	-5.28292	Normal
Abcf3	Abcf3	-0.155087	11.4059	-2.60046	0.0305856	0.496573	-5.28435	Normal
Zfp811	Zfp811	1.37921	3.71561	2.6002	0.0305982	0.496573	-5.28476	Up
Gm14267	Gm14267	-1.09691	6.77989	-2.59977	0.0306191	0.496662	-5.28546	Down
Mir22hg	Mir22hg	-0.238173	9.29403	-2.59942	0.0306363	0.496691	-5.28602	Normal
Lrrc40	Lrrc40	-0.25291	9.37787	-2.59829	0.0306909	0.497118	-5.28783	Normal
Exoc6	Exoc6	-0.154695	11.3692	-2.59824	0.0306935	0.497118	-5.28792	Normal
Grn	Grn	0.206603	12.3107	2.59766	0.0307215	0.497141	-5.28884	Normal
Prkab2	Prkab2	-0.311579	11.685	-2.59755	0.0307271	0.497141	-5.28902	Normal
Angel1	Angel1	0.507134	8.18558	2.59725	0.0307413	0.497141	-5.28949	Normal
Ints9	Ints9	0.212621	9.23549	2.59675	0.030766	0.497292	-5.29031	Normal
Dnajb1	Dnajb1	0.456044	10.1086	2.59539	0.0308319	0.497877	-5.29247	Normal
Zfp969	Zfp969	0.37038	7.03943	2.59537	0.0308332	0.497877	-5.29251	Normal
Rcan2	Rcan2	0.603088	12.7554	2.59498	0.0308522	0.497935	-5.29314	Up
Appl2	Appl2	-0.361718	11.4833	-2.59452	0.0308744	0.498044	-5.29387	Normal
Cacng4	Cacng4	1.99272	1.33198	2.59302	0.030948	0.498816	-5.29628	Up
Ywhab	Ywhab	0.099555	12.6496	2.59291	0.0309533	0.498816	-5.29645	Normal
Jmjd6	Jmjd6	0.223417	10.467	2.59257	0.0309702	0.498839	-5.29701	Normal
[truncated: 30,199 more rows]
