# Supplementary material for: Inhibition of ferroptosis reverses heart failure with preserved ejection fraction in mice
Source: J Transl Med. 2024 Feb 24;22:199. doi: 10.1186/s12967-023-04734-y (PMC10894491; doi:10.1186/s12967-023-04734-y)
Supplement: Supplementary file 4 — Additional file 4: Table S3. GO enrichment analysis of DEGs from GSE180065. [file 12967_2023_4734_MOESM4_ESM.xlsx]

## Sheet: Table S3
	ONTOLOGY	ID	Description	GeneRatio	BgRatio	pvalue	p.adjust	qvalue	geneID	Count
GO:0050727	BP	GO:0050727	regulation of inflammatory response	33/832	377/28564	2.43e-08	7.93e-05	6.02e-05	Nr1d1/Pparg/Fabp4/Ldlr/Cx3cr1/Nfe2l1/Cd276/Ninj1/Smad3/Mvk/Il1b/Cd200l1/Ctla2a/Serpine1/Cd44/Ier3/Gper1/Ager/S100a8/Mmp8/Ncf1/Adamts12/Bcl6/Nkg7/Dusp10/Agt/Cd200/Fcgr3/Tlr4/Tnfsf11/Ccl5/Ednra/Il1r1	33
GO:0050767	BP	GO:0050767	regulation of neurogenesis	38/832	480/28564	3.21e-08	7.93e-05	6.02e-05	Nr1d1/Il34/Pparg/Fas/Per2/Ldlr/Cx3cr1/Mme/Rgma/Bmal1/Il1b/Drd2/Tlx2/Sema5b/Gper1/Camk2b/Fstl4/E2f1/Atxn1/Islr2/Chodl/Ptprz1/Mycn/Nos1/Cdon/Sema4f/Akap5/Dusp10/Dct/Helt/Ntrk3/Cdh1/Lhx2/Mecp2/Dynlt1b/Lrp8/Il1rapl1/Sema4g	38
GO:0042063	BP	GO:0042063	gliogenesis	32/832	378/28564	8.56e-08	0.000124117	9.42e-05	Nr1d1/Il34/Pparg/Fas/Ldlr/Cx3cr1/Nfe2l1/Col3a1/Il1b/Fa2h/Creb1/Ager/Ror2/S100a8/E2f1/Atxn1/Ptprz1/Mycn/Dusp10/Gpm6b/Itgam/Agt/Ntrk3/Tlr4/Crb1/Lepr/Mecp2/Cspg5/Tppp/Omg/Lrp8/Myoc	32
GO:0046879	BP	GO:0046879	hormone secretion	33/832	404/28564	1.25e-07	0.000124117	9.42e-05	Nr1d1/Pde1c/Ucp2/Pparg/Per2/Cry1/Apln/Irs1/Bmal1/Il1b/Drd2/Agtr1a/Gper1/Creb1/Gipr/Gdf9/Slc9b2/F2rl2/Tbx3/Nos1/Abcg1/Spp1/Agt/Pclo/Vdr/Snord32a/Tnfsf11/Lepr/Trpv6/Ildr1/Ccl5/G6pc2/Fam3b	33
GO:0010038	BP	GO:0010038	response to metal ion	28/832	309/28564	1.35e-07	0.000124117	9.42e-05	Pde1c/Serpina1b/Pparg/Fabp4/Bnip3/Fas/Mt2/Nfe2l1/Xdh/Hmox1/Prnp/Lct/Npc1/Hpca/Camk2b/Creb1/Gipr/Aldob/Tfap2a/A3galt2/Pcdh15/Fosb/Cdh1/Trpv6/Mecp2/Hesx1/Mt1/Fos	28
GO:0002695	BP	GO:0002695	negative regulation of leukocyte activation	22/832	204/28564	1.51e-07	0.000124117	9.42e-05	Nr1d1/Pparg/Fas/Ldlr/Cd276/Ripor2/Tarm1/Hmox1/Vsir/Prnp/Cd44/Gper1/Vsig4/Bcl6/Peli1/Gimap3/Cd200/Rc3h1/Fgr/Havcr2/Lax1/Btla	22
GO:0009914	BP	GO:0009914	hormone transport	33/832	413/28564	2.08e-07	0.000146606	0.000111278	Nr1d1/Pde1c/Ucp2/Pparg/Per2/Cry1/Apln/Irs1/Bmal1/Il1b/Drd2/Agtr1a/Gper1/Creb1/Gipr/Gdf9/Slc9b2/F2rl2/Tbx3/Nos1/Abcg1/Spp1/Agt/Pclo/Vdr/Snord32a/Tnfsf11/Lepr/Trpv6/Ildr1/Ccl5/G6pc2/Fam3b	33
GO:0050866	BP	GO:0050866	negative regulation of cell activation	23/832	227/28564	2.46e-07	0.000151966	0.000115347	Nr1d1/Pparg/Fas/Ldlr/Cd276/Ripor2/Tarm1/Hmox1/Vsir/Prnp/Cd44/Gper1/Vsig4/Adamts18/Bcl6/Peli1/Gimap3/Cd200/Rc3h1/Fgr/Havcr2/Lax1/Btla	23
GO:0072593	BP	GO:0072593	reactive oxygen species metabolic process	24/832	249/28564	3.42e-07	0.000183672	0.000139412	Ucp2/Bnip3/Cd36/Xdh/Ddit4/Lcn2/Ccn1/Agtr1a/Gpx3/Ier3/Slc5a3/Dhfr/Ager/Cyp1a1/Mmp8/Mycn/Mmp3/Ncf1/Acox1/Tfap2a/Itgam/Agt/Snord32a/Tlr4	24
GO:0150076	BP	GO:0150076	neuroinflammatory response	13/832	78/28564	3.81e-07	0.000183672	0.000139412	Nr1d1/Pparg/Ldlr/Cx3cr1/Adcy1/Il1b/Cd200l1/Ager/Mmp8/Itgam/Agt/Cd200/Tlr4	13
GO:0045088	BP	GO:0045088	regulation of innate immune response	31/832	385/28564	4.09e-07	0.000183672	0.000139412	Nr1d1/Pparg/Clec12b/Cd36/Ifi205/Ninj1/Drd2/Vsig4/Ddx60/Clec4e/Trim6/Trim56/Ncf1/Igtp/Slc46a2/Peli1/Gimap3/Dusp10/Irgm2/Fgr/Havcr2/Tlr4/Klrb1a/Rab7b/Tlr13/Crk/Trim5/Nepn/A2m/Bpifb1/Lrp8	31
GO:0007204	BP	GO:0007204	positive regulation of cytosolic calcium ion concentration	22/832	218/28564	4.78e-07	0.000185803	0.000141029	Cd36/Pth1r/Il1b/Drd2/Agtr1a/Gper1/Gipr/F2rl2/Avpr1a/Ccr10/Akap5/Gimap3/Cxcr2/Agt/Tac4/Adra1d/Hrh3/Ccr1l1/Ptgir/Epo/Ednra/Lhcgr	22
GO:0042129	BP	GO:0042129	regulation of T cell proliferation	21/832	201/28564	4.89e-07	0.000185803	0.000141029	Cd276/Ripor2/Gpam/Tarm1/Vsir/Il1b/Prnp/Cd44/Vsig4/Ager/Cd244a/Bcl6/Peli1/Rc3h1/Havcr2/Btla/Epo/Ccl5/Icosl/Tnfrsf13c/Cd6	21
GO:0008277	BP	GO:0008277	regulation of G protein-coupled receptor signaling pathway	17/832	137/28564	5.35e-07	0.00018892	0.000143396	Ramp1/Cry1/Apln/Rgs4/Phf24/Drd2/Gper1/Camk2b/Grk5/Gipr/Nos1/Pde6h/Mrap/Klk14/Ptgdr2/Ccl5/Dynlt1b	17
GO:0034329	BP	GO:0034329	cell junction assembly	35/832	477/28564	6.77e-07	0.000213957	0.000162399	Cdh20/Mdga1/Dnm3/Fam107a/Smad3/Il1b/Cdh12/Colq/Slitrk6/St8sia2/Cript/Camsap3/Cldn1/Cdh8/Akap5/Apod/Gpm6b/Agt/Pclo/Marveld2/Ntrk3/Gjc1/Cdh1/Cntn5/Cbln1/Ildr1/Ctnnd2/Gpbar1/Syndig1/Crk/Mecp2/Cldn22/Il1rapl1/Lrrc4b/Myoc	35
GO:0015711	BP	GO:0015711	organic anion transport	33/832	437/28564	7.44e-07	0.000213957	0.000162399	Acsl6/Fabp3/Rbp7/Ucp2/Pparg/Car4/Fabp4/Per2/Nfe2l1/Fabp7/Rgs4/Cd36/Il1b/Drd2/Tspo2/Slc25a1/Slc6a17/Slc26a9/Slc1a7/Avpr1a/Slc16a14/Slc36a2/Slc44a4/Slc38a11/Slc10a6/Agt/Slc6a13/Slc1a2/Tnfsf11/Hrh3/Slc4a8/Slc25a18/Lhcgr	33
GO:0046883	BP	GO:0046883	regulation of hormone secretion	28/832	337/28564	7.91e-07	0.000213957	0.000162399	Nr1d1/Pde1c/Ucp2/Pparg/Per2/Cry1/Apln/Irs1/Bmal1/Il1b/Drd2/Agtr1a/Gper1/Creb1/Gipr/Gdf9/Slc9b2/F2rl2/Nos1/Abcg1/Spp1/Agt/Vdr/Tnfsf11/Lepr/Ildr1/Ccl5/G6pc2	28
GO:0007188	BP	GO:0007188	adenylate cyclase-modulating G protein-coupled receptor signaling pathway	22/832	225/28564	8.2e-07	0.000213957	0.000162399	Abca1/Ramp1/Gnat1/Adcy1/Pth1r/Grm4/Drd2/Gper1/Grk5/Gipr/Nos1/Mrap/Akap5/Ptgdr2/Gnai1/Rxfp2/Adra1d/Hrh3/Ptgir/Ednra/Lhcgr/Chrm2	22
GO:0042098	BP	GO:0042098	T cell proliferation	23/832	243/28564	8.22e-07	0.000213957	0.000162399	Cd276/Ripor2/Gpam/Tarm1/Vsir/Il1b/Prnp/Cd44/Sh2d2a/Vsig4/Ager/Cd244a/Bcl6/Peli1/Itgam/Rc3h1/Havcr2/Btla/Epo/Ccl5/Icosl/Tnfrsf13c/Cd6	23
GO:1902074	BP	GO:1902074	response to salt	28/832	340/28564	9.44e-07	0.000224435	0.000170352	Ly6c1/Pde1c/Serpina1b/Pparg/Fabp4/Fas/Chrna2/Cd36/Egr1/Il1b/Drd2/Hpca/Gipr/Dhfr/Nos1/Pcdh15/Slc1a2/Cacng4/Fosb/Cdh1/Hrh3/Trpv6/Ednra/Mecp2/Pon1/Chrm2/Mt1/Fos	28
GO:0001659	BP	GO:0001659	temperature homeostasis	20/832	192/28564	9.53e-07	0.000224435	0.000170352	Nr1d1/Ucp2/Pparg/Fabp4/Per2/Apln/Cd36/Egr1/Aldh1a1/Gadd45g/Bmal1/Il1b/Lcn2/Drd2/Gimap3/Elovl6/Tlr4/Tnfsf11/Lepr/Ccl5	20
GO:0021782	BP	GO:0021782	glial cell development	16/832	129/28564	1.16e-06	0.000252206	0.000191431	Nr1d1/Ldlr/Il1b/Fa2h/Ager/Ror2/S100a8/Gpm6b/Itgam/Agt/Ntrk3/Tlr4/Cspg5/Tppp/Omg/Myoc	16
GO:0050863	BP	GO:0050863	regulation of T cell activation	30/832	384/28564	1.17e-06	0.000252206	0.000191431	Fas/Cd276/Ripor2/Gpam/Tarm1/Vsir/Il1b/Prnp/Ctla2a/Cd44/Vsig4/Ager/Cd244a/Sirpb1c/Bcl6/Slc46a2/Peli1/Gimap3/Dusp10/Rc3h1/Havcr2/Lax1/Sirpb1b/Tnfsf11/Btla/Epo/Ccl5/Icosl/Tnfrsf13c/Cd6	30
GO:0051961	BP	GO:0051961	negative regulation of nervous system development	19/832	178/28564	1.22e-06	0.000252206	0.000191431	Nr1d1/Mdga1/Fas/Ldlr/Rgma/Il1b/Tlx2/Sema5b/Fstl4/Mycn/Sema4f/Dusp10/Ntrk3/Cdh1/Cbln1/Lhx2/Mecp2/Dynlt1b/Sema4g	19
GO:0046942	BP	GO:0046942	carboxylic acid transport	29/832	367/28564	1.4e-06	0.000257893	0.000195748	Acsl6/Fabp3/Rbp7/Ucp2/Pparg/Fabp4/Per2/Nfe2l1/Fabp7/Rgs4/Cd36/Il1b/Drd2/Tspo2/Slc25a1/Slc6a17/Slc1a7/Avpr1a/Slc16a14/Slc36a2/Slc38a11/Slc10a6/Agt/Slc6a13/Slc1a2/Tnfsf11/Hrh3/Slc25a18/Lhcgr	29
GO:0042886	BP	GO:0042886	amide transport	32/832	429/28564	1.42e-06	0.000257893	0.000195748	Nr1d1/Pde1c/Abca1/Ucp2/Pparg/Per2/Apln/Irs1/Bmal1/Il1b/Drd2/Gper1/Gipr/Slc9b2/S100a8/F2rl2/Slc1a7/Avpr1a/Nos1/Abcg1/Agt/Pclo/Slc1a2/Snord32a/Tnfsf11/Hrh3/Lepr/Ildr1/Ccl5/Slc25a18/G6pc2/Fam3b	32
GO:0002790	BP	GO:0002790	peptide secretion	27/832	328/28564	1.48e-06	0.000257893	0.000195748	Nr1d1/Pde1c/Abca1/Ucp2/Pparg/Per2/Apln/Irs1/Bmal1/Il1b/Drd2/Gper1/Gipr/Slc9b2/S100a8/F2rl2/Nos1/Abcg1/Agt/Pclo/Snord32a/Tnfsf11/Lepr/Ildr1/Ccl5/G6pc2/Fam3b	27
GO:0031349	BP	GO:0031349	positive regulation of defense response	33/832	452/28564	1.56e-06	0.000257893	0.000195748	Nr1d1/Fabp4/Ldlr/Cd36/Ifi205/Ninj1/Il1b/Serpine1/Ddx60/Ager/S100a8/Clec4e/Trim6/Mmp8/Trim56/Igtp/Nkg7/Slc46a2/Peli1/Gimap3/Npas2/Irgm2/Havcr2/Fcgr3/Tlr4/Tnfsf11/Rab7b/Ccl5/Tlr13/Ednra/Trim5/Nepn/Bpifb1	33
GO:0015849	BP	GO:0015849	organic acid transport	29/832	369/28564	1.56e-06	0.000257893	0.000195748	Acsl6/Fabp3/Rbp7/Ucp2/Pparg/Fabp4/Per2/Nfe2l1/Fabp7/Rgs4/Cd36/Il1b/Drd2/Tspo2/Slc25a1/Slc6a17/Slc1a7/Avpr1a/Slc16a14/Slc36a2/Slc38a11/Slc10a6/Agt/Slc6a13/Slc1a2/Tnfsf11/Hrh3/Slc25a18/Lhcgr	29
GO:0031589	BP	GO:0031589	cell-substrate adhesion	29/832	369/28564	1.56e-06	0.000257893	0.000195748	Acer2/Cd36/Col5a3/Ninj1/Fam107a/Col3a1/Smad3/Ccn1/Serpine1/Spock2/Tdgf1/Trem1/Itga8/Fat2/Ptprz1/Ndnf/Camsap3/Adamts12/Bcl6/Apod/Bcan/Gpm6b/Itgam/Spp1/Agt/Gcnt2/Crk/Cspg5/Myoc	29
GO:0010001	BP	GO:0010001	glial cell differentiation	24/832	274/28564	1.91e-06	0.000304528	0.000231145	Nr1d1/Il34/Pparg/Ldlr/Nfe2l1/Il1b/Fa2h/Ager/Ror2/S100a8/Ptprz1/Mycn/Dusp10/Gpm6b/Itgam/Agt/Ntrk3/Tlr4/Crb1/Mecp2/Cspg5/Tppp/Omg/Myoc	24
GO:0009636	BP	GO:0009636	response to toxic substance	16/832	136/28564	2.35e-06	0.000362391	0.000275065	Gsta3/Fas/Mt2/Cd36/Aldh1a1/Lcn2/Pim1/Dhfr/Cyp1a1/Ttpa/Gstm6/Slc47a2/Glyat/Ccl5/Pon1/Mt1	16
GO:0007162	BP	GO:0007162	negative regulation of cell adhesion	26/832	318/28564	2.61e-06	0.000378584	0.000287356	Acer2/Cd276/Ripor2/Tarm1/Fam107a/Vsir/Prnp/Serpine1/Cd44/Rnd1/Vsig4/Ager/Spint2/Adamts18/Ptprz1/Bcl6/Peli1/Apod/Gimap3/Rc3h1/Havcr2/Lax1/Cdh1/Btla/Gcnt2/Myoc	26
GO:0050670	BP	GO:0050670	regulation of lymphocyte proliferation	23/832	260/28564	2.63e-06	0.000378584	0.000287356	Cd276/Ripor2/Gpam/Tarm1/Vsir/Il1b/Prnp/Cd44/Slc39a10/Vsig4/Ager/Cd244a/Bcl6/Peli1/Rc3h1/Havcr2/Tlr4/Btla/Epo/Ccl5/Icosl/Tnfrsf13c/Cd6	23
GO:0002831	BP	GO:0002831	regulation of response to biotic stimulus	34/832	485/28564	2.68e-06	0.000378584	0.000287356	Nr1d1/Pparg/Clec12b/Cd36/Ifi205/Ninj1/Il1b/Drd2/Vsig4/Gsdme/Ddx60/Clec4e/Trim6/Trim56/Ncf1/Igtp/Slc46a2/Peli1/Gimap3/Dusp10/Irgm2/Fgr/Havcr2/Tlr4/Klrb1a/Rab7b/Ccl5/Tlr13/Crk/Trim5/Nepn/A2m/Bpifb1/Lrp8	34
GO:0097529	BP	GO:0097529	myeloid leukocyte migration	22/832	242/28564	2.76e-06	0.000379636	0.000288154	Il34/Cx3cr1/Ripor2/Ninj1/Retnlg/Il1b/Serpine1/Trem1/Ager/Ror2/S100a8/Mstn/Cxcr2/Itgam/Spp1/Cd200/Fcgr3/Tnfsf11/Ccr1l1/Ccl5/Ednra/Il1r1	22
GO:0015833	BP	GO:0015833	peptide transport	27/832	342/28564	3.27e-06	0.000420579	0.000319231	Nr1d1/Pde1c/Abca1/Ucp2/Pparg/Per2/Apln/Irs1/Bmal1/Il1b/Drd2/Gper1/Gipr/Slc9b2/S100a8/F2rl2/Nos1/Abcg1/Agt/Pclo/Snord32a/Tnfsf11/Lepr/Ildr1/Ccl5/G6pc2/Fam3b	27
GO:0030308	BP	GO:0030308	negative regulation of cell growth	20/832	208/28564	3.32e-06	0.000420579	0.000319231	D7Ertd443e/Pparg/Rgs4/Rgma/Smad3/Cth/Sema5b/Rrad/Gdf9/Fstl4/Cgref1/Cgrrf1/Sema4f/Bcl6/Osgin1/Agt/Cdh1/Mecp2/Sfrp2/Sema4g	20
GO:0032944	BP	GO:0032944	regulation of mononuclear cell proliferation	23/832	264/28564	3.4e-06	0.000420579	0.000319231	Cd276/Ripor2/Gpam/Tarm1/Vsir/Il1b/Prnp/Cd44/Slc39a10/Vsig4/Ager/Cd244a/Bcl6/Peli1/Rc3h1/Havcr2/Tlr4/Btla/Epo/Ccl5/Icosl/Tnfrsf13c/Cd6	23
GO:0098657	BP	GO:0098657	import into cell	23/832	264/28564	3.4e-06	0.000420579	0.000319231	Acsl6/Fabp3/Per2/Rgs4/Cd36/Prnp/Lcn2/Drd2/Agtr1a/Tspo2/Slc39a10/Hcn2/Slc1a7/Nos1/Slc36a2/Slc9a3/Akap5/Slc12a3/Gpm6b/Agt/Slc6a13/Slc1a2/Trpv6	23
GO:0061900	BP	GO:0061900	glial cell activation	10/832	55/28564	3.72e-06	0.000448382	0.000340334	Nr1d1/Pparg/Ldlr/Cx3cr1/Il1b/Ager/Mmp8/Itgam/Agt/Tlr4	10
GO:0006066	BP	GO:0006066	alcohol metabolic process	27/832	346/28564	4.06e-06	0.000464529	0.00035259	Sqle/Hmgcs2/Abca1/Acer2/Gnb3/Ldlr/Nfe2l1/Dhrs9/Ip6k3/Retsat/Dhcr24/Aldh1a1/Pth1r/Mvk/Adh1/Npc1/Gper1/Slc5a3/Dhfr/Cd244a/Cyp1a1/Abcg1/Lepr/Dpm3/Mecp2/Pon1/Lhcgr	27
GO:0045926	BP	GO:0045926	negative regulation of growth	23/832	267/28564	4.11e-06	0.000464529	0.00035259	D7Ertd443e/Pparg/Rgs4/Rgma/Smad3/Cth/Sema5b/Rrad/Gdf9/Fstl4/Cgref1/Cgrrf1/Sema4f/Bcl6/Mstn/Alox8/Dusp10/Osgin1/Agt/Cdh1/Mecp2/Sfrp2/Sema4g	23
GO:0070663	BP	GO:0070663	regulation of leukocyte proliferation	24/832	287/28564	4.27e-06	0.000464529	0.00035259	Il34/Cd276/Ripor2/Gpam/Tarm1/Vsir/Il1b/Prnp/Cd44/Slc39a10/Vsig4/Ager/Cd244a/Bcl6/Peli1/Rc3h1/Havcr2/Tlr4/Btla/Epo/Ccl5/Icosl/Tnfrsf13c/Cd6	24
GO:0071248	BP	GO:0071248	cellular response to metal ion	18/832	176/28564	4.27e-06	0.000464529	0.00035259	Pparg/Fabp4/Bnip3/Fas/Mt2/Nfe2l1/Hmox1/Prnp/Hpca/Creb1/Tfap2a/A3galt2/Fosb/Cdh1/Mecp2/Hesx1/Mt1/Fos	18
GO:0010810	BP	GO:0010810	regulation of cell-substrate adhesion	21/832	230/28564	4.32e-06	0.000464529	0.00035259	Acer2/Cd36/Ninj1/Fam107a/Smad3/Ccn1/Serpine1/Spock2/Tdgf1/Trem1/Ptprz1/Ndnf/Camsap3/Bcl6/Apod/Gpm6b/Spp1/Gcnt2/Crk/Cspg5/Myoc	21
GO:1900271	BP	GO:1900271	regulation of long-term synaptic potentiation	10/832	57/28564	5.21e-06	0.000545065	0.000413719	Cx3cr1/Adcy1/Mme/Fam107a/Prnp/Drd2/Creb1/Ager/Nos1/Akap5	10
GO:0008202	BP	GO:0008202	steroid metabolic process	27/832	351/28564	5.29e-06	0.000545065	0.000413719	Sqle/Hmgcs2/Nr1d1/Abca1/Comt/Hsd17b11/Cyb5r2/Gnb3/Ldlr/Nfe2l1/Dhrs9/Egr1/Dhcr24/Lipo2/Mvk/Hsd11b1/Npc1/Cyp1a1/Cyp3a13/Abcg1/Spp1/Lipa/Lepr/Mecp2/Pon1/Lhcgr/Hsd17b1	27
GO:0042756	BP	GO:0042756	drinking behavior	6/832	17/28564	5.64e-06	0.000568917	0.000431823	Apln/Mmp17/Drd2/Agtr1a/Agt/Hrh3	6
GO:0060986	BP	GO:0060986	endocrine hormone secretion	11/832	71/28564	6.24e-06	0.00061707	0.000468373	Pparg/Cry1/Apln/Il1b/Agtr1a/Gdf9/Tbx3/Spp1/Agt/Vdr/Trpv6	11
GO:0070997	BP	GO:0070997	neuron death	32/832	461/28564	6.41e-06	0.000621608	0.000471818	Bnip3/Fas/Cx3cr1/Egr1/Ddit4/Hmox1/Il1b/Prnp/Lcn2/Agtr1a/Dpysl4/Egln1/Creb1/Ager/Pcdhgc4/Ptprz1/Nos1/Ndnf/St8sia2/Tfap2a/Itgam/Agt/Cd200/Tlr4/Trp63/Pcp4/Epo/Ccl5/Mecp2/Barhl1/Mt1/Fos	32
GO:0062012	BP	GO:0062012	regulation of small molecule metabolic process	28/832	377/28564	6.92e-06	0.000657554	0.000499102	Nr1d1/Fabp3/Pparg/Comt/Cry1/Gnb3/Ldlr/Nfe2l1/Egr1/Ddit4/Irs1/Pth1r/Il1b/Entpd1/Hsd11b1/Ier3/Hpca/Gper1/Fmo1/Cd244a/Avpr1a/Nos1/Fmo2/Abcg1/Agt/Lepr/Lhcgr/Me1	28
GO:0007159	BP	GO:0007159	leukocyte cell-cell adhesion	30/832	420/28564	7.11e-06	0.000663158	0.000503355	Cx3cr1/Cd276/Ripor2/Gpam/Tarm1/Vsir/Il1b/Prnp/Cd44/Vsig4/Ager/Cd244a/S100a8/Sirpb1c/Bcl6/Peli1/Gimap3/Dusp10/Itgam/Rc3h1/Havcr2/Lax1/Sirpb1b/Tnfsf11/Btla/Epo/Ccl5/Icosl/Tnfrsf13c/Cd6	30
GO:0043405	BP	GO:0043405	regulation of MAP kinase activity	19/832	202/28564	7.97e-06	0.000729683	0.000553849	Il34/Pparg/Dnaja1/Fzd10/Il1b/Tab1/Tdgf1/Aida/Ager/Ror2/Pik3r5/Dusp10/Agt/Ntrk3/Lax1/Tlr4/Tnfsf11/Sfrp2/Sfrp5	19
GO:1901216	BP	GO:1901216	positive regulation of neuron death	15/832	133/28564	8.13e-06	0.000730611	0.000554554	Fas/Egr1/Ddit4/Il1b/Prnp/Lcn2/Egln1/Ager/Ptprz1/Nos1/St8sia2/Tfap2a/Itgam/Tlr4/Fos	15
GO:0045744	BP	GO:0045744	negative regulation of G protein-coupled receptor signaling pathway	10/832	60/28564	8.41e-06	0.000742122	0.000563291	Cry1/Apln/Rgs4/Drd2/Camk2b/Grk5/Gipr/Mrap/Klk14/Ccl5	10
GO:0030072	BP	GO:0030072	peptide hormone secretion	25/832	320/28564	8.95e-06	0.000773013	0.000586738	Nr1d1/Pde1c/Ucp2/Pparg/Per2/Apln/Irs1/Bmal1/Il1b/Drd2/Gper1/Gipr/Slc9b2/F2rl2/Nos1/Abcg1/Agt/Pclo/Snord32a/Tnfsf11/Lepr/Ildr1/Ccl5/G6pc2/Fam3b	25
GO:0006869	BP	GO:0006869	lipid transport	31/832	447/28564	9.07e-06	0.000773013	0.000586738	Acsl6/Fabp3/Abca1/Rbp7/Pparg/Fabp4/Cry1/Ldlr/Ano4/Fabp7/Cd36/Il1b/Drd2/Agtr1a/Ano9/Tspo2/Slc25a20/Npc1/Plscr4/Gdf9/Ttpa/Apod/Abcg1/Slc10a6/Spp1/Agt/Tnfsf11/Mexis/Hrh3/Pon1/Lhcgr	31
GO:0034765	BP	GO:0034765	regulation of monoatomic ion transmembrane transport	33/832	492/28564	9.44e-06	0.000790639	0.000600117	Kcnv2/Rgs4/Kcnh8/Catsper4/Kcnd2/Scn10a/Kcnc4/Prnp/Lcn2/Drd2/Agtr1a/Ano9/Cemip/Hcn2/Hpca/Gper1/Nr3c2/Rrad/Ager/Fxyd3/Nos1/Slc36a2/Cacna2d2/Clic6/Stac3/Akap5/Gimap3/Hrc/Kcng4/Cacng4/Epo/Ednra/Lhcgr	33
GO:0050890	BP	GO:0050890	cognition	27/832	364/28564	1.03e-05	0.000846304	0.000642368	Mgat3/Comt/Ldlr/Cx3cr1/Adcy1/Mme/Egr1/Fam107a/Grm4/Il1b/Prnp/Lcn2/Drd2/Tanc1/Creb1/Itga8/Ager/Atxn1/Ptprz1/Agt/Rcan2/Rp9/Hrh3/Ctnnd2/Mecp2/Csmd1/Lhcgr	27
GO:0050921	BP	GO:0050921	positive regulation of chemotaxis	16/832	153/28564	1.09e-05	0.000871813	0.00066173	Il34/Cx3cr1/Ripor2/Fgf16/Smad3/Il1b/Serpine1/F7/Trem1/Ager/Mstn/Cxcr2/Ntrk3/Ccr1l1/Ccl5/Ednra	16
GO:0042472	BP	GO:0042472	inner ear morphogenesis	14/832	120/28564	1.09e-05	0.000871813	0.00066173	Celsr1/Ripor2/Itga8/Ror2/Slitrk6/Tbx3/Fgf9/Tfap2a/Ush1c/Pcdh15/Clrn1/Lhfpl5/Hesx1/Prrx1	14
GO:0071402	BP	GO:0071402	cellular response to lipoprotein particle stimulus	8/832	38/28564	1.13e-05	0.000885695	0.000672267	Pparg/Mylip/Ldlr/Cd36/Npc1/Abcg1/Tlr4/Mexis	8
GO:0001666	BP	GO:0001666	response to hypoxia	20/832	227/28564	1.23e-05	0.000950811	0.000721692	Acot2/Ucp2/Pparg/Bnip3/Egr1/Ddit4/Kcnd2/Hmox1/Smad3/Lct/Drd2/Egln1/Creb1/Ager/Ndnf/Ucp3/Epo/Hif3a/Ednra/Mecp2	20
GO:0052548	BP	GO:0052548	regulation of endopeptidase activity	27/832	368/28564	1.25e-05	0.000950811	0.000721692	Serpina1b/Pparg/Fas/Acer2/Serpina3n/Ifi205/Xdh/Dhcr24/Smad3/Vsir/Ccn1/Serpine1/Cd44/Nr4a1/Fetub/Gper1/Ager/Serpina3g/S100a8/Cideb/Timp4/Cdh1/Trp63/Serpinb1c/Serpinb10/A2m/Sfrp2	27
GO:0071241	BP	GO:0071241	cellular response to inorganic substance	21/832	247/28564	1.3e-05	0.000973791	0.000739134	Pparg/Fabp4/Bnip3/Fas/Mt2/Nfe2l1/Hmox1/Prnp/Hpca/Creb1/Slc12a3/Tfap2a/A3galt2/Fosb/Cdh1/Crk/Mecp2/Hesx1/Adcy10/Mt1/Fos	21
GO:0050768	BP	GO:0050768	negative regulation of neurogenesis	17/832	173/28564	1.33e-05	0.000982998	0.000746122	Nr1d1/Fas/Ldlr/Rgma/Il1b/Tlx2/Sema5b/Fstl4/Mycn/Sema4f/Dusp10/Ntrk3/Cdh1/Lhx2/Mecp2/Dynlt1b/Sema4g	17
GO:0014002	BP	GO:0014002	astrocyte development	8/832	39/28564	1.38e-05	0.00100052	0.000759424	Nr1d1/Ldlr/Il1b/Ager/Ror2/S100a8/Agt/Tlr4	8
GO:0060326	BP	GO:0060326	cell chemotaxis	24/832	308/28564	1.4e-05	0.00100052	0.000759424	Il34/Cx3cr1/Ripor2/Fgf16/Ninj1/Retnlg/Il1b/Agtr1a/Serpine1/F7/Nr4a1/Trem1/Saa3/S100a8/Mstn/Cxcr2/Itgam/Spp1/Fcgr3/Tnfsf11/Ccr1l1/Ccl5/Crk/Ednra	24
GO:0031348	BP	GO:0031348	negative regulation of defense response	22/832	268/28564	1.42e-05	0.00100052	0.000759424	Nr1d1/Pparg/Ldlr/Cx3cr1/Clec12b/Cd276/Ifi205/Smad3/Mvk/Drd2/Cd200l1/Ctla2a/Cd44/Ier3/Gper1/Vsig4/Dusp10/Cd200/Havcr2/Rab7b/Crk/A2m	22
GO:0001763	BP	GO:0001763	morphogenesis of a branching structure	21/832	249/28564	1.47e-05	0.00102282	0.000776352	Celsr1/Esrp2/Il1b/Drd2/Agtr1a/Cd44/Tdgf1/Spint2/Tbx3/Mycn/Agt/Vdr/Cdh1/Trp63/Rspo2/Fem1b/Ctnnd2/Ednra/Mecp2/Csmd1/Sfrp2	21
GO:0002791	BP	GO:0002791	regulation of peptide secretion	22/832	269/28564	1.5e-05	0.00103089	0.000782472	Nr1d1/Pde1c/Ucp2/Pparg/Per2/Apln/Irs1/Bmal1/Il1b/Drd2/Gper1/Gipr/Slc9b2/S100a8/F2rl2/Nos1/Abcg1/Tnfsf11/Lepr/Ildr1/Ccl5/G6pc2	22
GO:0045444	BP	GO:0045444	fat cell differentiation	22/832	270/28564	1.59e-05	0.0010772	0.000817626	Nr1d1/Fabp3/Pparg/Fabp4/Bnip3/Per2/Gnb3/Cebpd/Smad3/Bmal1/Nr4a1/Gper1/Pim1/Wif1/Creb1/Grk5/Gdf10/E2f1/Mrap/Dusp10/C1ql4/Sfrp2	22
GO:0090087	BP	GO:0090087	regulation of peptide transport	22/832	271/28564	1.68e-05	0.0011178	0.000848441	Nr1d1/Pde1c/Ucp2/Pparg/Per2/Apln/Irs1/Bmal1/Il1b/Drd2/Gper1/Gipr/Slc9b2/S100a8/F2rl2/Nos1/Abcg1/Tnfsf11/Lepr/Ildr1/Ccl5/G6pc2	22
GO:0050920	BP	GO:0050920	regulation of chemotaxis	20/832	232/28564	1.7e-05	0.0011178	0.000848441	Il34/Cx3cr1/Ripor2/Fgf16/Ninj1/Smad3/Il1b/Serpine1/F7/Sema5b/Trem1/Ager/Sema4f/Mstn/Cxcr2/Ntrk3/Ccr1l1/Ccl5/Ednra/Sema4g	20
GO:0009410	BP	GO:0009410	response to xenobiotic stimulus	25/832	335/28564	1.95e-05	0.00126968	0.000963718	Gsta3/Aldh1a1/Aox1/Il1b/Prnp/Lcn2/Lct/Drd2/Serpine1/Npc1/Creb1/Ahrr/Fmo1/E2f1/Cyp1a1/Cyp3a13/Nos1/Fmo2/Rad54b/Npas2/Gstm6/Slc1a2/Sfrp2/Cyp2ab1/Fos	25
GO:0031279	BP	GO:0031279	regulation of cyclase activity	9/832	53/28564	2.03e-05	0.00129	0.000979147	Adcy1/Acr/Drd2/Hpca/Nos1/Akap5/Gng7/Hrh3/Lhcgr	9
GO:0052547	BP	GO:0052547	regulation of peptidase activity	31/832	466/28564	2.04e-05	0.00129	0.000979147	Serpina1b/Pparg/Fas/Acer2/Serpina3n/Ifi205/Xdh/Dhcr24/Smad3/Vsir/Ccn1/Serpine1/Cd44/Nr4a1/Fetub/Gper1/Ager/Serpina3g/Spint2/S100a8/Slpi/Cideb/Timp4/Serpinc1/Col7a1/Cdh1/Trp63/Serpinb1c/Serpinb10/A2m/Sfrp2	31
GO:2000377	BP	GO:2000377	regulation of reactive oxygen species metabolic process	16/832	161/28564	2.06e-05	0.00129	0.000979147	Bnip3/Cd36/Xdh/Lcn2/Agtr1a/Ier3/Slc5a3/Dhfr/Ager/Mmp8/Mycn/Mmp3/Tfap2a/Itgam/Agt/Tlr4	16
GO:0042471	BP	GO:0042471	ear morphogenesis	15/832	144/28564	2.13e-05	0.00131006	0.000994372	Celsr1/Ripor2/Itga8/Ror2/Slitrk6/Tbx3/Fgf9/Tfap2a/Ush1c/Pcdh15/Clrn1/Lhfpl5/Ednra/Hesx1/Prrx1	15
GO:0007160	BP	GO:0007160	cell-matrix adhesion	20/832	236/28564	2.17e-05	0.00131006	0.000994372	Acer2/Cd36/Col5a3/Ninj1/Fam107a/Col3a1/Smad3/Serpine1/Tdgf1/Trem1/Itga8/Camsap3/Adamts12/Bcl6/Apod/Bcan/Gpm6b/Itgam/Agt/Myoc	20
GO:1901617	BP	GO:1901617	organic hydroxy compound biosynthetic process	20/832	236/28564	2.17e-05	0.00131006	0.000994372	Sqle/Hmgcs2/Nr1d1/Acer2/Per2/Cyb5r2/Ip6k3/Dhcr24/Pth1r/Mvk/Agtr1a/Gper1/Dhfr/Cd244a/Hdc/Alox8/Abcg1/Dct/Lhcgr/Hsd17b1	20
GO:1903037	BP	GO:1903037	regulation of leukocyte cell-cell adhesion	27/832	380/28564	2.21e-05	0.00131569	0.000998647	Cd276/Ripor2/Gpam/Tarm1/Vsir/Il1b/Prnp/Cd44/Vsig4/Ager/Cd244a/Sirpb1c/Bcl6/Peli1/Gimap3/Dusp10/Rc3h1/Havcr2/Lax1/Sirpb1b/Tnfsf11/Btla/Epo/Ccl5/Icosl/Tnfrsf13c/Cd6	27
GO:0042130	BP	GO:0042130	negative regulation of T cell proliferation	11/832	81/28564	2.27e-05	0.00133572	0.00101385	Cd276/Ripor2/Tarm1/Vsir/Prnp/Cd44/Vsig4/Peli1/Rc3h1/Havcr2/Btla	11
GO:0010259	BP	GO:0010259	multicellular organism aging	7/832	31/28564	2.48e-05	0.00144001	0.00109301	Agtr1a/Avpr1a/Helt/Slc1a2/Trp63/Adra1d/Ednra	7
GO:1901214	BP	GO:1901214	regulation of neuron death	28/832	405/28564	2.57e-05	0.00147488	0.00111947	Fas/Cx3cr1/Egr1/Ddit4/Hmox1/Il1b/Prnp/Lcn2/Egln1/Creb1/Ager/Pcdhgc4/Ptprz1/Nos1/Ndnf/St8sia2/Tfap2a/Itgam/Agt/Cd200/Tlr4/Pcp4/Epo/Ccl5/Mecp2/Barhl1/Mt1/Fos	28
GO:0032102	BP	GO:0032102	negative regulation of response to external stimulus	29/832	429/28564	2.8e-05	0.0015886	0.00120579	Nr1d1/Pparg/Ldlr/Cx3cr1/Clec12b/Fabp7/Cd276/Ifi205/Rgma/Smad3/Mvk/Drd2/Cd200l1/Ctla2a/Serpine1/Cd44/Sema5b/Ier3/Gper1/Vsig4/Adamts18/Sema4f/Dusp10/Cd200/Havcr2/Rab7b/Crk/A2m/Sema4g	29
GO:0048839	BP	GO:0048839	inner ear development	19/832	221/28564	2.84e-05	0.0015886	0.00120579	Celsr1/Ripor2/Cebpd/Hpca/Gsdme/Itga8/Ror2/Slitrk6/Tbx3/Mycn/Fgf9/Tfap2a/Ush1c/Pcdh15/Cdh1/Clrn1/Lhfpl5/Hesx1/Prrx1	19
GO:0050886	BP	GO:0050886	endocrine process	13/832	114/28564	2.86e-05	0.0015886	0.00120579	Pparg/Cry1/Apln/Il1b/Agtr1a/Nr3c2/Gdf9/Tbx3/Avpr1a/Spp1/Agt/Vdr/Trpv6	13
GO:0030198	BP	GO:0030198	extracellular matrix organization	24/832	322/28564	2.9e-05	0.0015933	0.00120936	Col15a1/Col5a3/Mmp17/Col3a1/Smad3/Fkbp10/Ccn1/Spock2/Itga8/Colq/Spint2/Adamts18/Mmp8/Ndnf/Mmp3/Adamts12/Mmp27/Tfap2a/Gpm6b/Agt/Col7a1/Adamts4/Nepn/Sfrp2	24
GO:0045761	BP	GO:0045761	regulation of adenylate cyclase activity	8/832	43/28564	2.94e-05	0.00159882	0.00121355	Adcy1/Acr/Drd2/Hpca/Akap5/Gng7/Hrh3/Lhcgr	8
GO:1901888	BP	GO:1901888	regulation of cell junction assembly	20/832	242/28564	3.12e-05	0.00165947	0.00125958	Mdga1/Fam107a/Smad3/Il1b/Colq/Slitrk6/St8sia2/Cript/Camsap3/Cldn1/Apod/Gpm6b/Agt/Ntrk3/Cbln1/Gpbar1/Syndig1/Il1rapl1/Lrrc4b/Myoc	20
GO:0043062	BP	GO:0043062	extracellular structure organization	24/832	324/28564	3.2e-05	0.00165947	0.00125958	Col15a1/Col5a3/Mmp17/Col3a1/Smad3/Fkbp10/Ccn1/Spock2/Itga8/Colq/Spint2/Adamts18/Mmp8/Ndnf/Mmp3/Adamts12/Mmp27/Tfap2a/Gpm6b/Agt/Col7a1/Adamts4/Nepn/Sfrp2	24
GO:0045229	BP	GO:0045229	external encapsulating structure organization	24/832	324/28564	3.2e-05	0.00165947	0.00125958	Col15a1/Col5a3/Mmp17/Col3a1/Smad3/Fkbp10/Ccn1/Spock2/Itga8/Colq/Spint2/Adamts18/Mmp8/Ndnf/Mmp3/Adamts12/Mmp27/Tfap2a/Gpm6b/Agt/Col7a1/Adamts4/Nepn/Sfrp2	24
GO:0051339	BP	GO:0051339	regulation of lyase activity	9/832	56/28564	3.21e-05	0.00165947	0.00125958	Adcy1/Acr/Drd2/Hpca/Nos1/Akap5/Gng7/Hrh3/Lhcgr	9
GO:0010876	BP	GO:0010876	lipid localization	32/832	500/28564	3.22e-05	0.00165947	0.00125958	Acsl6/Sqle/Fabp3/Abca1/Rbp7/Pparg/Fabp4/Cry1/Ldlr/Ano4/Fabp7/Cd36/Il1b/Drd2/Agtr1a/Ano9/Tspo2/Slc25a20/Npc1/Plscr4/Gdf9/Ttpa/Apod/Abcg1/Slc10a6/Spp1/Agt/Tnfsf11/Mexis/Hrh3/Pon1/Lhcgr	32
GO:0051403	BP	GO:0051403	stress-activated MAPK cascade	20/832	243/28564	3.3e-05	0.00168397	0.00127818	Fas/Dnaja1/Xdh/Gadd45g/Cdc42ep5/Smad3/Il1b/Aida/Ager/Ror2/Mmp8/Rassf2/Dusp10/Agt/Nr2c2/Tlr4/Tnfsf11/Crk/Sfrp2/Sfrp5	20
GO:0002526	BP	GO:0002526	acute inflammatory response	13/832	116/28564	3.44e-05	0.00172856	0.00131203	Serpina1b/Pparg/Serpina3n/Orm2/Il1b/F7/Trem1/Saa3/Cxcr2/Fcgr3/Tnfsf11/Ccl5/Cd6	13
GO:0002690	BP	GO:0002690	positive regulation of leukocyte chemotaxis	12/832	100/28564	3.46e-05	0.00172856	0.00131203	Il34/Cx3cr1/Ripor2/Il1b/Serpine1/F7/Trem1/Mstn/Cxcr2/Ccr1l1/Ccl5/Ednra	12
GO:0090276	BP	GO:0090276	regulation of peptide hormone secretion	21/832	264/28564	3.51e-05	0.00173522	0.00131708	Nr1d1/Pde1c/Ucp2/Pparg/Per2/Apln/Irs1/Bmal1/Il1b/Drd2/Gper1/Gipr/Slc9b2/F2rl2/Nos1/Abcg1/Tnfsf11/Lepr/Ildr1/Ccl5/G6pc2	21
GO:0006631	BP	GO:0006631	fatty acid metabolic process	30/832	458/28564	3.68e-05	0.00180322	0.0013687	Acsl6/Fabp3/Acot2/Pparg/Fabp4/Per2/Nfe2l1/Gpam/Irs1/Ptgds/Il1b/Acsbg1/Fa2h/Fmo1/Abhd1/Cyp1a1/Avpr1a/Fmo2/Acox1/Acox2/Alox8/Agt/Gstm6/Lipa/Elovl6/Ucp3/Elovl7/Acot1/Cyp2ab1/Cyp4f14	30
GO:0045745	BP	GO:0045745	positive regulation of G protein-coupled receptor signaling pathway	7/832	33/28564	3.82e-05	0.00183615	0.00139369	Drd2/Gper1/Nos1/Pde6h/Mrap/Klk14/Ptgdr2	7
GO:0042632	BP	GO:0042632	cholesterol homeostasis	12/832	101/28564	3.83e-05	0.00183615	0.00139369	Nr1d1/Fabp3/Abca1/Fabp4/Mylip/Ldlr/Nfe2l1/Tmem97/Npc1/Acox1/Abcg1/Mexis	12
GO:0009306	BP	GO:0009306	protein secretion	29/832	438/28564	4.07e-05	0.00193641	0.00146979	Nr1d1/Pde1c/Abca1/Ucp2/Pparg/Per2/Irs1/Bmal1/Il1b/Drd2/Agtr1a/Gper1/Gipr/Slc9b2/F2rl2/Nos1/Akap5/Abcg1/Cd200/Pclo/Snord32a/Tlr4/Cbln1/Lepr/Slc4a8/Ccl5/Pcsk1/G6pc2/Fam3b	29
GO:0098739	BP	GO:0098739	import across plasma membrane	18/832	208/28564	4.19e-05	0.00196075	0.00148826	Acsl6/Per2/Rgs4/Cd36/Prnp/Lcn2/Agtr1a/Tspo2/Slc39a10/Hcn2/Slc36a2/Slc9a3/Akap5/Slc12a3/Agt/Slc6a13/Slc1a2/Trpv6	18
GO:0055092	BP	GO:0055092	sterol homeostasis	12/832	102/28564	4.22e-05	0.00196075	0.00148826	Nr1d1/Fabp3/Abca1/Fabp4/Mylip/Ldlr/Nfe2l1/Tmem97/Npc1/Acox1/Abcg1/Mexis	12
GO:0035592	BP	GO:0035592	establishment of protein localization to extracellular region	29/832	439/28564	4.24e-05	0.00196075	0.00148826	Nr1d1/Pde1c/Abca1/Ucp2/Pparg/Per2/Irs1/Bmal1/Il1b/Drd2/Agtr1a/Gper1/Gipr/Slc9b2/F2rl2/Nos1/Akap5/Abcg1/Cd200/Pclo/Snord32a/Tlr4/Cbln1/Lepr/Slc4a8/Ccl5/Pcsk1/G6pc2/Fam3b	29
GO:0009266	BP	GO:0009266	response to temperature stimulus	16/832	171/28564	4.33e-05	0.00198089	0.00150355	Ucp2/Pparg/Nfe2l1/Dnaja1/St8sia1/Rbm3/Scn10a/Hmox1/Hsbp1l1/Nos1/Cdh8/Agt/Tlr4/Ucp3/Tac4/Il1r1	16
GO:0070661	BP	GO:0070661	leukocyte proliferation	27/832	396/28564	4.51e-05	0.00203377	0.00154369	Il34/Cd276/Ripor2/Gpam/Tarm1/Vsir/Il1b/Prnp/Cd44/Slc39a10/Sh2d2a/Vsig4/Ager/Cd244a/Bcl6/Peli1/Itgam/Rc3h1/Havcr2/Tlr4/Tnfsf11/Btla/Epo/Ccl5/Icosl/Tnfrsf13c/Cd6	27
GO:0050868	BP	GO:0050868	negative regulation of T cell activation	14/832	136/28564	4.52e-05	0.00203377	0.00154369	Cd276/Ripor2/Tarm1/Vsir/Prnp/Cd44/Vsig4/Bcl6/Peli1/Gimap3/Rc3h1/Havcr2/Lax1/Btla	14
GO:0051250	BP	GO:0051250	negative regulation of lymphocyte activation	16/832	172/28564	4.64e-05	0.00203688	0.00154605	Fas/Cd276/Ripor2/Tarm1/Vsir/Prnp/Cd44/Vsig4/Bcl6/Peli1/Gimap3/Rc3h1/Fgr/Havcr2/Lax1/Btla	16
GO:0000038	BP	GO:0000038	very long-chain fatty acid metabolic process	7/832	34/28564	4.69e-05	0.00203688	0.00154605	Acsl6/Acot2/Acsbg1/Acox1/Acox2/Elovl6/Elovl7	7
GO:0071404	BP	GO:0071404	cellular response to low-density lipoprotein particle stimulus	7/832	34/28564	4.69e-05	0.00203688	0.00154605	Pparg/Mylip/Ldlr/Cd36/Npc1/Tlr4/Mexis	7
GO:0006643	BP	GO:0006643	membrane lipid metabolic process	17/832	191/28564	4.77e-05	0.00203688	0.00154605	Acer2/Gal3st3/Agmo/St8sia1/Ccn1/Lct/Fa2h/Cers4/Sftpb/St8sia2/Neu3/Cerk/Piga/A3galt2/Elovl6/Dpm3/Elovl7	17
GO:0046651	BP	GO:0046651	lymphocyte proliferation	25/832	354/28564	4.85e-05	0.00203688	0.00154605	Cd276/Ripor2/Gpam/Tarm1/Vsir/Il1b/Prnp/Cd44/Slc39a10/Sh2d2a/Vsig4/Ager/Cd244a/Bcl6/Peli1/Itgam/Rc3h1/Havcr2/Tlr4/Btla/Epo/Ccl5/Icosl/Tnfrsf13c/Cd6	25
GO:0071900	BP	GO:0071900	regulation of protein serine/threonine kinase activity	25/832	354/28564	4.85e-05	0.00203688	0.00154605	Il34/Pparg/Dnaja1/Fzd10/Ccne1/Il1b/Tab1/Tdgf1/Cemip/Aida/Pim1/Ager/Ror2/Igtp/Pik3r5/Dusp10/Agt/Irgm2/Ntrk3/Lax1/Tlr4/Tnfsf11/Sfrp2/Lats1/Sfrp5	25
GO:0043508	BP	GO:0043508	negative regulation of JUN kinase activity	5/832	15/28564	4.88e-05	0.00203688	0.00154605	Dnaja1/Aida/Dusp10/Sfrp2/Sfrp5	5
GO:0150079	BP	GO:0150079	negative regulation of neuroinflammatory response	5/832	15/28564	4.88e-05	0.00203688	0.00154605	Nr1d1/Pparg/Ldlr/Cd200l1/Cd200	5
GO:0030595	BP	GO:0030595	leukocyte chemotaxis	19/832	230/28564	4.9e-05	0.00203688	0.00154605	Il34/Cx3cr1/Ripor2/Ninj1/Retnlg/Il1b/Serpine1/F7/Trem1/S100a8/Mstn/Cxcr2/Itgam/Spp1/Fcgr3/Tnfsf11/Ccr1l1/Ccl5/Ednra	19
GO:0070664	BP	GO:0070664	negative regulation of leukocyte proliferation	12/832	104/28564	5.12e-05	0.00211088	0.00160222	Cd276/Ripor2/Tarm1/Vsir/Prnp/Cd44/Vsig4/Bcl6/Peli1/Rc3h1/Havcr2/Btla	12
GO:0048562	BP	GO:0048562	embryonic organ morphogenesis	24/832	334/28564	5.2e-05	0.00212301	0.00161143	Celsr1/Ripor2/Aldh1a1/Smad3/Mthfd1l/T2/Itga8/Ror2/Slitrk6/Tbx6/Tbx3/Mycn/Fgf9/Tfap2a/Ush1c/Pcdh15/Hoxa4/Hoxb5/Clrn1/Lhfpl5/Ednra/Hesx1/Dnaaf1/Prrx1	24
GO:0051924	BP	GO:0051924	regulation of calcium ion transport	22/832	292/28564	5.24e-05	0.0021233	0.00161165	Stc1/Rgs4/Prnp/Drd2/Agtr1a/Serpine1/Cemip/Hpca/Gper1/Rrad/Nos1/Stac3/Akap5/Gimap3/Agt/Hrc/Vdr/Ccr1l1/Epo/Ccl5/Ednra/Lhcgr	22
GO:0071692	BP	GO:0071692	protein localization to extracellular region	29/832	445/28564	5.41e-05	0.00217323	0.00164954	Nr1d1/Pde1c/Abca1/Ucp2/Pparg/Per2/Irs1/Bmal1/Il1b/Drd2/Agtr1a/Gper1/Gipr/Slc9b2/F2rl2/Nos1/Akap5/Abcg1/Cd200/Pclo/Snord32a/Tlr4/Cbln1/Lepr/Slc4a8/Ccl5/Pcsk1/G6pc2/Fam3b	29
GO:0002763	BP	GO:0002763	positive regulation of myeloid leukocyte differentiation	10/832	74/28564	5.55e-05	0.00221336	0.00168	Il34/Ninj1/Creb1/Ror2/Slc9b2/Itgam/Tnfsf11/Ccr1l1/Ccl5/Fos	10
GO:0055094	BP	GO:0055094	response to lipoprotein particle	7/832	35/28564	5.72e-05	0.00224523	0.00170419	Pparg/Mylip/Ldlr/Cd36/Npc1/Tlr4/Mexis	7
GO:0001774	BP	GO:0001774	microglial cell activation	8/832	47/28564	5.76e-05	0.00224523	0.00170419	Nr1d1/Pparg/Ldlr/Cx3cr1/Ager/Mmp8/Itgam/Tlr4	8
GO:0002764	BP	GO:0002764	immune response-regulating signaling pathway	27/832	402/28564	5.83e-05	0.00224523	0.00170419	Nr1d1/Clec12b/Cd276/Cd36/Ninj1/Skint5/Prnp/Clec4d/Slc39a10/Ddx60/Clec4e/Igtp/Slc46a2/Peli1/Rc3h1/Irgm2/Havcr2/Cd8a/Lax1/Tlr4/Skint6/Btla/Rab7b/Tlr13/Icosl/Nepn/Bpifb1	27
GO:0050671	BP	GO:0050671	positive regulation of lymphocyte proliferation	15/832	157/28564	5.85e-05	0.00224523	0.00170419	Cd276/Gpam/Il1b/Slc39a10/Ager/Cd244a/Bcl6/Peli1/Havcr2/Tlr4/Epo/Ccl5/Icosl/Tnfrsf13c/Cd6	15
GO:0071675	BP	GO:0071675	regulation of mononuclear cell migration	13/832	122/28564	5.86e-05	0.00224523	0.00170419	Il34/Cx3cr1/Ripor2/Ninj1/Serpine1/Trem1/Ager/Mstn/Apod/Cd200/Ccr1l1/Ccl5/Crk	13
GO:0019932	BP	GO:0019932	second-messenger-mediated signaling	22/832	295/28564	6.1e-05	0.00231268	0.00175539	Mt2/Cd36/Prnp/Agtr1a/Egln1/Creb1/Gipr/Avpr1a/Nos1/Pde11a/Ndnf/Igtp/Akap5/Ptgdr2/Gnai1/Irgm2/Cd8a/Rcan2/Tnfsf11/Rxfp2/Lhcgr/Mt1	22
GO:0070665	BP	GO:0070665	positive regulation of leukocyte proliferation	16/832	176/28564	6.13e-05	0.00231268	0.00175539	Il34/Cd276/Gpam/Il1b/Slc39a10/Ager/Cd244a/Bcl6/Peli1/Havcr2/Tlr4/Epo/Ccl5/Icosl/Tnfrsf13c/Cd6	16
GO:0032943	BP	GO:0032943	mononuclear cell proliferation	25/832	360/28564	6.36e-05	0.00238197	0.00180798	Cd276/Ripor2/Gpam/Tarm1/Vsir/Il1b/Prnp/Cd44/Slc39a10/Sh2d2a/Vsig4/Ager/Cd244a/Bcl6/Peli1/Itgam/Rc3h1/Havcr2/Tlr4/Btla/Epo/Ccl5/Icosl/Tnfrsf13c/Cd6	25
GO:0031098	BP	GO:0031098	stress-activated protein kinase signaling cascade	20/832	255/28564	6.5e-05	0.00238197	0.00180798	Fas/Dnaja1/Xdh/Gadd45g/Cdc42ep5/Smad3/Il1b/Aida/Ager/Ror2/Mmp8/Rassf2/Dusp10/Agt/Nr2c2/Tlr4/Tnfsf11/Crk/Sfrp2/Sfrp5	20
GO:0036293	BP	GO:0036293	response to decreased oxygen levels	20/832	255/28564	6.5e-05	0.00238197	0.00180798	Acot2/Ucp2/Pparg/Bnip3/Egr1/Ddit4/Kcnd2/Hmox1/Smad3/Lct/Drd2/Egln1/Creb1/Ager/Ndnf/Ucp3/Epo/Hif3a/Ednra/Mecp2	20
GO:0043583	BP	GO:0043583	ear development	20/832	255/28564	6.5e-05	0.00238197	0.00180798	Celsr1/Ripor2/Cebpd/Hpca/Gsdme/Itga8/Ror2/Slitrk6/Tbx3/Mycn/Fgf9/Tfap2a/Ush1c/Pcdh15/Cdh1/Clrn1/Lhfpl5/Ednra/Hesx1/Prrx1	20
GO:0010743	BP	GO:0010743	regulation of macrophage derived foam cell differentiation	6/832	25/28564	6.61e-05	0.00240318	0.00182408	Pparg/Cd36/Agtr1a/Alox8/Abcg1/Agt	6
GO:0010721	BP	GO:0010721	negative regulation of cell development	23/832	318/28564	6.69e-05	0.0024145	0.00183267	Nr1d1/Fas/Ldlr/Rgma/Il1b/Cd44/Tlx2/Sema5b/Tbx6/Fstl4/Lrrc17/Ttpa/Mycn/Sema4f/Bcl6/Dusp10/Rc3h1/Ntrk3/Cdh1/Lhx2/Mecp2/Dynlt1b/Sema4g	23
GO:0048545	BP	GO:0048545	response to steroid hormone	19/832	236/28564	6.94e-05	0.00248467	0.00188593	Fas/Zfp366/Cry1/Dnaja1/Ddit4/Fam107a/Acr/Bmal1/Agtr1a/Acsbg1/Adh1/Npc1/Gper1/Nr3c2/Mstn/Slc12a3/Spp1/Trp63/Lats1	19
GO:0006816	BP	GO:0006816	calcium ion transport	29/832	452/28564	7.12e-05	0.00253321	0.00192278	Ramp1/Stc1/Rgs4/Catsper4/Prnp/Drd2/Agtr1a/Serpine1/Cemip/Hpca/Gper1/Rrad/Camk2b/Cysltr1/Nos1/Cacna2d2/Stac3/Akap5/Gimap3/Agt/Hrc/Vdr/Cacng4/Ccr1l1/Trpv6/Epo/Ccl5/Ednra/Lhcgr	29
GO:0032946	BP	GO:0032946	positive regulation of mononuclear cell proliferation	15/832	160/28564	7.27e-05	0.00256648	0.00194803	Cd276/Gpam/Il1b/Slc39a10/Ager/Cd244a/Bcl6/Peli1/Havcr2/Tlr4/Epo/Ccl5/Icosl/Tnfrsf13c/Cd6	15
GO:0007254	BP	GO:0007254	JNK cascade	16/832	179/28564	7.5e-05	0.00262954	0.00199589	Dnaja1/Gadd45g/Cdc42ep5/Smad3/Il1b/Aida/Ager/Ror2/Mmp8/Rassf2/Dusp10/Tlr4/Tnfsf11/Crk/Sfrp2/Sfrp5	16
GO:0007178	BP	GO:0007178	transmembrane receptor protein serine/threonine kinase signaling pathway	27/832	409/28564	7.79e-05	0.00271261	0.00205895	Pparg/Egr1/Col3a1/Rgma/Smad3/Vsir/Pbld2/Tab1/Ccn1/Tdgf1/Creb1/Itga8/Gdf10/Ror2/Gdf9/Fstl4/Fgf9/Fst/Mstn/Abtb3/Gcnt2/Vwc2l/Nepn/Sfrp2/Lats1/Fos/Sfrp5	27
GO:0002688	BP	GO:0002688	regulation of leukocyte chemotaxis	13/832	126/28564	8.19e-05	0.00277774	0.00210838	Il34/Cx3cr1/Ripor2/Ninj1/Il1b/Serpine1/F7/Trem1/Mstn/Cxcr2/Ccr1l1/Ccl5/Ednra	13
GO:0048708	BP	GO:0048708	astrocyte differentiation	11/832	93/28564	8.32e-05	0.00277774	0.00210838	Nr1d1/Ldlr/Il1b/Ager/Ror2/S100a8/Mycn/Agt/Ntrk3/Tlr4/Mecp2	11
GO:0045672	BP	GO:0045672	positive regulation of osteoclast differentiation	7/832	37/28564	8.33e-05	0.00277774	0.00210838	Ninj1/Creb1/Slc9b2/Tnfsf11/Ccr1l1/Ccl5/Fos	7
GO:0042551	BP	GO:0042551	neuron maturation	9/832	63/28564	8.37e-05	0.00277774	0.00210838	Rnd1/Sptbn4/Tbx6/Lhx6/Akap5/Ednra/Mecp2/Epha8/Myoc	9
GO:0043407	BP	GO:0043407	negative regulation of MAP kinase activity	9/832	63/28564	8.37e-05	0.00277774	0.00210838	Pparg/Dnaja1/Il1b/Aida/Dusp10/Agt/Lax1/Sfrp2/Sfrp5	9
GO:0007613	BP	GO:0007613	memory	15/832	162/28564	8.37e-05	0.00277774	0.00210838	Comt/Ldlr/Cx3cr1/Adcy1/Egr1/Il1b/Lcn2/Drd2/Creb1/Itga8/Atxn1/Rcan2/Hrh3/Mecp2/Csmd1	15
GO:0016125	BP	GO:0016125	sterol metabolic process	15/832	162/28564	8.37e-05	0.00277774	0.00210838	Sqle/Hmgcs2/Abca1/Cyb5r2/Gnb3/Ldlr/Nfe2l1/Dhcr24/Lipo2/Mvk/Npc1/Abcg1/Lipa/Lepr/Pon1	15
GO:0007189	BP	GO:0007189	adenylate cyclase-activating G protein-coupled receptor signaling pathway	14/832	144/28564	8.47e-05	0.00279026	0.00211788	Abca1/Ramp1/Adcy1/Pth1r/Drd2/Gper1/Grk5/Gipr/Nos1/Mrap/Rxfp2/Adra1d/Ptgir/Lhcgr	14
GO:2000379	BP	GO:2000379	positive regulation of reactive oxygen species metabolic process	10/832	78/28564	8.76e-05	0.00286766	0.00217664	Cd36/Xdh/Lcn2/Agtr1a/Slc5a3/Ager/Mmp8/Itgam/Agt/Tlr4	10
GO:0030522	BP	GO:0030522	intracellular receptor signaling pathway	20/832	261/28564	8.96e-05	0.00291496	0.00221254	Pparg/Zfp366/Cry1/Dnaja1/Bmal1/Gper1/Pim1/Ddx60/Igtp/Slc46a2/Peli1/Alox8/Irgm2/Havcr2/Vdr/Tlr4/Trp63/Rab7b/Tlr13/Lats1	20
GO:0055088	BP	GO:0055088	lipid homeostasis	16/832	182/28564	9.13e-05	0.00295122	0.00224006	Nr1d1/Fabp3/Abca1/Fabp4/Mylip/Ldlr/Nfe2l1/Gpam/Tmem97/Tlcd2/Angptl4/Npc1/Acox1/Acox2/Abcg1/Mexis	16
GO:0002253	BP	GO:0002253	activation of immune response	30/832	482/28564	9.28e-05	0.00297781	0.00226024	Nr1d1/Cd276/Cd36/Ifi205/Ninj1/Il1b/Skint5/Prnp/Slc39a10/Vsig4/Ddx60/Clec4e/Igtp/Slc46a2/Peli1/Rc3h1/Irgm2/Havcr2/Cd8a/Lax1/Tlr4/Skint6/Rab7b/Tlr13/Icosl/Trim5/Nepn/A2m/Bpifb1/C1s2	30
GO:0055091	BP	GO:0055091	phospholipid homeostasis	5/832	17/28564	9.58e-05	0.0030544	0.00231837	Fabp3/Abca1/Gpam/Tlcd2/Abcg1	5
GO:0010959	BP	GO:0010959	regulation of metal ion transport	29/832	460/28564	9.67e-05	0.00306279	0.00232474	Stc1/Rgs4/Prnp/Lcn2/Drd2/Agtr1a/Serpine1/Cemip/Hpca/Gper1/Nr3c2/Sptbn4/Rrad/Ager/Nkain1/Fxyd3/Nos1/Slc9a3/Stac3/Akap5/Gimap3/Agt/Hrc/Vdr/Ccr1l1/Epo/Ccl5/Ednra/Lhcgr	29
GO:0007611	BP	GO:0007611	learning or memory	23/832	326/28564	9.73e-05	0.00306279	0.00232474	Comt/Ldlr/Cx3cr1/Adcy1/Mme/Egr1/Grm4/Il1b/Prnp/Lcn2/Drd2/Tanc1/Creb1/Itga8/Ager/Atxn1/Ptprz1/Agt/Rcan2/Hrh3/Ctnnd2/Mecp2/Csmd1	23
GO:0051346	BP	GO:0051346	negative regulation of hydrolase activity	25/832	370/28564	9.83e-05	0.00307723	0.0023357	Serpina1b/Serpina3n/Ifi205/Dhcr24/Fzd10/Serpine1/Cd44/Angptl4/Nr4a1/Fetub/Egln1/Serpina3g/Spint2/Slpi/Nos1/Styxl1/Timp4/Serpinc1/Col7a1/Serpinb1c/Lepr/Serpinb10/Ppp1r36/A2m/Sfrp2	25
GO:0010563	BP	GO:0010563	negative regulation of phosphorus metabolic process	29/832	461/28564	0.000100415	0.00310281	0.00235512	Pparg/Fabp4/Dnaja1/Xdh/Ddit4/Gadd45g/Il1b/Prnp/Drd2/Entpd1/Aida/Ier3/Hpca/Ager/Atxn1/Nos1/Styxl1/Rassf2/Mstn/Dusp10/Agt/Zfyve28/Ntrk3/Lax1/Pcp4/Ppp1r36/Sfrp2/Lats1/Sfrp5	29
GO:0045936	BP	GO:0045936	negative regulation of phosphate metabolic process	29/832	461/28564	0.000100415	0.00310281	0.00235512	Pparg/Fabp4/Dnaja1/Xdh/Ddit4/Gadd45g/Il1b/Prnp/Drd2/Entpd1/Aida/Ier3/Hpca/Ager/Atxn1/Nos1/Styxl1/Rassf2/Mstn/Dusp10/Agt/Zfyve28/Ntrk3/Lax1/Pcp4/Ppp1r36/Sfrp2/Lats1/Sfrp5	29
GO:0015850	BP	GO:0015850	organic hydroxy compound transport	22/832	306/28564	0.000104208	0.00319234	0.00242307	Abca1/Pparg/Ldlr/Cd36/Drd2/Agtr1a/Entpd1/Tspo2/Npc1/Slc5a3/Nos1/Abcg1/Slc10a6/Gpm6b/Spp1/Agt/Fcgr3/Mexis/Pcp4/Hrh3/Mecp2/Pon1	22
GO:0002274	BP	GO:0002274	myeloid leukocyte activation	20/832	264/28564	0.000104748	0.00319234	0.00242307	Nr1d1/Pparg/Ldlr/Cx3cr1/Hmox1/Ptgds/Clec4d/Ager/Cd244a/Mmp8/Gimap3/Cxcr2/Itgam/Cd200/Fgr/Havcr2/Fcgr3/Tlr4/Tac4/Ccl5	20
GO:0002269	BP	GO:0002269	leukocyte activation involved in inflammatory response	8/832	51/28564	0.000105249	0.00319234	0.00242307	Nr1d1/Pparg/Ldlr/Cx3cr1/Ager/Mmp8/Itgam/Tlr4	8
GO:0030073	BP	GO:0030073	insulin secretion	20/832	265/28564	0.00011027	0.00332424	0.00252319	Nr1d1/Pde1c/Ucp2/Per2/Irs1/Bmal1/Il1b/Drd2/Gper1/Gipr/Slc9b2/F2rl2/Nos1/Abcg1/Pclo/Snord32a/Lepr/Ccl5/G6pc2/Fam3b	20
GO:0050672	BP	GO:0050672	negative regulation of lymphocyte proliferation	11/832	96/28564	0.000111226	0.00333273	0.00252963	Cd276/Ripor2/Tarm1/Vsir/Prnp/Cd44/Vsig4/Peli1/Rc3h1/Havcr2/Btla	11
GO:0001558	BP	GO:0001558	regulation of cell growth	29/832	464/28564	0.000112303	0.0033397	0.00253492	D7Ertd443e/Pparg/Rgs4/Fam107a/Rgma/Smad3/Prr5/Cd44/Cth/Sema5b/Rrad/Gdf9/Fstl4/Cgref1/Cgrrf1/Islr2/Avpr1a/Sema4f/Slc44a4/Bcl6/Osgin1/Agt/Ntrk3/Cdh1/Crk/Mecp2/Omg/Sfrp2/Sema4g	29
GO:0001952	BP	GO:0001952	regulation of cell-matrix adhesion	13/832	130/28564	0.000112809	0.0033397	0.00253492	Acer2/Cd36/Ninj1/Fam107a/Smad3/Serpine1/Tdgf1/Trem1/Camsap3/Bcl6/Apod/Gpm6b/Myoc	13
GO:0015718	BP	GO:0015718	monocarboxylic acid transport	16/832	186/28564	0.000117915	0.00345026	0.00261884	Acsl6/Fabp3/Rbp7/Pparg/Fabp4/Fabp7/Cd36/Il1b/Drd2/Tspo2/Slc16a14/Slc10a6/Slc6a13/Tnfsf11/Hrh3/Lhcgr	16
GO:0006865	BP	GO:0006865	amino acid transport	15/832	167/28564	0.00011794	0.00345026	0.00261884	Per2/Nfe2l1/Rgs4/Il1b/Tspo2/Slc6a17/Slc1a7/Avpr1a/Slc36a2/Slc38a11/Agt/Slc6a13/Slc1a2/Hrh3/Slc25a18	15
GO:0060562	BP	GO:0060562	epithelial tube morphogenesis	26/832	397/28564	0.000119273	0.00346873	0.00263286	Celsr1/Esrp2/Rgma/Smad3/Lcn2/Agtr1a/Cd44/Mthfd1l/Spint2/Tbx6/Tctn1/Tbx3/Mycn/Adamts12/Cxcr2/Tfap2a/Agt/Vdr/Lhx2/Rspo2/Ednra/Csmd1/Hesx1/Sfrp2/Dnaaf1/Sfrp5	26
GO:0032945	BP	GO:0032945	negative regulation of mononuclear cell proliferation	11/832	97/28564	0.000122199	0.00353306	0.00268169	Cd276/Ripor2/Tarm1/Vsir/Prnp/Cd44/Vsig4/Peli1/Rc3h1/Havcr2/Btla	11
GO:0030258	BP	GO:0030258	lipid modification	17/832	208/28564	0.000136803	0.0039323	0.00298473	Fabp3/Pparg/Irs1/Fa2h/Fmo1/Cyp1a1/Cyp3a13/Fmo2/Acox1/Acox2/Apod/Alox8/Cerk/A3galt2/Plppr1/Mboat4/Dgkk	17
GO:1903038	BP	GO:1903038	negative regulation of leukocyte cell-cell adhesion	14/832	151/28564	0.000140849	0.0040252	0.00305524	Cd276/Ripor2/Tarm1/Vsir/Prnp/Cd44/Vsig4/Bcl6/Peli1/Gimap3/Rc3h1/Havcr2/Lax1/Btla	14
GO:1903522	BP	GO:1903522	regulation of blood circulation	20/832	270/28564	0.000141927	0.0040327	0.00306093	Per2/Stc1/Apln/Rgs4/Scn10a/Drd2/Agtr1a/Hcn2/Sptbn4/Cysltr1/Ager/Avpr1a/Nos1/Cacna2d2/Agt/Hrc/Gjc1/Adra1d/Ednra/Chrm2	20
GO:0051962	BP	GO:0051962	positive regulation of nervous system development	25/832	379/28564	0.00014315	0.00404419	0.00306965	Il34/Pparg/Cx3cr1/Mme/Il1b/Drd2/Gper1/Camk2b/Slitrk6/E2f1/Atxn1/Islr2/Chodl/Ptprz1/Cdon/St8sia2/Akap5/Dct/Ntrk3/Cbln1/Syndig1/Mecp2/Lrp8/Il1rapl1/Lrrc4b	25
GO:0016053	BP	GO:0016053	organic acid biosynthetic process	22/832	313/28564	0.00014424	0.00405183	0.00307545	Nr1d1/Per2/Dhrs9/Aldh1a1/Ptgds/Il1b/Mthfd1l/Cth/Acsbg1/Fa2h/Dhfr/Fmo1/Abhd1/Cyp1a1/Avpr1a/Upb1/Alox8/Agt/Gstm6/Elovl6/Elovl7/Aldh8a1	22
GO:0045639	BP	GO:0045639	positive regulation of myeloid cell differentiation	12/832	116/28564	0.000148437	0.00414619	0.00314707	Il34/Ninj1/Scin/Creb1/Ror2/Slc9b2/Itgam/Tnfsf11/Rab7b/Ccr1l1/Ccl5/Fos	12
GO:0050729	BP	GO:0050729	positive regulation of inflammatory response	14/832	152/28564	0.000151059	0.00419571	0.00318466	Fabp4/Ldlr/Ninj1/Il1b/Serpine1/Ager/S100a8/Mmp8/Nkg7/Fcgr3/Tlr4/Tnfsf11/Ccl5/Ednra	14
GO:0099054	BP	GO:0099054	presynapse assembly	8/832	54/28564	0.000159262	0.00439884	0.00333884	Mdga1/Slitrk6/Pclo/Ntrk3/Cntn5/Cbln1/Il1rapl1/Lrrc4b	8
GO:0010742	BP	GO:0010742	macrophage derived foam cell differentiation	6/832	29/28564	0.000160548	0.00440971	0.00334709	Pparg/Cd36/Agtr1a/Alox8/Abcg1/Agt	6
GO:0050728	BP	GO:0050728	negative regulation of inflammatory response	14/832	153/28564	0.000161902	0.00441617	0.00335199	Nr1d1/Pparg/Ldlr/Cx3cr1/Cd276/Smad3/Mvk/Cd200l1/Ctla2a/Cd44/Ier3/Gper1/Dusp10/Cd200	14
GO:0022408	BP	GO:0022408	negative regulation of cell-cell adhesion	17/832	211/28564	0.000162569	0.00441617	0.00335199	Cd276/Ripor2/Tarm1/Vsir/Prnp/Cd44/Vsig4/Spint2/Adamts18/Bcl6/Peli1/Gimap3/Rc3h1/Havcr2/Lax1/Cdh1/Btla	17
GO:0016114	BP	GO:0016114	terpenoid biosynthetic process	5/832	19/28564	0.000171437	0.0046316	0.00351551	Hmgcs2/Dhrs9/Aldh1a1/Cyp1a1/Aldh8a1	5
GO:0006979	BP	GO:0006979	response to oxidative stress	26/832	408/28564	0.000183968	0.00494313	0.00375197	Mgat3/Ucp2/Bnip3/Nfe2l1/Cd36/Aldh1a1/Hmox1/Bmal1/COX1/Prnp/Lcn2/Gpx3/Dhfr/Mmp3/Acox2/Apod/Itgam/Rcan2/Tlr4/Ucp3/Rbm11/Dgkk/Endog/Crk/Ednra/Fos	26
GO:0050900	BP	GO:0050900	leukocyte migration	25/832	386/28564	0.000189721	0.00507016	0.00384839	Il34/Cx3cr1/Ripor2/Ninj1/Retnlg/Il1b/Serpine1/F7/Trem1/Ager/Ror2/S100a8/Mstn/Apod/Cxcr2/Itgam/Spp1/Cd200/Fcgr3/Tnfsf11/Ccr1l1/Ccl5/Crk/Ednra/Il1r1	25
GO:0002246	BP	GO:0002246	wound healing involved in inflammatory response	4/832	11/28564	0.000200243	0.00532258	0.00403998	Pparg/Hmox1/Cd44/Tlr4	4
GO:0015908	BP	GO:0015908	fatty acid transport	12/832	120/28564	0.00020473	0.00541275	0.00410843	Acsl6/Fabp3/Rbp7/Pparg/Fabp4/Fabp7/Cd36/Il1b/Drd2/Tnfsf11/Hrh3/Lhcgr	12
GO:0002685	BP	GO:0002685	regulation of leukocyte migration	18/832	236/28564	0.000209661	0.00551363	0.004185	Il34/Cx3cr1/Ripor2/Ninj1/Il1b/Serpine1/F7/Trem1/Ager/Mstn/Apod/Cxcr2/Cd200/Ccr1l1/Ccl5/Crk/Ednra/Il1r1	18
GO:0098754	BP	GO:0098754	detoxification	9/832	71/28564	0.000214028	0.00556479	0.00422382	Gsta3/Mt2/Cd36/Aldh1a1/Pim1/Dhfr/Gstm6/Slc47a2/Mt1	9
GO:0007416	BP	GO:0007416	synapse assembly	17/832	216/28564	0.000214983	0.00556479	0.00422382	Mdga1/Dnm3/Colq/Slitrk6/St8sia2/Cript/Akap5/Pclo/Ntrk3/Cdh1/Cntn5/Cbln1/Syndig1/Crk/Mecp2/Il1rapl1/Lrrc4b	17
GO:0072330	BP	GO:0072330	monocarboxylic acid biosynthetic process	17/832	216/28564	0.000214983	0.00556479	0.00422382	Nr1d1/Per2/Dhrs9/Aldh1a1/Ptgds/Il1b/Acsbg1/Fa2h/Abhd1/Cyp1a1/Avpr1a/Alox8/Agt/Gstm6/Elovl6/Elovl7/Aldh8a1	17
GO:0014013	BP	GO:0014013	regulation of gliogenesis	13/832	139/28564	0.000221091	0.00567863	0.00431024	Nr1d1/Il34/Pparg/Fas/Ldlr/Il1b/E2f1/Atxn1/Ptprz1/Mycn/Dusp10/Ntrk3/Mecp2	13
GO:0048143	BP	GO:0048143	astrocyte activation	5/832	20/28564	0.00022312	0.00567863	0.00431024	Nr1d1/Ldlr/Il1b/Ager/Agt	5
GO:0048712	BP	GO:0048712	negative regulation of astrocyte differentiation	5/832	20/28564	0.00022312	0.00567863	0.00431024	Nr1d1/Ldlr/Mycn/Ntrk3/Mecp2	5
GO:0006953	BP	GO:0006953	acute-phase response	7/832	43/28564	0.000223975	0.00567863	0.00431024	Serpina1b/Serpina3n/Orm2/Il1b/Saa3/Tnfsf11/Ccl5	7
GO:0006814	BP	GO:0006814	sodium ion transport	19/832	259/28564	0.000233273	0.00588343	0.00446569	Catsper4/Scn10a/Drd2/Hcn2/Gper1/Sptbn4/Slc5a3/Slc6a17/Nkain1/Slc9b2/Fxyd3/Nos1/Slc9a3/Slc38a11/Slc12a3/Slc10a6/Slc6a13/Slc4a8/Ednra	19
GO:0090077	BP	GO:0090077	foam cell differentiation	6/832	31/28564	0.000236813	0.00588343	0.00446569	Pparg/Cd36/Agtr1a/Alox8/Abcg1/Agt	6
GO:0150077	BP	GO:0150077	regulation of neuroinflammatory response	6/832	31/28564	0.000236813	0.00588343	0.00446569	Nr1d1/Pparg/Ldlr/Cd200l1/Mmp8/Cd200	6
GO:1900273	BP	GO:1900273	positive regulation of long-term synaptic potentiation	6/832	31/28564	0.000236813	0.00588343	0.00446569	Adcy1/Mme/Drd2/Creb1/Nos1/Akap5	6
GO:0019216	BP	GO:0019216	regulation of lipid metabolic process	25/832	393/28564	0.000249268	0.00616191	0.00467706	Nr1d1/Fabp3/Pparg/Gnb3/Ldlr/Nfe2l1/Egr1/Gpam/Irs1/Il1b/Ccn1/Angptl4/Gper1/Creb1/Fmo1/Avpr1a/Fmo2/Apod/Gimap3/Abcg1/Agt/Fgr/Lhcgr/Epha8/Avil	25
GO:0033674	BP	GO:0033674	positive regulation of kinase activity	27/832	440/28564	0.000255723	0.00629003	0.00477431	Il34/Egr1/Fzd10/Irs1/Il1b/Tab1/Prnp/Ccn1/Drd2/Agtr1a/Tdgf1/Cemip/Pim1/Ager/Ror2/Igtp/Rassf2/Pik3r5/Agt/Irgm2/Fgr/Ntrk3/Tlr4/Tnfsf11/Epo/Epha8/Lrp8	27
GO:0032496	BP	GO:0032496	response to lipopolysaccharide	25/832	394/28564	0.000259002	0.00633915	0.00481159	Nr1d1/Abca1/Cx3cr1/Spon2/Cd36/Il1b/Serpine1/Plscr4/S100a8/Trim6/Slpi/Nos1/Igtp/Peli1/Dusp10/Tfap2a/Irgm2/Havcr2/Nr2c2/Tlr4/Ptgir/Ccl5/Ednra/Trim5/Cd6	25
GO:0002768	BP	GO:0002768	immune response-regulating cell surface receptor signaling pathway	20/832	283/28564	0.000264529	0.00644251	0.00489004	Nr1d1/Clec12b/Cd276/Ninj1/Skint5/Prnp/Clec4d/Slc39a10/Clec4e/Peli1/Rc3h1/Cd8a/Lax1/Tlr4/Skint6/Btla/Rab7b/Icosl/Nepn/Bpifb1	20
GO:0008016	BP	GO:0008016	regulation of heart contraction	16/832	200/28564	0.000271361	0.00657652	0.00499176	Stc1/Apln/Rgs4/Scn10a/Drd2/Hcn2/Sptbn4/Avpr1a/Nos1/Cacna2d2/Agt/Hrc/Gjc1/Adra1d/Ednra/Chrm2	16
GO:0031099	BP	GO:0031099	regeneration	14/832	161/28564	0.000275589	0.00664639	0.0050448	Fas/Ninj1/Hmox1/Rgma/Serpine1/Dhfr/Mstn/Dusp10/Ntrk3/Spaar/Mustn1/Lgr6/Omg/Prrx1	14
GO:0045860	BP	GO:0045860	positive regulation of protein kinase activity	24/832	373/28564	0.000278325	0.00667981	0.00507016	Il34/Egr1/Fzd10/Il1b/Tab1/Prnp/Ccn1/Drd2/Agtr1a/Tdgf1/Cemip/Pim1/Ager/Ror2/Igtp/Rassf2/Pik3r5/Agt/Irgm2/Ntrk3/Tlr4/Tnfsf11/Epo/Lrp8	24
GO:0050796	BP	GO:0050796	regulation of insulin secretion	17/832	221/28564	0.000281534	0.00672417	0.00510383	Nr1d1/Pde1c/Ucp2/Per2/Irs1/Bmal1/Il1b/Drd2/Gper1/Gipr/Slc9b2/F2rl2/Nos1/Abcg1/Lepr/Ccl5/G6pc2	17
GO:0001505	BP	GO:0001505	regulation of neurotransmitter levels	18/832	242/28564	0.000285057	0.006762	0.00513254	Comt/Per2/Kcnc4/Drd2/Nr4a1/Erc2/Colq/Prrt2/Slc1a7/Nos1/Slc44a4/Gpm6b/Pclo/Slc1a2/Hrh3/Slc4a8/Sv2b/Cspg5	18
GO:0001976	BP	GO:0001976	nervous system process involved in regulation of systemic arterial blood pressure	5/832	21/28564	0.000285853	0.006762	0.00513254	Drd2/Agtr1a/Agt/Adra1d/Mecp2	5
GO:1905039	BP	GO:1905039	carboxylic acid transmembrane transport	13/832	143/28564	0.00029239	0.00682308	0.00517891	Acsl6/Per2/Rgs4/Cd36/Tspo2/Slc25a1/Slc1a7/Slc36a2/Slc38a11/Agt/Slc6a13/Slc1a2/Slc25a18	13
GO:0009404	BP	GO:0009404	toxin metabolic process	4/832	12/28564	0.000293445	0.00682308	0.00517891	Gsta3/Fmo1/Cyp1a1/Fmo2	4
GO:1900272	BP	GO:1900272	negative regulation of long-term synaptic potentiation	4/832	12/28564	0.000293445	0.00682308	0.00517891	Cx3cr1/Fam107a/Prnp/Ager	4
GO:0043506	BP	GO:0043506	regulation of JUN kinase activity	9/832	74/28564	0.000293956	0.00682308	0.00517891	Dnaja1/Fzd10/Il1b/Aida/Ager/Ror2/Dusp10/Sfrp2/Sfrp5	9
GO:0022409	BP	GO:0022409	positive regulation of cell-cell adhesion	22/832	330/28564	0.000302879	0.00694659	0.00527265	Cd276/Gpam/Megf10/Vsir/Il1b/Cd44/Ager/Cd244a/Sirpb1c/Bcl6/Gimap3/Dusp10/Havcr2/Cdh1/Sirpb1b/Tnfsf11/Gcnt2/Epo/Ccl5/Icosl/Tnfrsf13c/Cd6	22
GO:0006486	BP	GO:0006486	protein glycosylation	16/832	202/28564	0.000303492	0.00694659	0.00527265	Mgat3/Serpina1b/Acer2/Ramp1/St8sia1/B3gnt7/Dpy19l3/Npc1/Galnt5/Mgat4a/St8sia2/Poglut1/Mgat2/Gcnt2/Dpm3/Poglut3	16
GO:0043413	BP	GO:0043413	macromolecule glycosylation	16/832	202/28564	0.000303492	0.00694659	0.00527265	Mgat3/Serpina1b/Acer2/Ramp1/St8sia1/B3gnt7/Dpy19l3/Npc1/Galnt5/Mgat4a/St8sia2/Poglut1/Mgat2/Gcnt2/Dpm3/Poglut3	16
GO:1903825	BP	GO:1903825	organic acid transmembrane transport	13/832	144/28564	0.000313004	0.00713131	0.00541286	Acsl6/Per2/Rgs4/Cd36/Tspo2/Slc25a1/Slc1a7/Slc36a2/Slc38a11/Agt/Slc6a13/Slc1a2/Slc25a18	13
GO:1901652	BP	GO:1901652	response to peptide	27/832	447/28564	0.000327726	0.00743247	0.00564145	Serpina1b/Pparg/Serpina3n/Cry1/Cd36/Egr1/Gpam/Irs1/Col3a1/Il1b/Prnp/Agtr1a/Trarg1/Nr4a1/Gper1/Nr3c2/Creb1/Aldob/Ager/Serpina3g/Nos1/Mstn/Agt/Tlr4/Crk/Ednra/Lhcgr	27
GO:0070085	BP	GO:0070085	glycosylation	17/832	224/28564	0.0003295	0.00743858	0.00564609	Mgat3/Serpina1b/Acer2/Ramp1/St8sia1/B3gnt7/Dpy19l3/Npc1/Galnt5/Mgat4a/St8sia2/Poglut1/A3galt2/Mgat2/Gcnt2/Dpm3/Poglut3	17
GO:0046394	BP	GO:0046394	carboxylic acid biosynthetic process	21/832	310/28564	0.000332645	0.00744847	0.00565359	Nr1d1/Per2/Dhrs9/Aldh1a1/Ptgds/Il1b/Mthfd1l/Cth/Acsbg1/Fa2h/Dhfr/Abhd1/Cyp1a1/Avpr1a/Upb1/Alox8/Agt/Gstm6/Elovl6/Elovl7/Aldh8a1	21
GO:0002687	BP	GO:0002687	positive regulation of leukocyte migration	14/832	164/28564	0.000333131	0.00744847	0.00565359	Il34/Cx3cr1/Ripor2/Il1b/Serpine1/F7/Trem1/Ager/Mstn/Cxcr2/Ccr1l1/Ccl5/Ednra/Il1r1	14
GO:0055078	BP	GO:0055078	sodium ion homeostasis	8/832	60/28564	0.000335965	0.00744847	0.00565359	Comt/Drd2/Nr3c2/Avpr1a/Slc12a3/Spp1/Agt/Ednra	8
GO:0071622	BP	GO:0071622	regulation of granulocyte chemotaxis	8/832	60/28564	0.000335965	0.00744847	0.00565359	Il34/Ripor2/Il1b/Trem1/Mstn/Cxcr2/Ccl5/Ednra	8
GO:0042573	BP	GO:0042573	retinoic acid metabolic process	6/832	33/28564	0.000339021	0.00748267	0.00567955	Dhrs9/Aldh1a1/Adh1/Cyp1a1/Cyp3a13/Aldh8a1	6
GO:0002697	BP	GO:0002697	regulation of immune effector process	28/832	472/28564	0.000342488	0.00752561	0.00571214	Cx3cr1/Clec12b/Spon2/Cd36/Hmox1/Vsir/Il1b/Vsig4/Ddx60/Ager/Cd244a/Trim6/Ncf1/Bcl6/Gimap3/Dusp10/Itgam/Rc3h1/Fgr/Havcr2/Fcgr3/Tlr4/Klrb1a/H2-Q1/Crk/Nepn/Il1r1/A2m	28
GO:0042445	BP	GO:0042445	hormone metabolic process	18/832	246/28564	0.000347546	0.00760295	0.00577085	Comt/Hsd17b11/Gnb3/Dhrs9/Mme/Egr1/Retsat/Aldh1a1/Hsd11b1/Adh1/Cyp1a1/Cyp3a13/Spp1/Agt/Pcsk1/Lhcgr/Hsd17b1/Aldh8a1	18
GO:0045834	BP	GO:0045834	positive regulation of lipid metabolic process	15/832	185/28564	0.000361198	0.00783229	0.00594493	Nr1d1/Fabp3/Pparg/Ldlr/Gpam/Irs1/Il1b/Ccn1/Angptl4/Creb1/Avpr1a/Abcg1/Agt/Fgr/Epha8	15
GO:0071674	BP	GO:0071674	mononuclear cell migration	15/832	185/28564	0.000361198	0.00783229	0.00594493	Il34/Cx3cr1/Ripor2/Ninj1/Retnlg/Serpine1/Trem1/Ager/Mstn/Apod/Cd200/Tnfsf11/Ccr1l1/Ccl5/Crk	15
GO:0042491	BP	GO:0042491	inner ear auditory receptor cell differentiation	8/832	61/28564	0.000376932	0.00808421	0.00613614	Ripor2/Gsdme/Slitrk6/Mycn/Ush1c/Pcdh15/Clrn1/Lhfpl5	8
GO:0032368	BP	GO:0032368	regulation of lipid transport	14/832	166/28564	0.00037696	0.00808421	0.00613614	Acsl6/Fabp3/Abca1/Pparg/Cry1/Il1b/Agtr1a/Gdf9/Abcg1/Spp1/Agt/Tnfsf11/Hrh3/Pon1	14
GO:0071902	BP	GO:0071902	positive regulation of protein serine/threonine kinase activity	16/832	206/28564	0.000377721	0.00808421	0.00613614	Il34/Fzd10/Il1b/Tab1/Tdgf1/Cemip/Pim1/Ager/Ror2/Igtp/Pik3r5/Agt/Irgm2/Ntrk3/Tlr4/Tnfsf11	16
GO:0006665	BP	GO:0006665	sphingolipid metabolic process	13/832	147/28564	0.00038244	0.00814994	0.00618603	Acer2/St8sia1/Ccn1/Lct/Fa2h/Cers4/Sftpb/St8sia2/Neu3/Cerk/A3galt2/Elovl6/Elovl7	13
GO:0042326	BP	GO:0042326	negative regulation of phosphorylation	25/832	405/28564	0.000390415	0.00824876	0.00626103	Pparg/Fabp4/Dnaja1/Xdh/Ddit4/Gadd45g/Il1b/Prnp/Drd2/Aida/Ier3/Ager/Atxn1/Nos1/Rassf2/Mstn/Dusp10/Agt/Zfyve28/Ntrk3/Lax1/Pcp4/Sfrp2/Lats1/Sfrp5	25
GO:0048638	BP	GO:0048638	regulation of developmental growth	25/832	405/28564	0.000390415	0.00824876	0.00626103	Rgs4/Gpam/Rgma/Drd2/Serpine1/Sema5b/Pim1/Sptbn4/Creb1/Colq/Fstl4/Islr2/Cacna2d2/Fgf9/Sema4f/Mstn/Dusp10/Agt/Ntrk3/Spaar/Cdh1/Mecp2/Omg/Lats1/Sema4g	25
GO:0050953	BP	GO:0050953	sensory perception of light stimulus	14/832	167/28564	0.000400661	0.00841337	0.00638598	Gnat1/Sema5b/Slitrk6/Crybb3/Gprc5c/Pde6h/Gabrr2/Ush1c/Atf6/Pcdh15/Gjc1/Aoc2/Crb1/Clrn1	14
GO:0031281	BP	GO:0031281	positive regulation of cyclase activity	6/832	34/28564	0.000401609	0.00841337	0.00638598	Adcy1/Acr/Hpca/Nos1/Akap5/Lhcgr	6
GO:0051402	BP	GO:0051402	neuron apoptotic process	22/832	337/28564	0.000403618	0.00841979	0.00639085	Bnip3/Fas/Cx3cr1/Egr1/Hmox1/Il1b/Prnp/Lcn2/Agtr1a/Ager/Pcdhgc4/Ptprz1/Nos1/Ndnf/Tfap2a/Itgam/Agt/Trp63/Pcp4/Mecp2/Barhl1/Mt1	22
GO:0070482	BP	GO:0070482	response to oxygen levels	21/832	315/28564	0.000411153	0.00854092	0.00648279	Acot2/Ucp2/Pparg/Bnip3/Fas/Egr1/Ddit4/Kcnd2/Hmox1/Smad3/Lct/Drd2/Egln1/Creb1/Ager/Ndnf/Ucp3/Epo/Hif3a/Ednra/Mecp2	21
GO:0031652	BP	GO:0031652	positive regulation of heat generation	4/832	13/28564	0.000414111	0.00856638	0.00650212	Apln/Il1b/Tnfsf11/Ccl5	4
GO:0010812	BP	GO:0010812	negative regulation of cell-substrate adhesion	8/832	62/28564	0.000421872	0.00861875	0.00654187	Acer2/Fam107a/Serpine1/Ptprz1/Bcl6/Apod/Gcnt2/Myoc	8
GO:0099172	BP	GO:0099172	presynapse organization	8/832	62/28564	0.000421872	0.00861875	0.00654187	Mdga1/Slitrk6/Pclo/Ntrk3/Cntn5/Cbln1/Il1rapl1/Lrrc4b	8
GO:1903409	BP	GO:1903409	reactive oxygen species biosynthetic process	8/832	62/28564	0.000421872	0.00861875	0.00654187	Cd36/Lcn2/Slc5a3/Cyp1a1/Mmp8/Ncf1/Acox1/Tlr4	8
GO:1990845	BP	GO:1990845	adaptive thermogenesis	14/832	168/28564	0.000425622	0.00865957	0.00657285	Nr1d1/Ucp2/Pparg/Fabp4/Per2/Cd36/Aldh1a1/Gadd45g/Bmal1/Lcn2/Elovl6/Tlr4/Ucp3/Lepr	14
GO:0002696	BP	GO:0002696	positive regulation of leukocyte activation	25/832	408/28564	0.000435162	0.00879157	0.00667304	Cd276/Gpam/Vsir/Il1b/Clec4d/Slc39a10/Ager/Cd244a/Mmp8/Sirpb1c/Bcl6/Peli1/Gimap3/Dusp10/Itgam/Fgr/Havcr2/Tlr4/Sirpb1b/Tnfsf11/Epo/Ccl5/Icosl/Tnfrsf13c/Cd6	25
GO:0002367	BP	GO:0002367	cytokine production involved in immune response	13/832	149/28564	0.000435666	0.00879157	0.00667304	Spon2/Cd36/Hmox1/Vsir/Il1b/Trem1/Trim6/Bcl6/Gimap3/Tlr4/Il25/Nepn/Il1r1	13
GO:0032409	BP	GO:0032409	regulation of transporter activity	21/832	317/28564	0.000446815	0.00894428	0.00678896	Gsg1l/Prnp/Drd2/Ano9/Hcn2/Hpca/Gper1/Nr3c2/Pim1/Slc5a3/Rrad/Ager/Fxyd3/Stac3/Akap5/Hrc/Cacng4/Cttnbp2nl/Epo/Ednra/Pon1	21
GO:0002443	BP	GO:0002443	leukocyte mediated immunity	28/832	480/28564	0.000446852	0.00894428	0.00678896	Fas/Cx3cr1/Clec12b/Spon2/Hmox1/Ptgds/Vsir/Il1b/Trem1/Ager/Ncf1/Bcl6/Nkg7/Gimap3/Itgam/Fgr/Havcr2/Fcgr3/Cd8a/Tlr4/Tac4/Klrb1a/H2-Q1/Il25/Icosl/Crk/Il1r1/C1s2	28
GO:0090092	BP	GO:0090092	regulation of transmembrane receptor protein serine/threonine kinase signaling pathway	19/832	273/28564	0.00045046	0.00896193	0.00680235	Pparg/Rgma/Smad3/Vsir/Pbld2/Ccn1/Tdgf1/Itga8/Gdf10/Gdf9/Fstl4/Fgf9/Fst/Mstn/Vwc2l/Nepn/Sfrp2/Lats1/Sfrp5	19
GO:0006720	BP	GO:0006720	isoprenoid metabolic process	10/832	95/28564	0.000451677	0.00896193	0.00680235	Hmgcs2/Dhrs9/Retsat/Aldh1a1/Mvk/Adh1/Cyp1a1/Cyp3a13/Dpm3/Aldh8a1	10
GO:0002221	BP	GO:0002221	pattern recognition receptor signaling pathway	15/832	189/28564	0.000453172	0.00896193	0.00680235	Nr1d1/Cd36/Ninj1/Ddx60/Clec4e/Igtp/Slc46a2/Peli1/Irgm2/Havcr2/Tlr4/Rab7b/Tlr13/Nepn/Bpifb1	15
GO:0071621	BP	GO:0071621	granulocyte chemotaxis	12/832	131/28564	0.000461039	0.00908119	0.00689287	Il34/Ripor2/Il1b/Trem1/S100a8/Mstn/Cxcr2/Itgam/Spp1/Fcgr3/Ccl5/Ednra	12
GO:0050870	BP	GO:0050870	positive regulation of T cell activation	18/832	252/28564	0.000463483	0.0090931	0.00690191	Cd276/Gpam/Vsir/Il1b/Ager/Cd244a/Sirpb1c/Bcl6/Gimap3/Dusp10/Havcr2/Sirpb1b/Tnfsf11/Epo/Ccl5/Icosl/Tnfrsf13c/Cd6	18
GO:0008299	BP	GO:0008299	isoprenoid biosynthetic process	6/832	35/28564	0.000472864	0.0092041	0.00698616	Hmgcs2/Dhrs9/Aldh1a1/Mvk/Cyp1a1/Aldh8a1	6
GO:0051349	BP	GO:0051349	positive regulation of lyase activity	6/832	35/28564	0.000472864	0.0092041	0.00698616	Adcy1/Acr/Hpca/Nos1/Akap5/Lhcgr	6
GO:0071347	BP	GO:0071347	cellular response to interleukin-1	9/832	79/28564	0.000481171	0.00932906	0.00708101	Nr1d1/Egr1/Il1b/Serpine1/Saa3/Adamts12/Rc3h1/Ccl5/Il1r1	9
GO:0090596	BP	GO:0090596	sensory organ morphogenesis	21/832	319/28564	0.000485143	0.00936932	0.00711157	Gnat1/Celsr1/Ripor2/Aldh1a1/Prom1/Itga8/Ror2/Slitrk6/Megf11/Tbx3/Cdon/Fgf9/Tfap2a/Ush1c/Pcdh15/Crb1/Clrn1/Lhfpl5/Ednra/Hesx1/Prrx1	21
GO:0098742	BP	GO:0098742	cell-cell adhesion via plasma-membrane adhesion molecules	16/832	211/28564	0.00049207	0.00945578	0.00717719	Cdh20/Mdga1/Celsr1/Cdh12/Fat2/Cldn1/Cdh8/Nectin4/Pcdh15/Cdh1/Cntn5/Cbln1/Crb1/Il1rapl1/Cd6/Lrrc4b	16
GO:0031346	BP	GO:0031346	positive regulation of cell projection organization	27/832	459/28564	0.000493445	0.00945578	0.00717719	Acsl6/Ripor2/Dnm3/Cdc42ep5/Rgma/Lcn2/Camk2b/Ror2/Islr2/Chodl/Trim67/Ptprz1/Ndnf/Styxl1/Plk5/Akap5/Mstn/Agt/Ntrk3/Fez1/Pcp4/Clrn1/Epo/Dynlt1b/Lrp8/Il1rapl1/Avil	27
GO:0090287	BP	GO:0090287	regulation of cellular response to growth factor stimulus	21/832	320/28564	0.000505357	0.00962624	0.00730658	Pparg/Apln/Xdh/Fgf16/Rgma/Smad3/Vsir/Pbld2/Ccn1/Tdgf1/Itga8/Fstl4/Fgf9/Adamts12/Fst/Agt/Vwc2l/Nepn/Sfrp2/Lats1/Sfrp5	21
GO:0042102	BP	GO:0042102	positive regulation of T cell proliferation	11/832	114/28564	0.000506234	0.00962624	0.00730658	Cd276/Gpam/Il1b/Ager/Cd244a/Havcr2/Epo/Ccl5/Icosl/Tnfrsf13c/Cd6	11
GO:0009409	BP	GO:0009409	response to cold	7/832	49/28564	0.000513318	0.00968643	0.00735227	Ucp2/Pparg/Nfe2l1/Rbm3/Cdh8/Agt/Ucp3	7
GO:0034142	BP	GO:0034142	toll-like receptor 4 signaling pathway	7/832	49/28564	0.000513318	0.00968643	0.00735227	Nr1d1/Ninj1/Peli1/Tlr4/Rab7b/Nepn/Bpifb1	7
GO:0045598	BP	GO:0045598	regulation of fat cell differentiation	13/832	152/28564	0.000527219	0.00983611	0.00746588	Nr1d1/Pparg/Gnb3/Smad3/Bmal1/Gper1/Pim1/Wif1/Creb1/E2f1/Dusp10/C1ql4/Sfrp2	13
GO:0046328	BP	GO:0046328	regulation of JNK cascade	13/832	152/28564	0.000527219	0.00983611	0.00746588	Dnaja1/Gadd45g/Il1b/Aida/Ager/Mmp8/Rassf2/Dusp10/Tlr4/Tnfsf11/Crk/Sfrp2/Sfrp5	13
GO:0106106	BP	GO:0106106	cold-induced thermogenesis	13/832	152/28564	0.000527219	0.00983611	0.00746588	Nr1d1/Ucp2/Pparg/Fabp4/Per2/Cd36/Aldh1a1/Gadd45g/Bmal1/Lcn2/Elovl6/Tlr4/Lepr	13
GO:0045685	BP	GO:0045685	regulation of glial cell differentiation	10/832	97/28564	0.000533685	0.00991519	0.0075259	Nr1d1/Il34/Pparg/Ldlr/Il1b/Ptprz1/Mycn/Dusp10/Ntrk3/Mecp2	10
GO:0044262	BP	GO:0044262	cellular carbohydrate metabolic process	20/832	299/28564	0.000535468	0.00991519	0.0075259	Nr1d1/Fbp2/Per2/Cry1/Gnb3/Nfe2l1/Ddit4/Irs1/Pth1r/Lct/Hsd11b1/Ier3/Gper1/Slc5a3/Cd244a/Lepr/Lalba/Mecp2/Lhcgr/Ndst3	20
GO:0002237	BP	GO:0002237	response to molecule of bacterial origin	25/832	414/28564	0.000538346	0.00993128	0.00753812	Nr1d1/Abca1/Cx3cr1/Spon2/Cd36/Il1b/Serpine1/Plscr4/S100a8/Trim6/Slpi/Nos1/Igtp/Peli1/Dusp10/Tfap2a/Irgm2/Havcr2/Nr2c2/Tlr4/Ptgir/Ccl5/Ednra/Trim5/Cd6	25
GO:0002757	BP	GO:0002757	immune response-activating signaling pathway	24/832	391/28564	0.000547833	0.0100212	0.00760634	Nr1d1/Cd276/Cd36/Ninj1/Skint5/Prnp/Slc39a10/Ddx60/Clec4e/Igtp/Slc46a2/Peli1/Rc3h1/Irgm2/Havcr2/Cd8a/Lax1/Tlr4/Skint6/Rab7b/Tlr13/Icosl/Nepn/Bpifb1	24
GO:0018209	BP	GO:0018209	peptidyl-serine modification	22/832	345/28564	0.000553574	0.0100212	0.00760634	Clk1/Ddit4/Spock2/Cd44/Sptbn4/Camk2b/Trim6/Nos1/Ndnf/Igtp/Rassf2/Tssk4/Agt/Poglut1/Hrc/Irgm2/Ntrk3/Mboat4/Epo/Poglut3/Sfrp2/Lats1	22
GO:0046686	BP	GO:0046686	response to cadmium ion	6/832	36/28564	0.000553588	0.0100212	0.00760634	Hmox1/Prnp/Npc1/Camk2b/Hesx1/Fos	6
GO:0034143	BP	GO:0034143	regulation of toll-like receptor 4 signaling pathway	5/832	24/28564	0.00055538	0.0100212	0.00760634	Nr1d1/Ninj1/Peli1/Rab7b/Bpifb1	5
GO:0051481	BP	GO:0051481	negative regulation of cytosolic calcium ion concentration	5/832	24/28564	0.00055538	0.0100212	0.00760634	Smad3/Drd2/Nos1/Hrc/Epo	5
GO:1903428	BP	GO:1903428	positive regulation of reactive oxygen species biosynthetic process	5/832	24/28564	0.00055538	0.0100212	0.00760634	Cd36/Lcn2/Slc5a3/Mmp8/Tlr4	5
GO:1903039	BP	GO:1903039	positive regulation of leukocyte cell-cell adhesion	19/832	278/28564	0.000562368	0.0100278	0.00761139	Cd276/Gpam/Vsir/Il1b/Cd44/Ager/Cd244a/Sirpb1c/Bcl6/Gimap3/Dusp10/Havcr2/Sirpb1b/Tnfsf11/Epo/Ccl5/Icosl/Tnfrsf13c/Cd6	19
GO:0002138	BP	GO:0002138	retinoic acid biosynthetic process	4/832	14/28564	0.000566428	0.0100278	0.00761139	Dhrs9/Aldh1a1/Cyp1a1/Aldh8a1	4
GO:0016102	BP	GO:0016102	diterpenoid biosynthetic process	4/832	14/28564	0.000566428	0.0100278	0.00761139	Dhrs9/Aldh1a1/Cyp1a1/Aldh8a1	4
GO:0034116	BP	GO:0034116	positive regulation of heterotypic cell-cell adhesion	4/832	14/28564	0.000566428	0.0100278	0.00761139	Il1b/Cd44/Ager/Gcnt2	4
GO:0099004	BP	GO:0099004	calmodulin dependent kinase signaling pathway	4/832	14/28564	0.000566428	0.0100278	0.00761139	Egln1/Igtp/Irgm2/Pcp4	4
GO:0042060	BP	GO:0042060	wound healing	24/832	392/28564	0.000567918	0.0100278	0.00761139	Arhgef19/Pparg/Celsr1/Cd36/Hmox1/Col3a1/Smad3/Fkbp10/Ccn1/Serpine1/Entpd1/Cd44/F7/Adamts18/F2rl2/Ndnf/Cldn1/Serpinc1/Epb41l4b/Lnpk/Tlr4/Chmp4c/Mustn1/Crk	24
GO:0002218	BP	GO:0002218	activation of innate immune response	17/832	236/28564	0.000598979	0.0105386	0.0079991	Nr1d1/Cd36/Ifi205/Ninj1/Ddx60/Clec4e/Igtp/Slc46a2/Peli1/Irgm2/Havcr2/Tlr4/Rab7b/Tlr13/Trim5/Nepn/Bpifb1	17
GO:0003333	BP	GO:0003333	amino acid transmembrane transport	10/832	99/28564	0.000627653	0.0109746	0.00833001	Per2/Rgs4/Tspo2/Slc1a7/Slc36a2/Slc38a11/Agt/Slc6a13/Slc1a2/Slc25a18	10
GO:0010976	BP	GO:0010976	positive regulation of neuron projection development	17/832	237/28564	0.000628197	0.0109746	0.00833001	Acsl6/Rgma/Camk2b/Ror2/Trim67/Ptprz1/Ndnf/Styxl1/Plk5/Agt/Ntrk3/Fez1/Pcp4/Epo/Dynlt1b/Lrp8/Avil	17
GO:0051145	BP	GO:0051145	smooth muscle cell differentiation	9/832	82/28564	0.000634195	0.0110404	0.00837993	Cth/Gper1/Itga8/Tbx3/Fgf9/Agt/Rbpms2/Ednra/Mecp2	9
GO:0045686	BP	GO:0045686	negative regulation of glial cell differentiation	6/832	37/28564	0.000644618	0.0111433	0.00845809	Nr1d1/Ldlr/Mycn/Dusp10/Ntrk3/Mecp2	6
GO:0048710	BP	GO:0048710	regulation of astrocyte differentiation	6/832	37/28564	0.000644618	0.0111433	0.00845809	Nr1d1/Ldlr/Il1b/Mycn/Ntrk3/Mecp2	6
GO:1905952	BP	GO:1905952	regulation of lipid localization	15/832	196/28564	0.000662576	0.0114139	0.00866343	Acsl6/Fabp3/Abca1/Pparg/Cry1/Cd36/Il1b/Agtr1a/Gdf9/Abcg1/Spp1/Agt/Tnfsf11/Hrh3/Pon1	15
GO:0050807	BP	GO:0050807	regulation of synapse organization	20/832	305/28564	0.000686511	0.0117851	0.00894521	Mdga1/Dnm3/Prnp/Drd2/Tanc1/Egln1/Camk2b/Colq/Ror2/Slitrk6/St8sia2/Cript/Cdh8/Ntrk3/Cbln1/Syndig1/Mecp2/Lrp8/Il1rapl1/Lrrc4b	20
GO:0032722	BP	GO:0032722	positive regulation of chemokine production	9/832	83/28564	0.000693255	0.0118597	0.00900184	Egr1/Il1b/Ccn1/Ager/Chil3/Alox8/Havcr2/Tlr4/Ccl5	9
GO:0045089	BP	GO:0045089	positive regulation of innate immune response	20/832	306/28564	0.000714965	0.0120894	0.00917619	Nr1d1/Cd36/Ifi205/Ninj1/Ddx60/Clec4e/Trim6/Trim56/Igtp/Slc46a2/Peli1/Gimap3/Irgm2/Havcr2/Tlr4/Rab7b/Tlr13/Trim5/Nepn/Bpifb1	20
GO:0015909	BP	GO:0015909	long-chain fatty acid transport	8/832	67/28564	0.000716464	0.0120894	0.00917619	Acsl6/Fabp3/Pparg/Fabp4/Cd36/Drd2/Hrh3/Lhcgr	8
GO:0032892	BP	GO:0032892	positive regulation of organic acid transport	8/832	67/28564	0.000716464	0.0120894	0.00917619	Acsl6/Fabp3/Il1b/Avpr1a/Slc36a2/Agt/Tnfsf11/Hrh3	8
GO:1905517	BP	GO:1905517	macrophage migration	8/832	67/28564	0.000716464	0.0120894	0.00917619	Il34/Cx3cr1/Ninj1/Trem1/Ror2/Mstn/Cd200/Ccl5	8
GO:0051090	BP	GO:0051090	regulation of DNA-binding transcription factor activity	26/832	447/28564	0.000733381	0.0123077	0.00934185	Pparg/Cx3cr1/Adcy1/Cd36/Hmox1/Hr/Il1b/Prnp/Cth/Pim1/Egln1/Ager/Tbx6/E2f1/Trim6/Stk36/Peli1/Tssk4/Cd200/Havcr2/Tlr4/Tnfsf11/Rab7b/Trim5/Lrp8/Sfrp5	26
GO:0007266	BP	GO:0007266	Rho protein signal transduction	12/832	138/28564	0.000735951	0.0123077	0.00934185	Abca1/Celsr1/Ripor2/Mcf2l/Cdc42ep5/Col3a1/Agtr1a/Rhobtb1/F2rl2/Bcl6/Ednra/Myoc	12
GO:0009311	BP	GO:0009311	oligosaccharide metabolic process	7/832	52/28564	0.0007414	0.0123077	0.00934185	Fbp2/St8sia1/Lct/St8sia2/Neu3/Mgat2/Lalba	7
GO:0050798	BP	GO:0050798	activated T cell proliferation	7/832	52/28564	0.0007414	0.0123077	0.00934185	Gpam/Prnp/Ager/Itgam/Rc3h1/Epo/Icosl	7
GO:0001953	BP	GO:0001953	negative regulation of cell-matrix adhesion	6/832	38/28564	0.000746824	0.0123077	0.00934185	Acer2/Fam107a/Serpine1/Bcl6/Apod/Myoc	6
GO:0001964	BP	GO:0001964	startle response	6/832	38/28564	0.000746824	0.0123077	0.00934185	Fabp7/Drd2/Slitrk6/Pcdh15/Mecp2/Csmd1	6
GO:1905606	BP	GO:1905606	regulation of presynapse assembly	6/832	38/28564	0.000746824	0.0123077	0.00934185	Mdga1/Slitrk6/Ntrk3/Cbln1/Il1rapl1/Lrrc4b	6
GO:0010744	BP	GO:0010744	positive regulation of macrophage derived foam cell differentiation	4/832	15/28564	0.000754663	0.0123137	0.00934645	Cd36/Agtr1a/Alox8/Agt	4
GO:0043031	BP	GO:0043031	negative regulation of macrophage activation	4/832	15/28564	0.000754663	0.0123137	0.00934645	Nr1d1/Pparg/Ldlr/Cd200	4
GO:0071285	BP	GO:0071285	cellular response to lithium ion	4/832	15/28564	0.000754663	0.0123137	0.00934645	Pparg/Fabp4/Fas/Cdh1	4
GO:0001933	BP	GO:0001933	negative regulation of protein phosphorylation	22/832	354/28564	0.000778185	0.0126558	0.00960606	Pparg/Fabp4/Dnaja1/Xdh/Ddit4/Gadd45g/Il1b/Prnp/Drd2/Aida/Ager/Nos1/Rassf2/Dusp10/Agt/Zfyve28/Ntrk3/Lax1/Pcp4/Sfrp2/Lats1/Sfrp5	22
GO:0035315	BP	GO:0035315	hair cell differentiation	8/832	68/28564	0.000791586	0.0128315	0.00973945	Ripor2/Gsdme/Slitrk6/Mycn/Ush1c/Pcdh15/Clrn1/Lhfpl5	8
GO:0002758	BP	GO:0002758	innate immune response-activating signaling pathway	15/832	200/28564	0.000815614	0.0131348	0.00996971	Nr1d1/Cd36/Ninj1/Ddx60/Clec4e/Igtp/Slc46a2/Peli1/Irgm2/Havcr2/Tlr4/Rab7b/Tlr13/Nepn/Bpifb1	15
GO:0048659	BP	GO:0048659	smooth muscle cell proliferation	15/832	200/28564	0.000815614	0.0131348	0.00996971	Pparg/Comt/Apln/Egr1/Hmox1/Agtr1a/Gper1/Ager/Fgf9/Apod/Agt/Tlr4/Ptgir/Ccl5/Ednra	15
GO:0045762	BP	GO:0045762	positive regulation of adenylate cyclase activity	5/832	26/28564	0.000819096	0.0131481	0.00997976	Adcy1/Acr/Hpca/Akap5/Lhcgr	5
GO:0032602	BP	GO:0032602	chemokine production	11/832	121/28564	0.000836516	0.0133628	0.0101427	Egr1/Il1b/Ccn1/Trem1/Ager/Chil3/Apod/Alox8/Havcr2/Tlr4/Ccl5	11
GO:0050678	BP	GO:0050678	regulation of epithelial cell proliferation	25/832	427/28564	0.000837876	0.0133628	0.0101427	Nr1d1/Pparg/Esrp2/Apln/Xdh/St8sia1/Hmox1/Smad3/Drd2/Agtr1a/Fa2h/Nr4a1/Ager/Mycn/Fgf9/Cldn1/Dusp10/Vdr/Cdh1/Trp63/Hrh3/Ccl5/Gpbar1/Ednra/Sfrp2	25
GO:0008217	BP	GO:0008217	regulation of blood pressure	16/832	222/28564	0.000851822	0.0135415	0.0102784	Pparg/Apln/Hmox1/Smad3/Drd2/Agtr1a/Ier3/Nr3c2/Avpr1a/Nos1/Agt/Tac4/Adra1d/Hrh3/Ednra/Mecp2	16
GO:0045589	BP	GO:0045589	regulation of regulatory T cell differentiation	6/832	39/28564	0.000861107	0.0136016	0.010324	Vsir/Ctla2a/Cd44/Bcl6/Gimap3/Dusp10	6
GO:0097254	BP	GO:0097254	renal tubular secretion	6/832	39/28564	0.000861107	0.0136016	0.010324	Comt/Stc1/Drd2/Nr3c2/Avpr1a/Agt	6
GO:0051047	BP	GO:0051047	positive regulation of secretion	26/832	453/28564	0.000889844	0.0140108	0.0106346	Pparg/Apln/Irs1/Il1b/Drd2/Gper1/Creb1/Gipr/S100a8/F2rl2/Avpr1a/Abcg1/Itgam/Spp1/Agt/Fgr/Vdr/Tlr4/Tnfsf11/Pcp4/Tac4/Hrh3/Lepr/Ildr1/Slc4a8/Pcsk1	26
GO:0006809	BP	GO:0006809	nitric oxide biosynthetic process	9/832	86/28564	0.00089788	0.0140924	0.0106966	Cx3cr1/Cd36/Smad3/Il1b/Mmp8/Nos1/Gimap3/Agt/Tlr4	9
GO:0010466	BP	GO:0010466	negative regulation of peptidase activity	18/832	267/28564	0.000908882	0.0141782	0.0107616	Serpina1b/Serpina3n/Ifi205/Dhcr24/Serpine1/Cd44/Nr4a1/Fetub/Serpina3g/Spint2/Slpi/Timp4/Serpinc1/Col7a1/Serpinb1c/Serpinb10/A2m/Sfrp2	18
GO:0002833	BP	GO:0002833	positive regulation of response to biotic stimulus	21/832	335/28564	0.000909077	0.0141782	0.0107616	Nr1d1/Cd36/Ifi205/Ninj1/Gsdme/Ddx60/Clec4e/Trim6/Trim56/Igtp/Slc46a2/Peli1/Gimap3/Irgm2/Havcr2/Tlr4/Rab7b/Tlr13/Trim5/Nepn/Bpifb1	21
GO:0050867	BP	GO:0050867	positive regulation of cell activation	25/832	430/28564	0.000924691	0.0143763	0.010912	Cd276/Gpam/Vsir/Il1b/Clec4d/Slc39a10/Ager/Cd244a/Mmp8/Sirpb1c/Bcl6/Peli1/Gimap3/Dusp10/Itgam/Fgr/Havcr2/Tlr4/Sirpb1b/Tnfsf11/Epo/Ccl5/Icosl/Tnfrsf13c/Cd6	25
GO:0009101	BP	GO:0009101	glycoprotein biosynthetic process	19/832	290/28564	0.000933213	0.0143882	0.010921	Mgat3/Serpina1b/Acer2/Ramp1/St8sia1/B3gnt7/Dpy19l3/Npc1/Galnt5/Phlda1/Mgat4a/St8sia2/Poglut1/Mgat2/Gcnt2/Dpm3/Mustn1/Poglut3/Ndst3	19
GO:0007588	BP	GO:0007588	excretion	7/832	54/28564	0.000933392	0.0143882	0.010921	Comt/Stc1/Drd2/Nr3c2/Avpr1a/Agt/Adra1d	7
GO:1902105	BP	GO:1902105	regulation of leukocyte differentiation	22/832	359/28564	0.000934184	0.0143882	0.010921	Il34/Fas/Ninj1/Vsir/Ctla2a/Cd44/Creb1/Ager/Ror2/Lrrc17/Slc9b2/Bcl6/Rassf2/Slc46a2/Gimap3/Dusp10/Itgam/Rc3h1/Tnfsf11/Ccr1l1/Ccl5/Fos	22
GO:0062013	BP	GO:0062013	positive regulation of small molecule metabolic process	14/832	182/28564	0.000940642	0.0143949	0.0109261	Nr1d1/Pparg/Comt/Cry1/Irs1/Pth1r/Il1b/Gper1/Cd244a/Avpr1a/Nos1/Abcg1/Agt/Lhcgr	14
GO:0050708	BP	GO:0050708	regulation of protein secretion	21/832	336/28564	0.000943839	0.0143949	0.0109261	Nr1d1/Pde1c/Ucp2/Pparg/Per2/Irs1/Bmal1/Il1b/Drd2/Gper1/Gipr/Slc9b2/F2rl2/Nos1/Abcg1/Cd200/Tlr4/Lepr/Ccl5/Pcsk1/G6pc2	21
GO:0050803	BP	GO:0050803	regulation of synapse structure or activity	20/832	313/28564	0.000944169	0.0143949	0.0109261	Mdga1/Dnm3/Prnp/Drd2/Tanc1/Egln1/Camk2b/Colq/Ror2/Slitrk6/St8sia2/Cript/Cdh8/Ntrk3/Cbln1/Syndig1/Mecp2/Lrp8/Il1rapl1/Lrrc4b	20
GO:0010811	BP	GO:0010811	positive regulation of cell-substrate adhesion	12/832	142/28564	0.000946935	0.0143949	0.0109261	Cd36/Ninj1/Smad3/Ccn1/Spock2/Tdgf1/Trem1/Ndnf/Spp1/Crk/Cspg5/Myoc	12
GO:0032872	BP	GO:0032872	regulation of stress-activated MAPK cascade	15/832	203/28564	0.000949175	0.0143949	0.0109261	Fas/Dnaja1/Xdh/Gadd45g/Il1b/Aida/Ager/Mmp8/Rassf2/Dusp10/Tlr4/Tnfsf11/Crk/Sfrp2/Sfrp5	15
GO:0097530	BP	GO:0097530	granulocyte migration	13/832	162/28564	0.000958378	0.0144661	0.0109802	Il34/Ripor2/Il1b/Trem1/S100a8/Mstn/Cxcr2/Itgam/Spp1/Fcgr3/Ccl5/Ednra/Il1r1	13
GO:0015800	BP	GO:0015800	acidic amino acid transport	8/832	70/28564	0.000960795	0.0144661	0.0109802	Per2/Il1b/Slc1a7/Avpr1a/Slc6a13/Slc1a2/Hrh3/Slc25a18	8
GO:0098656	BP	GO:0098656	monoatomic anion transmembrane transport	9/832	87/28564	0.000976073	0.0144661	0.0109802	Ano4/Ano5/Prnp/Ano9/Slc26a9/Slc1a7/Slc12a3/Slc1a2/Slc4a8	9
GO:0002093	BP	GO:0002093	auditory receptor cell morphogenesis	5/832	27/28564	0.00098136	0.0144661	0.0109802	Ripor2/Slitrk6/Pcdh15/Clrn1/Lhfpl5	5
GO:0006836	BP	GO:0006836	neurotransmitter transport	16/832	225/28564	0.00098203	0.0144661	0.0109802	Per2/Kcnc4/Drd2/Nr4a1/Slc6a17/Erc2/Prrt2/Slc1a7/Nos1/Gpm6b/Pclo/Slc6a13/Slc1a2/Slc4a8/Sv2b/Cspg5	16
GO:0031280	BP	GO:0031280	negative regulation of cyclase activity	4/832	16/28564	0.000983133	0.0144661	0.0109802	Drd2/Hpca/Akap5/Hrh3	4
GO:0031650	BP	GO:0031650	regulation of heat generation	4/832	16/28564	0.000983133	0.0144661	0.0109802	Apln/Il1b/Tnfsf11/Ccl5	4
GO:0046642	BP	GO:0046642	negative regulation of alpha-beta T cell proliferation	4/832	16/28564	0.000983133	0.0144661	0.0109802	Tarm1/Vsir/Cd44/Btla	4
GO:0060732	BP	GO:0060732	positive regulation of inositol phosphate biosynthetic process	4/832	16/28564	0.000983133	0.0144661	0.0109802	Pth1r/Gper1/Cd244a/Lhcgr	4
GO:1903978	BP	GO:1903978	regulation of microglial cell activation	4/832	16/28564	0.000983133	0.0144661	0.0109802	Nr1d1/Pparg/Ldlr/Mmp8	4
GO:0032689	BP	GO:0032689	negative regulation of type II interferon production	6/832	40/28564	0.000988401	0.0145005	0.0110062	Cd276/Vsir/Prnp/Gimap3/Havcr2/Tlr4	6
GO:0071466	BP	GO:0071466	cellular response to xenobiotic stimulus	14/832	183/28564	0.000991927	0.0145065	0.0110108	Gsta3/Aox1/Il1b/Prnp/Serpine1/Ahrr/Fmo1/E2f1/Cyp1a1/Cyp3a13/Nos1/Fmo2/Gstm6/Cyp2ab1	14
GO:0030593	BP	GO:0030593	neutrophil chemotaxis	10/832	105/28564	0.000994744	0.0145065	0.0110108	Ripor2/Il1b/Trem1/S100a8/Cxcr2/Itgam/Spp1/Fcgr3/Ccl5/Ednra	10
GO:0001764	BP	GO:0001764	neuron migration	15/832	204/28564	0.000997613	0.0145065	0.0110108	Mdga1/Celsr1/Ddit4/Col3a1/Drd2/Camk2b/Lhx6/Ptprz1/Ndnf/Gfra3/Ntrk3/Cdh1/Crk/Il1r1/Barhl1	15
GO:0007601	BP	GO:0007601	visual perception	13/832	163/28564	0.00101432	0.0147061	0.0111624	Gnat1/Sema5b/Slitrk6/Crybb3/Gprc5c/Pde6h/Gabrr2/Atf6/Pcdh15/Gjc1/Aoc2/Crb1/Clrn1	13
GO:0007623	BP	GO:0007623	circadian rhythm	16/832	226/28564	0.00102902	0.0148757	0.011291	Nr1d1/Pparg/Fas/Per2/Cry1/Adcy1/Egr1/Kcnd2/Scn10a/Ptgds/Bmal1/Drd2/Creb1/Npas2/Ntrk3/Lepr	16
GO:0009100	BP	GO:0009100	glycoprotein metabolic process	22/832	362/28564	0.00104018	0.0149904	0.0113781	Mgat3/Serpina1b/Acer2/Ramp1/St8sia1/B3gnt7/Spock2/Dpy19l3/Npc1/Galnt5/Phlda1/Mgat4a/Ndnf/St8sia2/Adamts12/Poglut1/Mgat2/Gcnt2/Dpm3/Mustn1/Poglut3/Ndst3	22
GO:0089718	BP	GO:0089718	amino acid import across plasma membrane	7/832	55/28564	0.00104302	0.0149904	0.0113781	Per2/Rgs4/Tspo2/Slc36a2/Agt/Slc6a13/Slc1a2	7
GO:0043434	BP	GO:0043434	response to peptide hormone	23/832	386/28564	0.00105303	0.0150904	0.011454	Serpina1b/Pparg/Serpina3n/Cry1/Egr1/Gpam/Irs1/Col3a1/Il1b/Agtr1a/Trarg1/Nr4a1/Gper1/Nr3c2/Creb1/Aldob/Serpina3g/Nos1/Mstn/Agt/Crk/Ednra/Lhcgr	23
GO:0033135	BP	GO:0033135	regulation of peptidyl-serine phosphorylation	13/832	164/28564	0.00107296	0.0153316	0.0116371	Ddit4/Cd44/Sptbn4/Trim6/Nos1/Igtp/Rassf2/Agt/Hrc/Irgm2/Ntrk3/Sfrp2/Lats1	13
GO:0048469	BP	GO:0048469	cell maturation	16/832	227/28564	0.0010779	0.0153578	0.011657	Pparg/Catsper4/Pth1r/Rec8/Rnd1/Sptbn4/Tbx6/Lhx6/Akap5/Rxfp2/Fem1b/Epo/Ednra/Mecp2/Epha8/Myoc	16
GO:0043523	BP	GO:0043523	regulation of neuron apoptotic process	19/832	294/28564	0.00109631	0.0155751	0.0118219	Fas/Cx3cr1/Egr1/Hmox1/Il1b/Prnp/Lcn2/Ager/Pcdhgc4/Ptprz1/Nos1/Ndnf/Tfap2a/Itgam/Agt/Pcp4/Mecp2/Barhl1/Mt1	19
GO:0070302	BP	GO:0070302	regulation of stress-activated protein kinase signaling cascade	15/832	206/28564	0.00110077	0.0155937	0.0118361	Fas/Dnaja1/Xdh/Gadd45g/Il1b/Aida/Ager/Mmp8/Rassf2/Dusp10/Tlr4/Tnfsf11/Crk/Sfrp2/Sfrp5	15
GO:0050769	BP	GO:0050769	positive regulation of neurogenesis	20/832	318/28564	0.00114421	0.0161627	0.012268	Il34/Pparg/Cx3cr1/Mme/Il1b/Drd2/Gper1/Camk2b/E2f1/Atxn1/Islr2/Chodl/Ptprz1/Cdon/Akap5/Dct/Ntrk3/Mecp2/Lrp8/Il1rapl1	20
GO:0007193	BP	GO:0007193	adenylate cyclase-inhibiting G protein-coupled receptor signaling pathway	8/832	72/28564	0.00115778	0.0162427	0.0123287	Grm4/Drd2/Akap5/Ptgdr2/Rxfp2/Hrh3/Ednra/Chrm2	8
GO:1902476	BP	GO:1902476	chloride transmembrane transport	7/832	56/28564	0.00116251	0.0162427	0.0123287	Ano4/Ano5/Ano9/Slc26a9/Slc1a7/Slc12a3/Slc4a8	7
GO:1903532	BP	GO:1903532	positive regulation of secretion by cell	23/832	389/28564	0.00116617	0.0162427	0.0123287	Pparg/Apln/Irs1/Il1b/Drd2/Gper1/Creb1/Gipr/F2rl2/Avpr1a/Abcg1/Itgam/Spp1/Agt/Fgr/Vdr/Tlr4/Tnfsf11/Pcp4/Lepr/Ildr1/Slc4a8/Pcsk1	23
GO:0006925	BP	GO:0006925	inflammatory cell apoptotic process	5/832	28/28564	0.00116632	0.0162427	0.0123287	Fas/Cd44/Cxcr2/Itgam/Ccl5	5
GO:0007263	BP	GO:0007263	nitric oxide mediated signal transduction	5/832	28/28564	0.00116632	0.0162427	0.0123287	Mt2/Cd36/Nos1/Ndnf/Mt1	5
GO:0006898	BP	GO:0006898	receptor-mediated endocytosis	18/832	273/28564	0.00116958	0.0162427	0.0123287	Ramp1/Gsg1l/Ldlr/Apln/Clec9a/Cd36/Dnm3/Drd2/Serpine1/Cd44/Hpca/Slc9b2/Slc9a3/Akap5/Cxcr2/Neu3/Itgam/Cacng4	18
GO:0051251	BP	GO:0051251	positive regulation of lymphocyte activation	21/832	342/28564	0.0011774	0.0163055	0.0123763	Cd276/Gpam/Vsir/Il1b/Slc39a10/Ager/Cd244a/Sirpb1c/Bcl6/Peli1/Gimap3/Dusp10/Havcr2/Tlr4/Sirpb1b/Tnfsf11/Epo/Ccl5/Icosl/Tnfrsf13c/Cd6	21
GO:0061138	BP	GO:0061138	morphogenesis of a branching epithelium	16/832	229/28564	0.00118158	0.0163177	0.0123856	Celsr1/Esrp2/Agtr1a/Cd44/Spint2/Tbx3/Mycn/Agt/Vdr/Cdh1/Trp63/Rspo2/Fem1b/Ednra/Csmd1/Sfrp2	16
GO:0032611	BP	GO:0032611	interleukin-1 beta production	10/832	108/28564	0.00123541	0.0169813	0.0128893	Cx3cr1/Cd36/Ifi205/Egr1/Smad3/Il1b/Ccn1/Ager/Tlr4/Serpinb1c	10
GO:0045216	BP	GO:0045216	cell-cell junction organization	16/832	230/28564	0.0012365	0.0169813	0.0128893	Cdh20/Smad3/Il1b/Cdh12/Camsap3/Cldn1/Cdh8/Agt/Marveld2/Gjc1/Cdh1/Ajm1/Ildr1/Ctnnd2/Gpbar1/Cldn22	16
GO:0002718	BP	GO:0002718	regulation of cytokine production involved in immune response	11/832	127/28564	0.00124616	0.0170193	0.0129182	Spon2/Cd36/Hmox1/Vsir/Il1b/Trim6/Bcl6/Gimap3/Tlr4/Nepn/Il1r1	11
GO:1901890	BP	GO:1901890	positive regulation of cell junction assembly	11/832	127/28564	0.00124616	0.0170193	0.0129182	Smad3/Slitrk6/St8sia2/Cldn1/Agt/Ntrk3/Cbln1/Syndig1/Il1rapl1/Lrrc4b/Myoc	11
GO:0010226	BP	GO:0010226	response to lithium ion	4/832	17/28564	0.00125617	0.0171088	0.0129861	Pparg/Fabp4/Fas/Cdh1	4
GO:0045428	BP	GO:0045428	regulation of nitric oxide biosynthetic process	8/832	73/28564	0.00126767	0.017218	0.0130689	Cx3cr1/Cd36/Smad3/Il1b/Mmp8/Gimap3/Agt/Tlr4	8
GO:0043491	BP	GO:0043491	protein kinase B signaling	15/832	209/28564	0.00127228	0.0172333	0.0130806	Cx3cr1/Xdh/Irs1/Il1b/Drd2/F7/Gper1/Mmp3/Mstn/Ntrk3/Tnfsf11/Gcnt2/Ccl5/Myoc/Sfrp5	15
GO:0043618	BP	GO:0043618	regulation of transcription from RNA polymerase II promoter in response to stress	6/832	42/28564	0.00128589	0.0172701	0.0131085	Pparg/Nfe2l1/Cd36/Egr1/Hmox1/Atf6	6
GO:0099174	BP	GO:0099174	regulation of presynapse organization	6/832	42/28564	0.00128589	0.0172701	0.0131085	Mdga1/Slitrk6/Ntrk3/Cbln1/Il1rapl1/Lrrc4b	6
GO:0034113	BP	GO:0034113	heterotypic cell-cell adhesion	7/832	57/28564	0.00129247	0.0172701	0.0131085	Ninj1/Il1b/Cd200l1/Cd44/Ager/Cd200/Gcnt2	7
GO:0044060	BP	GO:0044060	regulation of endocrine process	7/832	57/28564	0.00129247	0.0172701	0.0131085	Cry1/Apln/Agtr1a/Gdf9/Spp1/Agt/Vdr	7
GO:0051955	BP	GO:0051955	regulation of amino acid transport	7/832	57/28564	0.00129247	0.0172701	0.0131085	Per2/Rgs4/Il1b/Avpr1a/Slc36a2/Agt/Hrh3	7
GO:0032890	BP	GO:0032890	regulation of organic acid transport	10/832	109/28564	0.00132544	0.0175115	0.0132917	Acsl6/Fabp3/Per2/Rgs4/Il1b/Avpr1a/Slc36a2/Agt/Tnfsf11/Hrh3	10
GO:0042116	BP	GO:0042116	macrophage activation	10/832	109/28564	0.00132544	0.0175115	0.0132917	Nr1d1/Pparg/Ldlr/Cx3cr1/Ager/Mmp8/Itgam/Cd200/Havcr2/Tlr4	10
GO:0046889	BP	GO:0046889	positive regulation of lipid biosynthetic process	10/832	109/28564	0.00132544	0.0175115	0.0132917	Nr1d1/Fabp3/Ldlr/Gpam/Il1b/Ccn1/Creb1/Avpr1a/Abcg1/Agt	10
GO:0014812	BP	GO:0014812	muscle cell migration	11/832	128/28564	0.00132824	0.0175115	0.0132917	Pparg/Egr1/Megf10/Serpine1/Ager/Fgf9/Mstn/Agt/Tlr4/Ccl5/Crk	11
GO:0032612	BP	GO:0032612	interleukin-1 production	11/832	128/28564	0.00132824	0.0175115	0.0132917	Cx3cr1/Cd36/Ifi205/Egr1/Smad3/Il1b/Ccn1/Ager/Havcr2/Tlr4/Serpinb1c	11
GO:0007043	BP	GO:0007043	cell-cell junction assembly	13/832	168/28564	0.00133664	0.0175754	0.0133402	Cdh20/Il1b/Cdh12/Cldn1/Cdh8/Agt/Marveld2/Gjc1/Cdh1/Ildr1/Ctnnd2/Gpbar1/Cldn22	13
GO:0008203	BP	GO:0008203	cholesterol metabolic process	12/832	148/28564	0.00135605	0.0177833	0.013498	Sqle/Hmgcs2/Abca1/Gnb3/Ldlr/Nfe2l1/Dhcr24/Mvk/Npc1/Abcg1/Lepr/Pon1	12
GO:0002029	BP	GO:0002029	desensitization of G protein-coupled receptor signaling pathway	5/832	29/28564	0.00137586	0.0178641	0.0135594	Apln/Drd2/Camk2b/Grk5/Gipr	5
GO:0035812	BP	GO:0035812	renal sodium excretion	5/832	29/28564	0.00137586	0.0178641	0.0135594	Comt/Drd2/Nr3c2/Avpr1a/Agt	5
GO:2000831	BP	GO:2000831	regulation of steroid hormone secretion	5/832	29/28564	0.00137586	0.0178641	0.0135594	Cry1/Agtr1a/Gdf9/Spp1/Agt	5
GO:0002573	BP	GO:0002573	myeloid leukocyte differentiation	18/832	277/28564	0.00137667	0.0178641	0.0135594	Il34/Ucp2/Pparg/Ifi205/Ninj1/Creb1/Ror2/Lrrc17/Slc9b2/Rassf2/Gimap3/Itgam/Tlr4/Tnfsf11/Ccr1l1/Ccl5/Il25/Fos	18
GO:0006721	BP	GO:0006721	terpenoid metabolic process	8/832	74/28564	0.00138569	0.0178874	0.013577	Hmgcs2/Dhrs9/Retsat/Aldh1a1/Adh1/Cyp1a1/Cyp3a13/Aldh8a1	8
GO:0048662	BP	GO:0048662	negative regulation of smooth muscle cell proliferation	8/832	74/28564	0.00138569	0.0178874	0.013577	Pparg/Comt/Apln/Hmox1/Gper1/Apod/Agt/Ptgir	8
GO:1902107	BP	GO:1902107	positive regulation of leukocyte differentiation	15/832	211/28564	0.00139867	0.0179611	0.013633	Il34/Ninj1/Vsir/Creb1/Ager/Ror2/Slc9b2/Bcl6/Gimap3/Dusp10/Itgam/Tnfsf11/Ccr1l1/Ccl5/Fos	15
GO:1903708	BP	GO:1903708	positive regulation of hemopoiesis	15/832	211/28564	0.00139867	0.0179611	0.013633	Il34/Ninj1/Vsir/Creb1/Ager/Ror2/Slc9b2/Bcl6/Gimap3/Dusp10/Itgam/Tnfsf11/Ccr1l1/Ccl5/Fos	15
GO:0006694	BP	GO:0006694	steroid biosynthetic process	13/832	169/28564	0.00141037	0.0180644	0.0137114	Sqle/Hmgcs2/Nr1d1/Hsd17b11/Cyb5r2/Egr1/Dhcr24/Mvk/Hsd11b1/Cyp1a1/Abcg1/Lhcgr/Hsd17b1	13
GO:0071901	BP	GO:0071901	negative regulation of protein serine/threonine kinase activity	10/832	110/28564	0.00142074	0.0181196	0.0137533	Pparg/Dnaja1/Il1b/Aida/Dusp10/Agt/Lax1/Sfrp2/Lats1/Sfrp5	10
GO:1904062	BP	GO:1904062	regulation of monoatomic cation transmembrane transport	22/832	371/28564	0.00142252	0.0181196	0.0137533	Rgs4/Prnp/Lcn2/Drd2/Agtr1a/Cemip/Hcn2/Hpca/Gper1/Nr3c2/Rrad/Ager/Fxyd3/Nos1/Slc36a2/Stac3/Akap5/Gimap3/Hrc/Epo/Ednra/Lhcgr	22
GO:0014014	BP	GO:0014014	negative regulation of gliogenesis	7/832	58/28564	0.00143351	0.0181196	0.0137533	Nr1d1/Fas/Ldlr/Mycn/Dusp10/Ntrk3/Mecp2	7
GO:0043030	BP	GO:0043030	regulation of macrophage activation	7/832	58/28564	0.00143351	0.0181196	0.0137533	Nr1d1/Pparg/Ldlr/Mmp8/Cd200/Havcr2/Tlr4	7
GO:0140895	BP	GO:0140895	cell surface toll-like receptor signaling pathway	7/832	58/28564	0.00143351	0.0181196	0.0137533	Nr1d1/Ninj1/Peli1/Tlr4/Rab7b/Nepn/Bpifb1	7
GO:0120161	BP	GO:0120161	regulation of cold-induced thermogenesis	12/832	149/28564	0.00143667	0.0181196	0.0137533	Nr1d1/Ucp2/Fabp4/Per2/Cd36/Aldh1a1/Gadd45g/Bmal1/Lcn2/Elovl6/Tlr4/Lepr	12
GO:0046209	BP	GO:0046209	nitric oxide metabolic process	9/832	92/28564	0.00145408	0.0182502	0.0138524	Cx3cr1/Cd36/Smad3/Il1b/Mmp8/Nos1/Gimap3/Agt/Tlr4	9
GO:0007616	BP	GO:0007616	long-term memory	6/832	43/28564	0.0014581	0.0182502	0.0138524	Ldlr/Adcy1/Egr1/Lcn2/Drd2/Mecp2	6
GO:0045066	BP	GO:0045066	regulatory T cell differentiation	6/832	43/28564	0.0014581	0.0182502	0.0138524	Vsir/Ctla2a/Cd44/Bcl6/Gimap3/Dusp10	6
GO:1903828	BP	GO:1903828	negative regulation of protein localization	16/832	234/28564	0.00147825	0.0184557	0.0140084	Pde1c/Lrrc15/Ucp2/Dnaja1/Cd36/Ripor2/Irs1/Il1b/Drd2/Nos1/Mrap/Apod/Gpm6b/Cd200/Cdh1/Lats1	16
GO:0042752	BP	GO:0042752	regulation of circadian rhythm	11/832	130/28564	0.00150573	0.0187514	0.0142329	Nr1d1/Pparg/Per2/Cry1/Adcy1/Ptgds/Bmal1/Drd2/Creb1/Npas2/Lepr	11
GO:0051928	BP	GO:0051928	positive regulation of calcium ion transport	12/832	150/28564	0.0015212	0.0188533	0.0143102	Stc1/Agtr1a/Serpine1/Cemip/Gper1/Stac3/Akap5/Gimap3/Ccr1l1/Ccl5/Ednra/Lhcgr	12
GO:0032370	BP	GO:0032370	positive regulation of lipid transport	10/832	111/28564	0.00152153	0.0188533	0.0143102	Acsl6/Fabp3/Abca1/Pparg/Il1b/Abcg1/Spp1/Tnfsf11/Hrh3/Pon1	10
GO:0071383	BP	GO:0071383	cellular response to steroid hormone stimulus	13/832	171/28564	0.00156798	0.0192171	0.0145863	Zfp366/Cry1/Dnaja1/Ddit4/Fam107a/Bmal1/Agtr1a/Npc1/Gper1/Nr3c2/Mstn/Trp63/Lats1	13
GO:0048660	BP	GO:0048660	regulation of smooth muscle cell proliferation	14/832	192/28564	0.00156868	0.0192171	0.0145863	Pparg/Comt/Apln/Egr1/Hmox1/Agtr1a/Gper1/Ager/Fgf9/Apod/Agt/Tlr4/Ptgir/Ccl5	14
GO:0045670	BP	GO:0045670	regulation of osteoclast differentiation	9/832	93/28564	0.00156912	0.0192171	0.0145863	Ninj1/Creb1/Lrrc17/Slc9b2/Rassf2/Tnfsf11/Ccr1l1/Ccl5/Fos	9
GO:0010919	BP	GO:0010919	regulation of inositol phosphate biosynthetic process	4/832	18/28564	0.0015781	0.0192171	0.0145863	Pth1r/Gper1/Cd244a/Lhcgr	4
GO:0032793	BP	GO:0032793	positive regulation of CREB transcription factor activity	4/832	18/28564	0.0015781	0.0192171	0.0145863	Adcy1/Tssk4/Cd200/Lrp8	4
GO:0051350	BP	GO:0051350	negative regulation of lyase activity	4/832	18/28564	0.0015781	0.0192171	0.0145863	Drd2/Hpca/Akap5/Hrh3	4
GO:0071280	BP	GO:0071280	cellular response to copper ion	4/832	18/28564	0.0015781	0.0192171	0.0145863	Mt2/Nfe2l1/Prnp/Mt1	4
GO:0140353	BP	GO:0140353	lipid export from cell	7/832	59/28564	0.00158627	0.0192691	0.0146258	Cry1/Il1b/Agtr1a/Gdf9/Spp1/Agt/Tnfsf11	7
GO:0022401	BP	GO:0022401	negative adaptation of signaling pathway	5/832	30/28564	0.00161188	0.0194369	0.0147531	Apln/Drd2/Camk2b/Grk5/Gipr	5
GO:0090025	BP	GO:0090025	regulation of monocyte chemotaxis	5/832	30/28564	0.00161188	0.0194369	0.0147531	Cx3cr1/Ninj1/Serpine1/Ccr1l1/Ccl5	5
GO:1902932	BP	GO:1902932	positive regulation of alcohol biosynthetic process	5/832	30/28564	0.00161188	0.0194369	0.0147531	Pth1r/Gper1/Cd244a/Abcg1/Lhcgr	5
GO:0032642	BP	GO:0032642	regulation of chemokine production	10/832	112/28564	0.00162805	0.0195308	0.0148244	Egr1/Il1b/Ccn1/Ager/Chil3/Apod/Alox8/Havcr2/Tlr4/Ccl5	10
GO:0010951	BP	GO:0010951	negative regulation of endopeptidase activity	14/832	193/28564	0.00164722	0.0195308	0.0148244	Serpina1b/Serpina3n/Ifi205/Dhcr24/Serpine1/Cd44/Nr4a1/Fetub/Serpina3g/Timp4/Serpinb1c/Serpinb10/A2m/Sfrp2	14
GO:0046887	BP	GO:0046887	positive regulation of hormone secretion	14/832	193/28564	0.00164722	0.0195308	0.0148244	Pparg/Apln/Irs1/Drd2/Gper1/Creb1/Gipr/F2rl2/Abcg1/Spp1/Vdr/Tnfsf11/Lepr/Ildr1	14
GO:0071772	BP	GO:0071772	response to BMP	14/832	193/28564	0.00164722	0.0195308	0.0148244	Pparg/Egr1/Rgma/Vsir/Ccn1/Gdf10/Ror2/Gdf9/Fstl4/Adamts12/Fst/Vwc2l/Sfrp2/Sfrp5	14
GO:0071773	BP	GO:0071773	cellular response to BMP stimulus	14/832	193/28564	0.00164722	0.0195308	0.0148244	Pparg/Egr1/Rgma/Vsir/Ccn1/Gdf10/Ror2/Gdf9/Fstl4/Adamts12/Fst/Vwc2l/Sfrp2/Sfrp5	14
GO:0001504	BP	GO:0001504	neurotransmitter uptake	6/832	44/28564	0.00164732	0.0195308	0.0148244	Per2/Drd2/Slc1a7/Nos1/Gpm6b/Slc1a2	6
GO:0046006	BP	GO:0046006	regulation of activated T cell proliferation	6/832	44/28564	0.00164732	0.0195308	0.0148244	Gpam/Prnp/Ager/Rc3h1/Epo/Icosl	6
GO:0002753	BP	GO:0002753	cytosolic pattern recognition receptor signaling pathway	9/832	94/28564	0.00169134	0.0198528	0.0150688	Ddx60/Igtp/Slc46a2/Peli1/Irgm2/Havcr2/Tlr4/Rab7b/Tlr13	9
GO:0042490	BP	GO:0042490	mechanoreceptor differentiation	9/832	94/28564	0.00169134	0.0198528	0.0150688	Ripor2/Gsdme/Slitrk6/Mycn/Ush1c/Pcdh15/Ntrk3/Clrn1/Lhfpl5	9
GO:0070555	BP	GO:0070555	response to interleukin-1	9/832	94/28564	0.00169134	0.0198528	0.0150688	Nr1d1/Egr1/Il1b/Serpine1/Saa3/Adamts12/Rc3h1/Ccl5/Il1r1	9
GO:2001057	BP	GO:2001057	reactive nitrogen species metabolic process	9/832	94/28564	0.00169134	0.0198528	0.0150688	Cx3cr1/Cd36/Smad3/Il1b/Mmp8/Nos1/Gimap3/Agt/Tlr4	9
GO:0043406	BP	GO:0043406	positive regulation of MAP kinase activity	11/832	132/28564	0.00170217	0.0198528	0.0150688	Il34/Fzd10/Il1b/Tab1/Tdgf1/Ager/Ror2/Pik3r5/Ntrk3/Tlr4/Tnfsf11	11
GO:1990266	BP	GO:1990266	neutrophil migration	11/832	132/28564	0.00170217	0.0198528	0.0150688	Ripor2/Il1b/Trem1/S100a8/Cxcr2/Itgam/Spp1/Fcgr3/Ccl5/Ednra/Il1r1	11
GO:0002761	BP	GO:0002761	regulation of myeloid leukocyte differentiation	12/832	152/28564	0.00170258	0.0198528	0.0150688	Il34/Ninj1/Creb1/Ror2/Lrrc17/Slc9b2/Rassf2/Itgam/Tnfsf11/Ccr1l1/Ccl5/Fos	12
GO:0070371	BP	GO:0070371	ERK1 and ERK2 cascade	21/832	353/28564	0.00173546	0.0201885	0.0153237	Cd36/Il1b/Ccn1/Drd2/Cd44/Gper1/Ager/Dusp10/Agt/Havcr2/Tlr4/Tnfsf11/Gcnt2/Ccr1l1/Epo/Ccl5/Gpbar1/Ednra/Hesx1/C1ql4/Dynlt1b	21
GO:0002027	BP	GO:0002027	regulation of heart rate	10/832	113/28564	0.00174053	0.0202	0.0153323	Apln/Rgs4/Scn10a/Drd2/Hcn2/Sptbn4/Avpr1a/Agt/Hrc/Ednra	10
GO:0014009	BP	GO:0014009	glial cell proliferation	8/832	77/28564	0.00179287	0.0207102	0.0157196	Il34/Fas/Il1b/Creb1/E2f1/Atxn1/Lepr/Mecp2	8
GO:0080164	BP	GO:0080164	regulation of nitric oxide metabolic process	8/832	77/28564	0.00179287	0.0207102	0.0157196	Cx3cr1/Cd36/Smad3/Il1b/Mmp8/Gimap3/Agt/Tlr4	8
GO:0001503	BP	GO:0001503	ossification	24/832	427/28564	0.00181696	0.0209395	0.0158936	Pparg/Stc1/Cd276/Pth1r/Cebpd/Smad3/Ifitm1/Ccn1/Gdf10/Lrrc17/Fgf9/Adamts12/Rassf2/Tfap2a/Gpm6b/Spp1/Fgr/Vdr/Trp63/Tnfsf11/Rspo2/Ccr1l1/Sfrp2/Myoc	24
GO:0032365	BP	GO:0032365	intracellular lipid transport	6/832	45/28564	0.00185461	0.021225	0.0161103	Fabp3/Abca1/Ldlr/Tspo2/Npc1/Abcg1	6
GO:0046636	BP	GO:0046636	negative regulation of alpha-beta T cell activation	6/832	45/28564	0.00185461	0.021225	0.0161103	Tarm1/Vsir/Cd44/Bcl6/Rc3h1/Btla	6
GO:0051898	BP	GO:0051898	negative regulation of protein kinase B signaling	6/832	45/28564	0.00185461	0.021225	0.0161103	Xdh/Drd2/Gper1/Mmp3/Mstn/Sfrp5	6
GO:0032367	BP	GO:0032367	intracellular cholesterol transport	5/832	31/28564	0.00187631	0.0212764	0.0161493	Abca1/Ldlr/Tspo2/Npc1/Abcg1	5
GO:0044062	BP	GO:0044062	regulation of excretion	5/832	31/28564	0.00187631	0.0212764	0.0161493	Comt/Stc1/Drd2/Avpr1a/Agt	5
GO:0098810	BP	GO:0098810	neurotransmitter reuptake	5/832	31/28564	0.00187631	0.0212764	0.0161493	Per2/Drd2/Nos1/Gpm6b/Slc1a2	5
GO:1905523	BP	GO:1905523	positive regulation of macrophage migration	5/832	31/28564	0.00187631	0.0212764	0.0161493	Il34/Cx3cr1/Trem1/Mstn/Ccl5	5
GO:0006909	BP	GO:0006909	phagocytosis	16/832	240/28564	0.00191464	0.0216123	0.0164043	Abca1/Pparg/Ldlr/Spon2/Cd36/Megf10/Il1b/Ager/Sirpb1c/Itgam/Fgr/Fcgr3/Tlr4/Sirpb1b/Lepr/Rab7b	16
GO:0030282	BP	GO:0030282	bone mineralization	11/832	134/28564	0.00191905	0.0216123	0.0164043	Cd276/Pth1r/Smad3/Ccn1/Tfap2a/Gpm6b/Spp1/Fgr/Vdr/Rspo2/Ccr1l1	11
GO:1905954	BP	GO:1905954	positive regulation of lipid localization	11/832	134/28564	0.00191905	0.0216123	0.0164043	Acsl6/Fabp3/Abca1/Pparg/Cd36/Il1b/Abcg1/Spp1/Tnfsf11/Hrh3/Pon1	11
GO:0007568	BP	GO:0007568	aging	8/832	78/28564	0.00194777	0.0218362	0.0165743	Agtr1a/Avpr1a/Apod/Helt/Slc1a2/Trp63/Adra1d/Ednra	8
GO:0032732	BP	GO:0032732	positive regulation of interleukin-1 production	8/832	78/28564	0.00194777	0.0218362	0.0165743	Cd36/Ifi205/Egr1/Smad3/Ccn1/Ager/Havcr2/Tlr4	8
GO:0042754	BP	GO:0042754	negative regulation of circadian rhythm	4/832	19/28564	0.00195321	0.0218477	0.016583	Per2/Cry1/Drd2/Lepr	4
GO:0050905	BP	GO:0050905	neuromuscular process	14/832	197/28564	0.00199485	0.022213	0.0168603	Tnnt1/Fabp7/Drd2/Nr4a1/Camk2b/Prrt2/Slitrk6/Stac3/Ush1c/Pcdh15/Clrn1/Ednra/Mecp2/Csmd1	14
GO:1902075	BP	GO:1902075	cellular response to salt	14/832	197/28564	0.00199485	0.022213	0.0168603	Ly6c1/Pparg/Fabp4/Fas/Egr1/Hpca/Slc1a2/Fosb/Cdh1/Hrh3/Mecp2/Chrm2/Mt1/Fos	14
GO:0060047	BP	GO:0060047	heart contraction	16/832	242/28564	0.00208213	0.0231327	0.0175583	Stc1/Apln/Rgs4/Scn10a/Drd2/Hcn2/Sptbn4/Avpr1a/Nos1/Cacna2d2/Agt/Hrc/Gjc1/Adra1d/Ednra/Chrm2	16
GO:0015807	BP	GO:0015807	L-amino acid transport	8/832	79/28564	0.00211302	0.0234233	0.0177789	Per2/Rgs4/Slc6a17/Slc1a7/Slc36a2/Agt/Slc1a2/Slc25a18	8
GO:0046467	BP	GO:0046467	membrane lipid biosynthetic process	11/832	136/28564	0.00215791	0.0238673	0.0181159	Acer2/Gal3st3/Ccn1/Fa2h/Cers4/St8sia2/Piga/A3galt2/Elovl6/Dpm3/Elovl7	11
GO:0023058	BP	GO:0023058	adaptation of signaling pathway	5/832	32/28564	0.00217112	0.0239065	0.0181457	Apln/Drd2/Camk2b/Grk5/Gipr	5
GO:0032958	BP	GO:0032958	inositol phosphate biosynthetic process	5/832	32/28564	0.00217112	0.0239065	0.0181457	Ip6k3/Pth1r/Gper1/Cd244a/Lhcgr	5
GO:0016055	BP	GO:0016055	Wnt signaling pathway	25/832	458/28564	0.00218808	0.0240397	0.0182468	Celsr1/Egr1/Fzd10/Apc2/Ccne1/Smad3/Bmal1/Drd2/Cd44/Wif1/Grk5/Ror2/Fgf9/Cdh1/Rspo2/Ctnnd2/Lgr6/Ednra/Hesx1/Sfrp2/Wnt8b/Lats1/Peg12/Myoc/Sfrp5	25
GO:0040013	BP	GO:0040013	negative regulation of locomotion	21/832	360/28564	0.0021968	0.024082	0.0182789	Pparg/Fas/Stc1/Cx3cr1/Ripor2/Col3a1/Ifitm1/Drd2/Serpine1/Sema5b/Ager/Spint2/Sema4f/Apod/Dusp10/Cd200/Cdh1/Crk/Mecp2/Sfrp2/Sema4g	21
GO:0045824	BP	GO:0045824	negative regulation of innate immune response	9/832	98/28564	0.00225861	0.0247048	0.0187516	Pparg/Clec12b/Ifi205/Drd2/Vsig4/Dusp10/Havcr2/Crk/A2m	9
GO:0198738	BP	GO:0198738	cell-cell signaling by wnt	25/832	460/28564	0.00231796	0.025073	0.0190311	Celsr1/Egr1/Fzd10/Apc2/Ccne1/Smad3/Bmal1/Drd2/Cd44/Wif1/Grk5/Ror2/Fgf9/Cdh1/Rspo2/Ctnnd2/Lgr6/Ednra/Hesx1/Sfrp2/Wnt8b/Lats1/Peg12/Myoc/Sfrp5	25
GO:0048511	BP	GO:0048511	rhythmic process	19/832	314/28564	0.00232538	0.025073	0.0190311	Nr1d1/Pparg/Fas/Per2/Cry1/Adcy1/Egr1/Kcnd2/Scn10a/Ptgds/Bmal1/Drd2/Creb1/Gdf9/Npas2/Agt/Ntrk3/Lepr/Lhcgr	19
GO:0002752	BP	GO:0002752	cell surface pattern recognition receptor signaling pathway	7/832	63/28564	0.00232776	0.025073	0.0190311	Nr1d1/Ninj1/Peli1/Tlr4/Rab7b/Nepn/Bpifb1	7
GO:0006584	BP	GO:0006584	catecholamine metabolic process	7/832	63/28564	0.00232776	0.025073	0.0190311	Comt/Drd2/Agtr1a/Hdc/Itgam/Aoc2/Ednra	7
GO:0009712	BP	GO:0009712	catechol-containing compound metabolic process	7/832	63/28564	0.00232776	0.025073	0.0190311	Comt/Drd2/Agtr1a/Hdc/Itgam/Aoc2/Ednra	7
GO:0030501	BP	GO:0030501	positive regulation of bone mineralization	6/832	47/28564	0.00232777	0.025073	0.0190311	Cd276/Smad3/Ccn1/Tfap2a/Gpm6b/Vdr	6
GO:0043620	BP	GO:0043620	regulation of DNA-templated transcription in response to stress	6/832	47/28564	0.00232777	0.025073	0.0190311	Pparg/Nfe2l1/Cd36/Egr1/Hmox1/Atf6	6
GO:0010950	BP	GO:0010950	positive regulation of endopeptidase activity	13/832	179/28564	0.00235158	0.0252688	0.0191797	Pparg/Fas/Acer2/Ifi205/Xdh/Smad3/Vsir/Ccn1/Gper1/Ager/S100a8/Cideb/Sfrp2	13
GO:0006813	BP	GO:0006813	potassium ion transport	16/832	245/28564	0.00235617	0.0252688	0.0191797	Kcnv2/Rgs4/Kcnh8/Kcnd2/Kcnc4/Prnp/Drd2/Hcn2/Nr3c2/Ager/Fxyd3/Nos1/Slc9a3/Akap5/Slc12a3/Kcng4	16
GO:0010958	BP	GO:0010958	regulation of amino acid import across plasma membrane	4/832	20/28564	0.00238573	0.0254204	0.0192948	Per2/Rgs4/Slc36a2/Agt	4
GO:0051580	BP	GO:0051580	regulation of neurotransmitter uptake	4/832	20/28564	0.00238573	0.0254204	0.0192948	Per2/Drd2/Nos1/Gpm6b	4
GO:1903789	BP	GO:1903789	regulation of amino acid transmembrane transport	4/832	20/28564	0.00238573	0.0254204	0.0192948	Per2/Rgs4/Slc36a2/Agt	4
GO:1903169	BP	GO:1903169	regulation of calcium ion transmembrane transport	14/832	201/28564	0.00240117	0.0255299	0.0193779	Prnp/Drd2/Agtr1a/Cemip/Hpca/Gper1/Rrad/Stac3/Akap5/Gimap3/Hrc/Epo/Ednra/Lhcgr	14
GO:0014068	BP	GO:0014068	positive regulation of phosphatidylinositol 3-kinase signaling	8/832	81/28564	0.00247647	0.0262177	0.0198999	Prr5/Gper1/Ror2/Agt/Fgr/Ntrk3/Ccl5/Myoc	8
GO:0045123	BP	GO:0045123	cellular extravasation	8/832	81/28564	0.00247647	0.0262177	0.0198999	Cx3cr1/Ripor2/Trem1/Ager/Itgam/Ccl5/Crk/Il1r1	8
GO:0006820	BP	GO:0006820	monoatomic anion transport	12/832	159/28564	0.00248272	0.0262213	0.0199026	Stc1/Ano4/Ano5/Prnp/Ano9/Slc26a9/Slc1a7/Clic6/Gabrr2/Slc12a3/Slc1a2/Slc4a8	12
GO:0042572	BP	GO:0042572	retinol metabolic process	5/832	33/28564	0.00249828	0.0262213	0.0199026	Dhrs9/Retsat/Aldh1a1/Adh1/Cyp1a1	5
GO:0051150	BP	GO:0051150	regulation of smooth muscle cell differentiation	5/832	33/28564	0.00249828	0.0262213	0.0199026	Cth/Gper1/Fgf9/Rbpms2/Mecp2	5
GO:1901889	BP	GO:1901889	negative regulation of cell junction assembly	5/832	33/28564	0.00249828	0.0262213	0.0199026	Mdga1/Fam107a/Il1b/Apod/Cbln1	5
GO:0001649	BP	GO:0001649	osteoblast differentiation	15/832	224/28564	0.00250332	0.0262213	0.0199026	Pparg/Cd276/Pth1r/Cebpd/Smad3/Ifitm1/Ccn1/Gdf10/Fgf9/Rassf2/Spp1/Trp63/Rspo2/Sfrp2/Myoc	15
GO:0050957	BP	GO:0050957	equilibrioception	3/832	10/28564	0.00253489	0.0264958	0.020111	Ush1c/Pcdh15/Clrn1	3
GO:0046173	BP	GO:0046173	polyol biosynthetic process	7/832	64/28564	0.00254918	0.0265329	0.0201392	Acer2/Ip6k3/Pth1r/Gper1/Dhfr/Cd244a/Lhcgr	7
GO:0050873	BP	GO:0050873	brown fat cell differentiation	7/832	64/28564	0.00254918	0.0265329	0.0201392	Fabp3/Pparg/Fabp4/Bnip3/Pim1/Mrap/Dusp10	7
GO:0032609	BP	GO:0032609	type II interferon production	11/832	139/28564	0.0025609	0.026599	0.0201893	Cd276/Gadd45g/Vsir/Il1b/Prnp/Cd244a/Gimap3/Havcr2/Tlr4/Tnfrsf13c/Il1r1	11
GO:0050954	BP	GO:0050954	sensory perception of mechanical stimulus	19/832	317/28564	0.00258432	0.0267183	0.0202799	Espnl/Ripor2/Phf24/Scn10a/Cemip/Sptbn4/Gsdme/Slitrk6/Tfap2a/Ush1c/Marveld2/Pcdh15/Cdh1/Tlr4/Cntn5/Clrn1/Lhfpl5/Barhl1/Tectb	19
GO:0001909	BP	GO:0001909	leukocyte mediated cytotoxicity	13/832	181/28564	0.00259093	0.0267183	0.0202799	Cx3cr1/Clec12b/Trem1/Ager/Ncf1/Nkg7/Gimap3/Itgam/Havcr2/Fcgr3/Klrb1a/H2-Q1/Crk	13
GO:0030509	BP	GO:0030509	BMP signaling pathway	13/832	181/28564	0.00259093	0.0267183	0.0202799	Pparg/Egr1/Rgma/Vsir/Ccn1/Gdf10/Ror2/Gdf9/Fstl4/Fst/Vwc2l/Sfrp2/Sfrp5	13
GO:0031960	BP	GO:0031960	response to corticosteroid	9/832	100/28564	0.00259401	0.0267183	0.0202799	Fas/Ddit4/Fam107a/Agtr1a/Acsbg1/Gper1/Nr3c2/Mstn/Slc12a3	9
GO:0010565	BP	GO:0010565	regulation of cellular ketone metabolic process	12/832	160/28564	0.00261476	0.0268203	0.0203573	Nr1d1/Fabp3/Pparg/Comt/Nfe2l1/Egr1/Irs1/Il1b/Fmo1/Avpr1a/Fmo2/Agt	12
GO:1902652	BP	GO:1902652	secondary alcohol metabolic process	12/832	160/28564	0.00261476	0.0268203	0.0203573	Sqle/Hmgcs2/Abca1/Gnb3/Ldlr/Nfe2l1/Dhcr24/Mvk/Npc1/Abcg1/Lepr/Pon1	12
GO:0001523	BP	GO:0001523	retinoid metabolic process	7/832	65/28564	0.00278643	0.0284043	0.0215597	Dhrs9/Retsat/Aldh1a1/Adh1/Cyp1a1/Cyp3a13/Aldh8a1	7
GO:0006911	BP	GO:0006911	phagocytosis, engulfment	7/832	65/28564	0.00278643	0.0284043	0.0215597	Abca1/Pparg/Cd36/Megf10/Ager/Itgam/Fcgr3	7
GO:0014911	BP	GO:0014911	positive regulation of smooth muscle cell migration	7/832	65/28564	0.00278643	0.0284043	0.0215597	Egr1/Ager/Fgf9/Agt/Tlr4/Ccl5/Crk	7
GO:0007389	BP	GO:0007389	pattern specification process	26/832	492/28564	0.00280074	0.0284915	0.0216258	Stc1/Celsr1/Apc2/Smad3/Ifitm1/Tdgf1/Aida/Ror2/Tbx6/Tctn1/Tbx3/Zic1/Cdon/Fst/Tfap2a/Itgam/Poglut1/Helt/Trp63/Hoxa4/Hoxb5/Lhx2/Ednra/Sfrp2/Dnaaf1/Peg12	26
GO:0045861	BP	GO:0045861	negative regulation of proteolysis	21/832	368/28564	0.00284713	0.0285411	0.0216635	Serpina1b/Serpina3n/Ifi205/Dhcr24/Ctla2a/Serpine1/Cd44/Nr4a1/Fetub/Pabpn1l/Serpina3g/Spint2/Slpi/Timp4/Serpinc1/Col7a1/Cdh1/Serpinb1c/Serpinb10/A2m/Sfrp2	21
GO:0032366	BP	GO:0032366	intracellular sterol transport	5/832	34/28564	0.00285978	0.0285411	0.0216635	Abca1/Ldlr/Tspo2/Npc1/Abcg1	5
GO:0035929	BP	GO:0035929	steroid hormone secretion	5/832	34/28564	0.00285978	0.0285411	0.0216635	Cry1/Agtr1a/Gdf9/Spp1/Agt	5
GO:0060117	BP	GO:0060117	auditory receptor cell development	5/832	34/28564	0.00285978	0.0285411	0.0216635	Ripor2/Slitrk6/Pcdh15/Clrn1/Lhfpl5	5
GO:0090322	BP	GO:0090322	regulation of superoxide metabolic process	5/832	34/28564	0.00285978	0.0285411	0.0216635	Cd36/Agtr1a/Dhfr/Itgam/Agt	5
GO:1904706	BP	GO:1904706	negative regulation of vascular associated smooth muscle cell proliferation	5/832	34/28564	0.00285978	0.0285411	0.0216635	Pparg/Apln/Hmox1/Gper1/Agt	5
GO:2000193	BP	GO:2000193	positive regulation of fatty acid transport	5/832	34/28564	0.00285978	0.0285411	0.0216635	Acsl6/Fabp3/Il1b/Tnfsf11/Hrh3	5
GO:0033002	BP	GO:0033002	muscle cell proliferation	17/832	273/28564	0.00287428	0.0285411	0.0216635	Pparg/Comt/Apln/Egr1/Megf10/Hmox1/Agtr1a/Gper1/Pim1/Ager/Fgf9/Apod/Agt/Tlr4/Ptgir/Ccl5/Ednra	17
GO:1901215	BP	GO:1901215	negative regulation of neuron death	17/832	273/28564	0.00287428	0.0285411	0.0216635	Cx3cr1/Hmox1/Lcn2/Creb1/Pcdhgc4/Ptprz1/Nos1/Ndnf/Tfap2a/Agt/Cd200/Pcp4/Epo/Ccl5/Mecp2/Barhl1/Mt1	17
GO:0010522	BP	GO:0010522	regulation of calcium ion transport into cytosol	4/832	21/28564	0.00287982	0.0285411	0.0216635	Akap5/Gimap3/Epo/Lhcgr	4
GO:0070423	BP	GO:0070423	nucleotide-binding oligomerization domain containing signaling pathway	4/832	21/28564	0.00287982	0.0285411	0.0216635	Igtp/Slc46a2/Irgm2/Tlr4	4
GO:0090594	BP	GO:0090594	inflammatory response to wounding	4/832	21/28564	0.00287982	0.0285411	0.0216635	Pparg/Hmox1/Cd44/Tlr4	4
GO:0002444	BP	GO:0002444	myeloid leukocyte mediated immunity	10/832	121/28564	0.00288505	0.0285411	0.0216635	Cx3cr1/Spon2/Hmox1/Ptgds/Trem1/Ncf1/Itgam/Fgr/Fcgr3/Tac4	10
GO:1905521	BP	GO:1905521	regulation of macrophage migration	6/832	49/28564	0.00288644	0.0285411	0.0216635	Il34/Cx3cr1/Trem1/Mstn/Cd200/Ccl5	6
GO:0070374	BP	GO:0070374	positive regulation of ERK1 and ERK2 cascade	15/832	228/28564	0.00296161	0.0291116	0.0220965	Cd36/Il1b/Drd2/Cd44/Gper1/Ager/Havcr2/Tlr4/Tnfsf11/Gcnt2/Ccr1l1/Epo/Ccl5/Gpbar1/Ednra	15
GO:0014910	BP	GO:0014910	regulation of smooth muscle cell migration	9/832	102/28564	0.00296769	0.0291116	0.0220965	Pparg/Egr1/Serpine1/Ager/Fgf9/Agt/Tlr4/Ccl5/Crk	9
GO:0032651	BP	GO:0032651	regulation of interleukin-1 beta production	9/832	102/28564	0.00296769	0.0291116	0.0220965	Cx3cr1/Cd36/Ifi205/Egr1/Smad3/Ccn1/Ager/Tlr4/Serpinb1c	9
GO:0060395	BP	GO:0060395	SMAD protein signal transduction	9/832	102/28564	0.00296769	0.0291116	0.0220965	Pparg/Smad3/Pbld2/Gdf10/Ror2/Gdf9/Mstn/Abtb3/Fos	9
GO:2000116	BP	GO:2000116	regulation of cysteine-type endopeptidase activity	16/832	251/28564	0.0029947	0.0293185	0.0222535	Pparg/Fas/Acer2/Ifi205/Xdh/Dhcr24/Smad3/Ccn1/Cd44/Nr4a1/Gper1/S100a8/Cideb/Cdh1/Trp63/Sfrp2	16
GO:0006469	BP	GO:0006469	negative regulation of protein kinase activity	14/832	206/28564	0.00300266	0.0293382	0.0222685	Pparg/Fabp4/Dnaja1/Gadd45g/Il1b/Aida/Dusp10/Agt/Zfyve28/Lax1/Pcp4/Sfrp2/Lats1/Sfrp5	14
GO:0046165	BP	GO:0046165	alcohol biosynthetic process	11/832	142/28564	0.00302262	0.029475	0.0223723	Hmgcs2/Acer2/Ip6k3/Dhcr24/Pth1r/Mvk/Gper1/Dhfr/Cd244a/Abcg1/Lhcgr	11
GO:0045776	BP	GO:0045776	negative regulation of blood pressure	7/832	66/28564	0.00304024	0.0295303	0.0224143	Apln/Drd2/Ier3/Nos1/Tac4/Adra1d/Hrh3	7
GO:0048512	BP	GO:0048512	circadian behavior	7/832	66/28564	0.00304024	0.0295303	0.0224143	Nr1d1/Egr1/Kcnd2/Ptgds/Drd2/Npas2/Lepr	7
GO:0032652	BP	GO:0032652	regulation of interleukin-1 production	10/832	122/28564	0.00306267	0.0296899	0.0225355	Cx3cr1/Cd36/Ifi205/Egr1/Smad3/Ccn1/Ager/Havcr2/Tlr4/Serpinb1c	10
GO:0050777	BP	GO:0050777	negative regulation of immune response	14/832	207/28564	0.00313664	0.0303475	0.0230346	Pparg/Clec12b/Ifi205/Hmox1/Col3a1/Vsir/Drd2/Vsig4/Bcl6/Dusp10/Rc3h1/Havcr2/Crk/A2m	14
GO:0062207	BP	GO:0062207	regulation of pattern recognition receptor signaling pathway	9/832	103/28564	0.0031698	0.0306084	0.0232326	Nr1d1/Cd36/Ninj1/Ddx60/Slc46a2/Peli1/Tlr4/Rab7b/Bpifb1	9
GO:0002698	BP	GO:0002698	negative regulation of immune effector process	11/832	143/28564	0.0031906	0.0307491	0.0233394	Cx3cr1/Clec12b/Hmox1/Vsir/Vsig4/Bcl6/Dusp10/Rc3h1/Havcr2/Crk/A2m	11
GO:0045429	BP	GO:0045429	positive regulation of nitric oxide biosynthetic process	6/832	50/28564	0.00320067	0.0307862	0.0233676	Cd36/Smad3/Il1b/Mmp8/Agt/Tlr4	6
GO:0033673	BP	GO:0033673	negative regulation of kinase activity	15/832	230/28564	0.00321544	0.0308682	0.0234298	Pparg/Fabp4/Dnaja1/Gadd45g/Il1b/Aida/Mstn/Dusp10/Agt/Zfyve28/Lax1/Pcp4/Sfrp2/Lats1/Sfrp5	15
GO:0051952	BP	GO:0051952	regulation of amine transport	10/832	123/28564	0.0032489	0.031129	0.0236277	Per2/Rgs4/Il1b/Drd2/Entpd1/Avpr1a/Slc36a2/Agt/Pcp4/Hrh3	10
GO:2000515	BP	GO:2000515	negative regulation of CD4-positive, alpha-beta T cell activation	5/832	35/28564	0.0032576	0.031152	0.0236452	Tarm1/Vsir/Cd44/Bcl6/Rc3h1	5
GO:1903706	BP	GO:1903706	regulation of hemopoiesis	24/832	447/28564	0.00326884	0.0311991	0.023681	Il34/Fas/Ninj1/Vsir/Ctla2a/Cd44/Scin/Creb1/Ager/Ror2/Lrrc17/Slc9b2/Bcl6/Rassf2/Slc46a2/Gimap3/Dusp10/Itgam/Rc3h1/Tnfsf11/Rab7b/Ccr1l1/Ccl5/Fos	24
GO:0016101	BP	GO:0016101	diterpenoid metabolic process	7/832	67/28564	0.00331134	0.0314832	0.0238966	Dhrs9/Retsat/Aldh1a1/Adh1/Cyp1a1/Cyp3a13/Aldh8a1	7
GO:0032731	BP	GO:0032731	positive regulation of interleukin-1 beta production	7/832	67/28564	0.00331134	0.0314832	0.0238966	Cd36/Ifi205/Egr1/Smad3/Ccn1/Ager/Tlr4	7
GO:0014816	BP	GO:0014816	skeletal muscle satellite cell differentiation	3/832	11/28564	0.00341039	0.0321275	0.0243856	Megf10/Cdon/Mstn	3
GO:0031620	BP	GO:0031620	regulation of fever generation	3/832	11/28564	0.00341039	0.0321275	0.0243856	Il1b/Tnfsf11/Ccl5	3
GO:0061762	BP	GO:0061762	CAMKK-AMPK signaling cascade	3/832	11/28564	0.00341039	0.0321275	0.0243856	Egln1/Igtp/Irgm2	3
GO:2001204	BP	GO:2001204	regulation of osteoclast development	3/832	11/28564	0.00341039	0.0321275	0.0243856	Ninj1/Slc9b2/Tnfsf11	3
GO:0043409	BP	GO:0043409	negative regulation of MAPK cascade	13/832	187/28564	0.00343116	0.0321275	0.0243856	Pparg/Dnaja1/Il1b/Aida/Gper1/Dusp10/Agt/Lax1/Tlr4/C1ql4/Dynlt1b/Sfrp2/Sfrp5	13
GO:0051260	BP	GO:0051260	protein homooligomerization	13/832	187/28564	0.00343116	0.0321275	0.0243856	Kcnv2/Ripor2/Ninj1/Kcnd2/Kcnc4/Prnp/Cth/Upb1/Kcng4/Slc1a2/Trpv6/Me1/Prnd	13
GO:0035872	BP	GO:0035872	nucleotide-binding domain, leucine rich repeat containing receptor signaling pathway	4/832	22/28564	0.00343954	0.0321275	0.0243856	Igtp/Slc46a2/Irgm2/Tlr4	4
GO:0045475	BP	GO:0045475	locomotor rhythm	4/832	22/28564	0.00343954	0.0321275	0.0243856	Egr1/Kcnd2/Npas2/Lepr	4
GO:0090026	BP	GO:0090026	positive regulation of monocyte chemotaxis	4/832	22/28564	0.00343954	0.0321275	0.0243856	Cx3cr1/Serpine1/Ccr1l1/Ccl5	4
GO:0001894	BP	GO:0001894	tissue homeostasis	17/832	278/28564	0.00345708	0.0321275	0.0243856	Aldh1a1/Pth1r/Col3a1/Pbld2/Prom1/Creb1/Spp1/Lipa/Ush1c/Pcdh15/Tlr4/Tnfsf11/Crb1/Gcnt2/Il20ra/Ildr1/Clrn1	17
GO:0034764	BP	GO:0034764	positive regulation of transmembrane transport	17/832	278/28564	0.00345708	0.0321275	0.0243856	Acsl6/Irs1/Lcn2/Agtr1a/Cemip/Gper1/Ager/Nos1/Slc36a2/Stac3/Akap5/Gimap3/Agt/Slc1a2/Cacng4/Ednra/Lhcgr	17
GO:0060249	BP	GO:0060249	anatomical structure homeostasis	17/832	278/28564	0.00345708	0.0321275	0.0243856	Aldh1a1/Pth1r/Col3a1/Pbld2/Prom1/Creb1/Spp1/Lipa/Ush1c/Pcdh15/Tlr4/Tnfsf11/Crb1/Gcnt2/Il20ra/Ildr1/Clrn1	17
GO:0003015	BP	GO:0003015	heart process	16/832	255/28564	0.00349515	0.0324203	0.0246079	Stc1/Apln/Rgs4/Scn10a/Drd2/Hcn2/Sptbn4/Avpr1a/Nos1/Cacna2d2/Agt/Hrc/Gjc1/Adra1d/Ednra/Chrm2	16
GO:0038066	BP	GO:0038066	p38MAPK cascade	6/832	51/28564	0.0035397	0.0327721	0.0248749	Xdh/Gadd45g/Il1b/Ager/Dusp10/Nr2c2	6
GO:1903531	BP	GO:1903531	negative regulation of secretion by cell	13/832	188/28564	0.00359059	0.0331811	0.0251854	Pde1c/Ucp2/Pparg/Cry1/Irs1/Hmox1/Il1b/Drd2/Entpd1/Nos1/Cd200/Hrh3/Il1rapl1	13
GO:0070265	BP	GO:0070265	necrotic cell death	7/832	68/28564	0.0036005	0.0332105	0.0252077	Bnip3/Fas/Ninj1/Gsdme/Peli1/Slc6a13/Hebp2	7
GO:0022898	BP	GO:0022898	regulation of transmembrane transporter activity	18/832	303/28564	0.0036263	0.0333863	0.0253411	Gsg1l/Prnp/Drd2/Ano9/Hcn2/Hpca/Gper1/Nr3c2/Pim1/Rrad/Ager/Fxyd3/Stac3/Akap5/Hrc/Cacng4/Epo/Ednra	18
GO:0032649	BP	GO:0032649	regulation of type II interferon production	10/832	125/28564	0.00364832	0.0335266	0.0254476	Cd276/Vsir/Il1b/Prnp/Cd244a/Gimap3/Havcr2/Tlr4/Tnfrsf13c/Il1r1	10
GO:0035115	BP	GO:0035115	embryonic forelimb morphogenesis	5/832	36/28564	0.00369373	0.0338809	0.0257165	Tbx3/Tfap2a/Lnpk/Trp63/Rspo2	5
GO:0008037	BP	GO:0008037	cell recognition	12/832	167/28564	0.00370744	0.0339437	0.0257642	Spon2/Cd36/Megf10/Acr/Izumo1r/Fetub/Prss55/Ptprz1/Havcr2/Fcgr3/Cntn5/Cd6	12
GO:0043281	BP	GO:0043281	regulation of cysteine-type endopeptidase activity involved in apoptotic process	14/832	211/28564	0.00372241	0.033955	0.0257728	Pparg/Fas/Acer2/Xdh/Dhcr24/Smad3/Ccn1/Cd44/Nr4a1/Gper1/S100a8/Cdh1/Trp63/Sfrp2	14
GO:0046890	BP	GO:0046890	regulation of lipid biosynthetic process	14/832	211/28564	0.00372241	0.033955	0.0257728	Nr1d1/Fabp3/Ldlr/Egr1/Gpam/Il1b/Ccn1/Gper1/Creb1/Avpr1a/Abcg1/Agt/Lhcgr/Avil	14
GO:0010660	BP	GO:0010660	regulation of muscle cell apoptotic process	9/832	106/28564	0.00384177	0.0349792	0.0265502	Pparg/Bnip3/Hmox1/Agtr1a/Trem1/Cxcr2/Agt/Acot1/Sfrp2	9
GO:0006805	BP	GO:0006805	xenobiotic metabolic process	10/832	126/28564	0.00386212	0.0350061	0.0265706	Gsta3/Aox1/Ahrr/Fmo1/Cyp1a1/Cyp3a13/Nos1/Fmo2/Gstm6/Cyp2ab1	10
GO:0060113	BP	GO:0060113	inner ear receptor cell differentiation	8/832	87/28564	0.00386602	0.0350061	0.0265706	Ripor2/Gsdme/Slitrk6/Mycn/Ush1c/Pcdh15/Clrn1/Lhfpl5	8
GO:0070372	BP	GO:0070372	regulation of ERK1 and ERK2 cascade	19/832	329/28564	0.00387448	0.0350061	0.0265706	Cd36/Il1b/Ccn1/Drd2/Cd44/Gper1/Ager/Dusp10/Havcr2/Tlr4/Tnfsf11/Gcnt2/Ccr1l1/Epo/Ccl5/Gpbar1/Ednra/C1ql4/Dynlt1b	19
GO:0071695	BP	GO:0071695	anatomical structure maturation	18/832	305/28564	0.00388325	0.0350061	0.0265706	Pparg/Cx3cr1/Catsper4/Pth1r/Rec8/Rnd1/Sptbn4/Tbx6/Lhx6/Adamts12/Akap5/Rxfp2/Fem1b/Epo/Ednra/Mecp2/Epha8/Myoc	18
GO:0010518	BP	GO:0010518	positive regulation of phospholipase activity	6/832	52/28564	0.0039047	0.0350061	0.0265706	Ccn1/Agtr1a/Hpca/Camk2b/Agt/Ccl5	6
GO:1904407	BP	GO:1904407	positive regulation of nitric oxide metabolic process	6/832	52/28564	0.0039047	0.0350061	0.0265706	Cd36/Smad3/Il1b/Mmp8/Agt/Tlr4	6
GO:0007622	BP	GO:0007622	rhythmic behavior	7/832	69/28564	0.00390845	0.0350061	0.0265706	Nr1d1/Egr1/Kcnd2/Ptgds/Drd2/Npas2/Lepr	7
GO:1901224	BP	GO:1901224	positive regulation of NIK/NF-kappaB signaling	7/832	69/28564	0.00390845	0.0350061	0.0265706	Il1b/Nr3c2/Ager/Mmp8/Rc3h1/Havcr2/Tlr4	7
GO:1902475	BP	GO:1902475	L-alpha-amino acid transmembrane transport	7/832	69/28564	0.00390845	0.0350061	0.0265706	Per2/Rgs4/Slc1a7/Slc36a2/Agt/Slc1a2/Slc25a18	7
GO:0048144	BP	GO:0048144	fibroblast proliferation	11/832	147/28564	0.00393896	0.0352156	0.0267296	Pparg/Col3a1/Serpine1/Tdgf1/Creb1/Ager/E2f1/Ptprz1/Agt/Ednra/C1ql4	11
GO:0000303	BP	GO:0000303	response to superoxide	4/832	23/28564	0.00406883	0.0359862	0.0273145	Ucp2/Cd36/Dhfr/Ucp3	4
GO:0016202	BP	GO:0016202	regulation of striated muscle tissue development	4/832	23/28564	0.00406883	0.0359862	0.0273145	Smad3/Cenpf/Creb1/Cdon	4
GO:0031649	BP	GO:0031649	heat generation	4/832	23/28564	0.00406883	0.0359862	0.0273145	Apln/Il1b/Tnfsf11/Ccl5	4
GO:0045591	BP	GO:0045591	positive regulation of regulatory T cell differentiation	4/832	23/28564	0.00406883	0.0359862	0.0273145	Vsir/Bcl6/Gimap3/Dusp10	4
GO:0060088	BP	GO:0060088	auditory receptor cell stereocilium organization	4/832	23/28564	0.00406883	0.0359862	0.0273145	Ripor2/Pcdh15/Clrn1/Lhfpl5	4
GO:1903209	BP	GO:1903209	positive regulation of oxidative stress-induced cell death	4/832	23/28564	0.00406883	0.0359862	0.0273145	Mmp3/Itgam/Tlr4/Endog	4
GO:0045637	BP	GO:0045637	regulation of myeloid cell differentiation	15/832	236/28564	0.00408621	0.0360351	0.0273517	Il34/Fas/Ninj1/Scin/Creb1/Ror2/Lrrc17/Slc9b2/Rassf2/Itgam/Tnfsf11/Rab7b/Ccr1l1/Ccl5/Fos	15
GO:0030510	BP	GO:0030510	regulation of BMP signaling pathway	9/832	107/28564	0.00408894	0.0360351	0.0273517	Pparg/Rgma/Vsir/Ccn1/Fstl4/Fst/Vwc2l/Sfrp2/Sfrp5	9
GO:0046631	BP	GO:0046631	alpha-beta T cell activation	13/832	191/28564	0.00410525	0.0361146	0.0274119	Tarm1/Gadd45g/Vsir/Cd44/Clec4f/Ager/Cd244a/Bcl6/Nkg7/Gimap3/Rc3h1/Tnfsf8/Btla	13
GO:0043525	BP	GO:0043525	positive regulation of neuron apoptotic process	8/832	88/28564	0.00414665	0.0364139	0.0276392	Fas/Egr1/Il1b/Prnp/Lcn2/Ager/Tfap2a/Itgam	8
GO:0070542	BP	GO:0070542	response to fatty acid	5/832	37/28564	0.00417016	0.0364907	0.0276974	Ldlr/Cd36/Irs1/Tlr4/Ildr1	5
GO:0097242	BP	GO:0097242	amyloid-beta clearance	5/832	37/28564	0.00417016	0.0364907	0.0276974	Ldlr/Cd36/Mme/Ttpa/Itgam	5
GO:0030099	BP	GO:0030099	myeloid cell differentiation	25/832	482/28564	0.00423618	0.037003	0.0280863	Il34/Ucp2/Pparg/Fas/Nfe2l1/Ifi205/Ninj1/Tspo2/Scin/Creb1/Ror2/Lrrc17/Slc9b2/Bcl6/Rassf2/Gimap3/Itgam/Tlr4/Tnfsf11/Rab7b/Ccr1l1/Epo/Ccl5/Il25/Fos	25
GO:0006576	BP	GO:0006576	biogenic amine metabolic process	9/832	108/28564	0.00434835	0.0377825	0.0286779	Comt/Drd2/Agtr1a/Paox/Hdc/Itgam/Aoc2/Ednra/Mecp2	9
GO:0006821	BP	GO:0006821	chloride transport	9/832	108/28564	0.00434835	0.0377825	0.0286779	Ano4/Ano5/Ano9/Slc26a9/Slc1a7/Clic6/Gabrr2/Slc12a3/Slc4a8	9
GO:0019217	BP	GO:0019217	regulation of fatty acid metabolic process	9/832	108/28564	0.00434835	0.0377825	0.0286779	Fabp3/Pparg/Nfe2l1/Irs1/Il1b/Fmo1/Avpr1a/Fmo2/Agt	9
GO:0001781	BP	GO:0001781	neutrophil apoptotic process	3/832	12/28564	0.00444937	0.0383235	0.0290886	Cd44/Cxcr2/Itgam	3
GO:0061635	BP	GO:0061635	regulation of protein complex stability	3/832	12/28564	0.00444937	0.0383235	0.0290886	Tbx3/Igtp/Irgm2	3
GO:0140052	BP	GO:0140052	cellular response to oxidised low-density lipoprotein particle stimulus	3/832	12/28564	0.00444937	0.0383235	0.0290886	Cd36/Tlr4/Mexis	3
GO:2000402	BP	GO:2000402	negative regulation of lymphocyte migration	3/832	12/28564	0.00444937	0.0383235	0.0290886	Ripor2/Apod/Cd200	3
GO:2000562	BP	GO:2000562	negative regulation of CD4-positive, alpha-beta T cell proliferation	3/832	12/28564	0.00444937	0.0383235	0.0290886	Tarm1/Vsir/Cd44	3
GO:0003073	BP	GO:0003073	regulation of systemic arterial blood pressure	10/832	129/28564	0.00456348	0.0390343	0.0296281	Apln/Drd2/Agtr1a/Ier3/Nr3c2/Avpr1a/Agt/Tac4/Adra1d/Mecp2	10
GO:0009308	BP	GO:0009308	amine metabolic process	10/832	129/28564	0.00456348	0.0390343	0.0296281	Comt/Drd2/Agtr1a/Paox/Cyp1a1/Hdc/Itgam/Aoc2/Ednra/Mecp2	10
GO:0015837	BP	GO:0015837	amine transport	10/832	129/28564	0.00456348	0.0390343	0.0296281	Per2/Rgs4/Il1b/Drd2/Entpd1/Avpr1a/Slc36a2/Agt/Pcp4/Hrh3	10
GO:0048640	BP	GO:0048640	negative regulation of developmental growth	10/832	129/28564	0.00456348	0.0390343	0.0296281	Rgs4/Rgma/Sema5b/Fstl4/Sema4f/Mstn/Dusp10/Cdh1/Mecp2/Sema4g	10
GO:0042246	BP	GO:0042246	tissue regeneration	7/832	71/28564	0.00458382	0.0391406	0.0297088	Ninj1/Serpine1/Mstn/Dusp10/Spaar/Mustn1/Lgr6	7
GO:0007156	BP	GO:0007156	homophilic cell adhesion via plasma membrane adhesion molecules	9/832	109/28564	0.00462041	0.039385	0.0298943	Cdh20/Celsr1/Cdh12/Fat2/Cdh8/Nectin4/Pcdh15/Cdh1/Cntn5	9
GO:0046329	BP	GO:0046329	negative regulation of JNK cascade	5/832	38/28564	0.00468884	0.0397627	0.030181	Dnaja1/Aida/Dusp10/Sfrp2/Sfrp5	5
GO:0051953	BP	GO:0051953	negative regulation of amine transport	5/832	38/28564	0.00468884	0.0397627	0.030181	Rgs4/Il1b/Drd2/Entpd1/Hrh3	5
GO:0098698	BP	GO:0098698	postsynaptic specialization assembly	5/832	38/28564	0.00468884	0.0397627	0.030181	Cript/Ntrk3/Cbln1/Crk/Lrrc4b	5
GO:0060251	BP	GO:0060251	regulation of glial cell proliferation	6/832	54/28564	0.00471725	0.0398668	0.03026	Fas/Il1b/Creb1/E2f1/Atxn1/Mecp2	6
GO:0071384	BP	GO:0071384	cellular response to corticosteroid stimulus	6/832	54/28564	0.00471725	0.0398668	0.03026	Ddit4/Fam107a/Agtr1a/Gper1/Nr3c2/Mstn	6
GO:0048588	BP	GO:0048588	developmental cell growth	17/832	287/28564	0.00475146	0.0400874	0.0304275	Rgs4/Rgma/Sema5b/Gdf9/Fstl4/Islr2/St8sia2/Sema4f/Bcan/Agt/Ntrk3/Cdh1/Lhx2/Ednra/Mecp2/Omg/Sema4g	17
GO:0000305	BP	GO:0000305	response to oxygen radical	4/832	24/28564	0.00477152	0.0401198	0.030452	Ucp2/Cd36/Dhfr/Ucp3	4
GO:0048485	BP	GO:0048485	sympathetic nervous system development	4/832	24/28564	0.00477152	0.0401198	0.030452	Tfap2a/Gfra3/Trp63/Ednra	4
GO:0043123	BP	GO:0043123	positive regulation of I-kappaB kinase/NF-kappaB signaling	10/832	130/28564	0.00481829	0.0403757	0.0306462	Cd36/Il1b/Clec4d/Cth/Trim6/Peli1/Lurap1l/Tlr4/Tnfsf11/Trim5	10
GO:0048565	BP	GO:0048565	digestive tract development	10/832	130/28564	0.00481829	0.0403757	0.0306462	Col3a1/Smad3/Fgf9/Cdh1/Trp63/Spdef/Clmp/Sfrp2/Dnaaf1/Sfrp5	10
GO:0042310	BP	GO:0042310	vasoconstriction	9/832	110/28564	0.00490553	0.0410371	0.0311483	Per2/Apln/Agtr1a/Cysltr1/Avpr1a/Nos1/Agt/Adra1d/Ednra	9
GO:0051048	BP	GO:0051048	negative regulation of secretion	14/832	218/28564	0.00496017	0.0414242	0.0314421	Pde1c/Ucp2/Pparg/Comt/Cry1/Irs1/Hmox1/Il1b/Drd2/Entpd1/Nos1/Cd200/Hrh3/Il1rapl1	14
GO:0002793	BP	GO:0002793	positive regulation of peptide secretion	11/832	152/28564	0.0050644	0.0421522	0.0319947	Apln/Irs1/Drd2/Gper1/Gipr/S100a8/F2rl2/Abcg1/Tnfsf11/Lepr/Ildr1	11
GO:0019233	BP	GO:0019233	sensory perception of pain	11/832	152/28564	0.0050644	0.0421522	0.0319947	Comt/Mme/Phf24/Kcnd2/Scn10a/Kcnc4/Nos1/Tlr4/Tac4/Ednra/Mecp2	11
GO:0002088	BP	GO:0002088	lens development in camera-type eye	8/832	91/28564	0.00508331	0.0422385	0.0320602	Smad3/Gja8/Slitrk6/Crybb3/Cdon/Tfap2a/Ntrk3/Nhs	8
GO:0071560	BP	GO:0071560	cellular response to transforming growth factor beta stimulus	15/832	242/28564	0.00514047	0.0426418	0.0323663	Pparg/Col3a1/Smad3/Pbld2/Tab1/Serpine1/Tdgf1/Creb1/Itga8/Mstn/Gcnt2/Crk/Nepn/Lats1/Fos	15
GO:0051216	BP	GO:0051216	cartilage development	14/832	219/28564	0.00516134	0.0427432	0.0324432	Stc1/Pth1r/Col3a1/Smad3/Ccn1/Ror2/Mycn/Fgf9/Adamts12/Lnpk/Rspo2/Mustn1/Sfrp2/Prrx1	14
GO:0010657	BP	GO:0010657	muscle cell apoptotic process	9/832	111/28564	0.00520412	0.0429285	0.0325839	Pparg/Bnip3/Hmox1/Agtr1a/Trem1/Cxcr2/Agt/Acot1/Sfrp2	9
GO:0019751	BP	GO:0019751	polyol metabolic process	9/832	111/28564	0.00520412	0.0429285	0.0325839	Acer2/Ip6k3/Pth1r/Gper1/Slc5a3/Dhfr/Cd244a/Mecp2/Lhcgr	9
GO:0008544	BP	GO:0008544	epidermis development	21/832	388/28564	0.00520977	0.0429285	0.0325839	Celsr1/Ripor2/Krt7/Fa2h/Gsdme/Slitrk6/Mycn/Cldn1/Fst/Klk14/Alox8/Tfap2a/Ush1c/Vdr/Pcdh15/Cdh1/Trp63/Lhx2/Clrn1/Lhfpl5/Lats1	21
GO:0032412	BP	GO:0032412	regulation of monoatomic ion transmembrane transporter activity	17/832	290/28564	0.0052622	0.0432884	0.0328571	Gsg1l/Prnp/Drd2/Ano9/Hcn2/Hpca/Gper1/Nr3c2/Rrad/Ager/Fxyd3/Stac3/Akap5/Hrc/Cacng4/Epo/Ednra	17
GO:0030888	BP	GO:0030888	regulation of B cell proliferation	7/832	73/28564	0.00534362	0.0438851	0.03331	Slc39a10/Bcl6/Peli1/Rc3h1/Tlr4/Btla/Tnfrsf13c	7
GO:0016051	BP	GO:0016051	carbohydrate biosynthetic process	14/832	220/28564	0.00536903	0.0440182	0.033411	Nr1d1/Fbp2/Per2/Cry1/Irs1/Pth1r/Gper1/Cd244a/Mgat2/Lepr/Lalba/Lhcgr/G6pc2/Ndst3	14
GO:0010675	BP	GO:0010675	regulation of cellular carbohydrate metabolic process	12/832	175/28564	0.00537763	0.0440182	0.033411	Cry1/Gnb3/Nfe2l1/Ddit4/Irs1/Pth1r/Hsd11b1/Ier3/Gper1/Cd244a/Lepr/Lhcgr	12
GO:0007200	BP	GO:0007200	phospholipase C-activating G protein-coupled receptor signaling pathway	9/832	112/28564	0.00551659	0.0450667	0.0342069	Cx3cr1/Pth1r/Drd2/Agtr1a/F2rl2/Cxcr2/Adra1d/Ednra/Lhcgr	9
GO:0009913	BP	GO:0009913	epidermal cell differentiation	15/832	244/28564	0.00553724	0.0450667	0.0342069	Ripor2/Krt7/Fa2h/Gsdme/Slitrk6/Mycn/Alox8/Tfap2a/Ush1c/Vdr/Pcdh15/Trp63/Clrn1/Lhfpl5/Lats1	15
GO:0010666	BP	GO:0010666	positive regulation of cardiac muscle cell apoptotic process	4/832	25/28564	0.0055513	0.0450667	0.0342069	Bnip3/Trem1/Cxcr2/Agt	4
GO:0010759	BP	GO:0010759	positive regulation of macrophage chemotaxis	4/832	25/28564	0.0055513	0.0450667	0.0342069	Il34/Trem1/Mstn/Ccl5	4
GO:0034114	BP	GO:0034114	regulation of heterotypic cell-cell adhesion	4/832	25/28564	0.0055513	0.0450667	0.0342069	Il1b/Cd44/Ager/Gcnt2	4
GO:0051896	BP	GO:0051896	regulation of protein kinase B signaling	12/832	176/28564	0.00562281	0.0455004	0.0345361	Cx3cr1/Xdh/Drd2/F7/Gper1/Mmp3/Mstn/Ntrk3/Tnfsf11/Gcnt2/Myoc/Sfrp5	12
GO:0051098	BP	GO:0051098	regulation of binding	22/832	416/28564	0.00562775	0.0455004	0.0345361	Pparg/Per2/Ramp1/Ifi205/Ripor2/Hmox1/Rgma/Smad3/Gper1/Pabpn1l/Ager/E2f1/Trim6/Mmp8/Slpi/Cdon/Tlr4/Tnfsf11/Lhx2/Crk/Mecp2/Pon1	22
GO:0035999	BP	GO:0035999	tetrahydrofolate interconversion	3/832	13/28564	0.00565994	0.0455004	0.0345361	Mthfd2/Mthfd1l/Dhfr	3
GO:0042447	BP	GO:0042447	hormone catabolic process	3/832	13/28564	0.00565994	0.0455004	0.0345361	Hsd17b11/Mme/Spp1	3
GO:0060965	BP	GO:0060965	negative regulation of miRNA-mediated gene silencing	3/832	13/28564	0.00565994	0.0455004	0.0345361	Pparg/Dnd1/Mecp2	3
GO:1905063	BP	GO:1905063	regulation of vascular associated smooth muscle cell differentiation	3/832	13/28564	0.00565994	0.0455004	0.0345361	Cth/Gper1/Fgf9	3
GO:0009615	BP	GO:0009615	response to virus	20/832	366/28564	0.00568747	0.0456475	0.0346477	Bnip3/Spon2/Ifi205/Gpam/Ddit4/Smad3/Il1b/Ifitm1/Lcn2/Gsdme/Ddx60/Trim6/Trim56/Igtp/Irgm2/Cd8a/Rab7b/Ccl5/Tlr13/Trim5	20
GO:0032922	BP	GO:0032922	circadian regulation of gene expression	7/832	74/28564	0.00575714	0.0460571	0.0349586	Nr1d1/Per2/Cry1/Egr1/Bmal1/Drd2/Npas2	7
GO:0099024	BP	GO:0099024	plasma membrane invagination	7/832	74/28564	0.00575714	0.0460571	0.0349586	Abca1/Pparg/Cd36/Megf10/Ager/Itgam/Fcgr3	7
GO:0043524	BP	GO:0043524	negative regulation of neuron apoptotic process	13/832	199/28564	0.00577365	0.0461146	0.0350022	Cx3cr1/Hmox1/Lcn2/Pcdhgc4/Ptprz1/Nos1/Ndnf/Tfap2a/Agt/Pcp4/Mecp2/Barhl1/Mt1	13
GO:0014909	BP	GO:0014909	smooth muscle cell migration	9/832	113/28564	0.00584336	0.0465211	0.0353108	Pparg/Egr1/Serpine1/Ager/Fgf9/Agt/Tlr4/Ccl5/Crk	9
GO:0015844	BP	GO:0015844	monoamine transport	9/832	113/28564	0.00584336	0.0465211	0.0353108	Drd2/Entpd1/Nos1/Gpm6b/Agt/Fcgr3/Pcp4/Hrh3/Mecp2	9
GO:0030574	BP	GO:0030574	collagen catabolic process	5/832	40/28564	0.00586079	0.0465848	0.0353592	Mmp17/Vsir/Mmp8/Mmp3/Mmp27	5
GO:0071559	BP	GO:0071559	response to transforming growth factor beta	15/832	246/28564	0.00595839	0.0472846	0.0358903	Pparg/Col3a1/Smad3/Pbld2/Tab1/Serpine1/Tdgf1/Creb1/Itga8/Mstn/Gcnt2/Crk/Nepn/Lats1/Fos	15
GO:0009314	BP	GO:0009314	response to radiation	23/832	444/28564	0.00600944	0.0476132	0.0361397	D7Ertd443e/Pparg/Per2/Gnat1/Cry1/Xrra1/Ifi205/Mme/Egr1/Col3a1/Drd2/Tanc1/Sema5b/Creb1/Atxn1/Mmp3/Rad54b/Dct/Slc1a2/Crb1/Mecp2/Il1r1/Sfrp2	23
GO:0070169	BP	GO:0070169	positive regulation of biomineral tissue development	6/832	57/28564	0.0061601	0.0485319	0.0368371	Cd276/Smad3/Ccn1/Tfap2a/Gpm6b/Vdr	6
GO:2001222	BP	GO:2001222	regulation of neuron migration	6/832	57/28564	0.0061601	0.0485319	0.0368371	Col3a1/Drd2/Camk2b/Ptprz1/Cdh1/Il1r1	6
GO:0006664	BP	GO:0006664	glycolipid metabolic process	8/832	94/28564	0.00617371	0.0485319	0.0368371	Gal3st3/Lct/Fa2h/St8sia2/Neu3/Piga/A3galt2/Dpm3	8
GO:0006835	BP	GO:0006835	dicarboxylic acid transport	8/832	94/28564	0.00617371	0.0485319	0.0368371	Ucp2/Per2/Il1b/Slc1a7/Avpr1a/Slc1a2/Hrh3/Slc25a18	8
GO:0035282	BP	GO:0035282	segmentation	9/832	114/28564	0.00618486	0.0485319	0.0368371	Smad3/Ifitm1/Tdgf1/Ror2/Tbx6/Tbx3/Poglut1/Ednra/Sfrp2	9
GO:0002220	BP	GO:0002220	innate immune response activating cell surface receptor signaling pathway	7/832	75/28564	0.00619411	0.0485319	0.0368371	Nr1d1/Ninj1/Peli1/Tlr4/Rab7b/Nepn/Bpifb1	7
GO:1904705	BP	GO:1904705	regulation of vascular associated smooth muscle cell proliferation	7/832	75/28564	0.00619411	0.0485319	0.0368371	Pparg/Apln/Hmox1/Agtr1a/Gper1/Fgf9/Agt	7
GO:0003158	BP	GO:0003158	endothelium development	10/832	135/28564	0.00626439	0.049005	0.0371961	Stc1/Xdh/Il1b/Lcn2/Cldn1/Adamts12/Agt/Marveld2/Hoxb5/Ednra	10
GO:0007409	BP	GO:0007409	axonogenesis	25/832	498/28564	0.00634847	0.0495028	0.037574	Adcy1/Rgma/Drd2/Sema5b/Sptbn4/Creb1/Slitrk6/Fstl4/Tctn1/Islr2/Chodl/Ptprz1/Sema4f/Epha6/Gfra3/Ntrk3/Ablim1/Cdh1/Cntn5/Lhx2/Ednra/Epha8/Omg/Sema4g/Epha10	25
GO:0010663	BP	GO:0010663	positive regulation of striated muscle cell apoptotic process	4/832	26/28564	0.0064117	0.0495028	0.037574	Bnip3/Trem1/Cxcr2/Agt	4
GO:0032703	BP	GO:0032703	negative regulation of interleukin-2 production	4/832	26/28564	0.0064117	0.0495028	0.037574	Cd276/Prnp/Vsig4/Havcr2	4
GO:0035813	BP	GO:0035813	regulation of renal sodium excretion	4/832	26/28564	0.0064117	0.0495028	0.037574	Comt/Drd2/Avpr1a/Agt	4
GO:0042759	BP	GO:0042759	long-chain fatty acid biosynthetic process	4/832	26/28564	0.0064117	0.0495028	0.037574	Acsbg1/Alox8/Gstm6/Elovl6	4
GO:0050927	BP	GO:0050927	positive regulation of positive chemotaxis	4/832	26/28564	0.0064117	0.0495028	0.037574	Smad3/F7/Ager/Ntrk3	4
GO:1990776	BP	GO:1990776	response to angiotensin	4/832	26/28564	0.0064117	0.0495028	0.037574	Col3a1/Agtr1a/Nr3c2/Agt	4
GO:0019722	BP	GO:0019722	calcium-mediated signaling	12/832	179/28564	0.00641197	0.0495028	0.037574	Prnp/Agtr1a/Egln1/Avpr1a/Igtp/Akap5/Ptgdr2/Irgm2/Cd8a/Rcan2/Tnfsf11/Lhcgr	12
GO:0001818	BP	GO:0001818	negative regulation of cytokine production	17/832	296/28564	0.00641815	0.0495028	0.037574	Pparg/Cx3cr1/Cd276/Hmox1/Vsir/Prnp/Prg4/Vsig4/Ager/Mmp8/Bcl6/Apod/Gimap3/Cd200/Havcr2/Tlr4/Serpinb1c	17
GO:0006633	BP	GO:0006633	fatty acid biosynthetic process	11/832	157/28564	0.00643017	0.0495183	0.0375858	Ptgds/Il1b/Acsbg1/Fa2h/Abhd1/Avpr1a/Alox8/Agt/Gstm6/Elovl6/Elovl7	11
GO:0002429	BP	GO:0002429	immune response-activating cell surface receptor signaling pathway	16/832	272/28564	0.00644863	0.0495833	0.0376351	Nr1d1/Cd276/Ninj1/Skint5/Prnp/Slc39a10/Peli1/Rc3h1/Cd8a/Lax1/Tlr4/Skint6/Rab7b/Icosl/Nepn/Bpifb1	16
GO:0010661	BP	GO:0010661	positive regulation of muscle cell apoptotic process	5/832	41/28564	0.00651789	0.049927	0.0378959	Pparg/Bnip3/Trem1/Cxcr2/Agt	5
GO:1900744	BP	GO:1900744	regulation of p38MAPK cascade	5/832	41/28564	0.00651789	0.049927	0.0378959	Xdh/Gadd45g/Il1b/Ager/Dusp10	5
GO:0007179	BP	GO:0007179	transforming growth factor beta receptor signaling pathway	13/832	202/28564	0.00652363	0.049927	0.0378959	Pparg/Col3a1/Smad3/Pbld2/Tab1/Tdgf1/Creb1/Itga8/Mstn/Gcnt2/Nepn/Lats1/Fos	13
GO:0043235	CC	GO:0043235	receptor complex	32/844	419/28585	1.14e-06	0.000521515	0.000456266	Pparg/Ramp1/Chrna2/Ldlr/Cd36/Irs1/Pth1r/Smad3/Bmal1/Cd44/Nr3c2/Itga8/Ahrr/Ror2/Gpr160/Gprc5c/Gabrr2/Itgam/Gfra3/Vdr/Ntrk3/Cd8a/Cacng4/Tlr4/Lepr/Vwc2l/Gpbar1/Nepn/Lhcgr/Lrp8/Il13ra1/Cd6	32
GO:0032279	CC	GO:0032279	asymmetric synapse	33/844	462/28585	3.35e-06	0.000763703	0.000668152	Bnip3/Gsg1l/Adcy1/Dnm3/Kcnd2/Grm4/Prnp/Drd2/Entpd1/Tanc1/Gper1/Nr3c2/Egln1/Camk2b/Itga8/Erc2/Ptprz1/Nos1/Cript/Sema4f/Sh2d5/Akap5/Pclo/Cacng4/Ablim1/Slc4a8/Ctnnd2/Syndig1/Il1r1/Chrm2/Lrp8/Il1rapl1/Lrrc4b	33
GO:0014069	CC	GO:0014069	postsynaptic density	30/844	442/28585	2.44e-05	0.00371497	0.00325017	Bnip3/Gsg1l/Adcy1/Dnm3/Kcnd2/Prnp/Drd2/Entpd1/Tanc1/Gper1/Nr3c2/Egln1/Camk2b/Itga8/Erc2/Ptprz1/Nos1/Cript/Sema4f/Sh2d5/Akap5/Pclo/Cacng4/Ablim1/Ctnnd2/Syndig1/Il1r1/Lrp8/Il1rapl1/Lrrc4b	30
GO:0045121	CC	GO:0045121	membrane raft	27/844	390/28585	4.38e-05	0.0041689	0.0036473	Mdga1/Abca1/Ms4a4a/Fas/Ldlr/Cd36/Mme/Kcnd2/Irs1/Hmox1/Prnp/Cd44/Tdgf1/Npc1/Nos1/Akap5/Gpm6b/Itgam/Gnai1/Vdr/Slc1a2/Cd8a/Cdh1/Tlr4/Crk/Ednra/Lrp8	27
GO:0098857	CC	GO:0098857	membrane microdomain	27/844	391/28585	4.57e-05	0.0041689	0.0036473	Mdga1/Abca1/Ms4a4a/Fas/Ldlr/Cd36/Mme/Kcnd2/Irs1/Hmox1/Prnp/Cd44/Tdgf1/Npc1/Nos1/Akap5/Gpm6b/Itgam/Gnai1/Vdr/Slc1a2/Cd8a/Cdh1/Tlr4/Crk/Ednra/Lrp8	27
GO:0045211	CC	GO:0045211	postsynaptic membrane	24/844	348/28585	0.000120821	0.00775104	0.00678127	Comt/Chrna2/Gsg1l/Adcy1/Dnm3/Kcnd2/Kcnc4/Drd2/Ddn/Gper1/Itga8/Prrt2/Slc1a7/Ptprz1/Sema4f/Gabrr2/Ntrk3/Cacng4/Cbln1/Syndig1/Cspg5/Chrm2/Il1rapl1/Lrrc4b	24
GO:0044306	CC	GO:0044306	neuron projection terminus	18/844	224/28585	0.000129246	0.00775104	0.00678127	Mme/Grm4/Kcnc4/Prnp/Drd2/Tanc1/Gper1/Erc2/Prrt2/Slc1a7/Nos1/Cdh8/Pclo/Slc1a2/Cdh1/Slc4a8/Pcsk1/Chrm2	18
GO:0099572	CC	GO:0099572	postsynaptic specialization	30/844	486/28585	0.000135983	0.00775104	0.00678127	Bnip3/Gsg1l/Adcy1/Dnm3/Kcnd2/Prnp/Drd2/Entpd1/Tanc1/Gper1/Nr3c2/Egln1/Camk2b/Itga8/Erc2/Ptprz1/Nos1/Cript/Sema4f/Sh2d5/Akap5/Pclo/Cacng4/Ablim1/Ctnnd2/Syndig1/Il1r1/Lrp8/Il1rapl1/Lrrc4b	30
GO:0032420	CC	GO:0032420	stereocilium	8/844	58/28585	0.000290198	0.0147034	0.0128637	Espnl/Morn4/Ripor2/Prom1/Ush1c/Pcdh15/Clrn1/Lhfpl5	8
GO:0043679	CC	GO:0043679	axon terminus	16/844	202/28585	0.000352321	0.0160658	0.0140557	Grm4/Kcnc4/Prnp/Drd2/Tanc1/Gper1/Erc2/Prrt2/Slc1a7/Nos1/Cdh8/Pclo/Cdh1/Slc4a8/Pcsk1/Chrm2	16
GO:0044853	CC	GO:0044853	plasma membrane raft	12/844	134/28585	0.00063735	0.0242688	0.0212324	Ms4a4a/Ldlr/Cd36/Kcnd2/Irs1/Hmox1/Nos1/Itgam/Vdr/Cd8a/Cdh1/Lrp8	12
GO:0062023	CC	GO:0062023	collagen-containing extracellular matrix	24/844	390/28585	0.000638653	0.0242688	0.0212324	Lrrc15/Col15a1/Col5a3/Col6a6/Col3a1/Cpn2/Prg4/Ccn1/Serpine1/Entpd1/Spock2/Lgals4/Angptl4/Col6a5/Colq/Sftpb/Ptprz1/Fgf9/Bcan/Serpinc1/Col7a1/Adamts4/Nepn/Myoc	24
GO:0031253	CC	GO:0031253	cell projection membrane	21/844	325/28585	0.000734105	0.0257501	0.0225284	Car4/Cd36/Ripor2/Ninj1/Fam107a/Pth1r/Apc2/Kcnc4/Drd2/Prom1/Cd44/Hcn2/Hpca/Gper1/Itga8/Ptprz1/Slc9a3/Pde6h/Akap5/Fgr/Slc1a2	21
GO:0031256	CC	GO:0031256	leading edge membrane	13/844	159/28585	0.000911971	0.027413	0.0239832	Ripor2/Fam107a/Apc2/Kcnc4/Cd44/Hcn2/Hpca/Gper1/Itga8/Ptprz1/Akap5/Fgr/Slc1a2	13
GO:0032421	CC	GO:0032421	stereocilium bundle	8/844	69/28585	0.000952696	0.027413	0.0239832	Espnl/Morn4/Ripor2/Prom1/Ush1c/Pcdh15/Clrn1/Lhfpl5	8
GO:0019897	CC	GO:0019897	extrinsic component of plasma membrane	14/844	180/28585	0.00096186	0.027413	0.0239832	Cdh20/Gnat1/Gnb3/Epn3/Mcf2l/Apc2/Cdh12/Stac3/Cdh8/Gng7/Gnai1/Fgr/Sytl3/Cdh1	14
GO:0032589	CC	GO:0032589	neuron projection membrane	8/844	71/28585	0.00115131	0.0308823	0.0270184	Ripor2/Kcnc4/Hcn2/Hpca/Gper1/Itga8/Akap5/Slc1a2	8
GO:0098862	CC	GO:0098862	cluster of actin-based cell projections	15/844	207/28585	0.00132096	0.0334643	0.0292774	Espnl/Car4/Morn4/Cd36/Mme/Ripor2/Pth1r/Lct/Prom1/Scin/Slc9a3/Ush1c/Pcdh15/Clrn1/Lhfpl5	15
GO:0005791	CC	GO:0005791	rough endoplasmic reticulum	9/844	94/28585	0.00185505	0.0423287	0.0370327	Car4/Ptgds/Tmem97/Hsd11b1/Aldob/Ncf1/Trp63/Rp9/Pcsk1	9
GO:0005912	CC	GO:0005912	adherens junction	12/844	153/28585	0.00201367	0.0423287	0.0370327	Cdh20/Cdh12/Rnd1/Sptbn4/Fat2/Camsap3/Cdh8/Nectin4/Alox8/Cdh1/Crb1/Ctnnd2	12
GO:0001917	CC	GO:0001917	photoreceptor inner segment	7/844	61/28585	0.0020832	0.0423287	0.0370327	Gnat1/Dnm3/Kif17/Nos1/Ush1c/Crb1/Dynlt1b	7
GO:0098982	CC	GO:0098982	GABA-ergic synapse	11/844	134/28585	0.00213257	0.0423287	0.0370327	Mdga1/Kcnd2/Drd2/Nr3c2/Slc6a17/Erc2/Gabrr2/Bcan/Pclo/Cntn5/Cspg5	11
GO:0016342	CC	GO:0016342	catenin complex	5/844	32/28585	0.00230328	0.0423287	0.0370327	Cdh20/Apc2/Cdh12/Cdh8/Cdh1	5
GO:0005901	CC	GO:0005901	caveola	9/844	97/28585	0.00230567	0.0423287	0.0370327	Ldlr/Cd36/Kcnd2/Irs1/Hmox1/Nos1/Vdr/Cdh1/Lrp8	9
GO:0016324	CC	GO:0016324	apical plasma membrane	23/844	406/28585	0.00240066	0.0423287	0.0370327	Car4/Fas/Gnat1/Stc1/Ripor2/Pth1r/Lct/Prom1/Cd44/Tdgf1/Slc5a3/Ager/Slc26a9/F2rl2/Slc9a3/Cldn1/Slc44a4/Slc12a3/Marveld2/Slc47a2/Lhfpl5/Adcy10/Cyp4f14	23
GO:0005922	CC	GO:0005922	connexin complex	4/844	20/28585	0.0025063	0.0423287	0.0370327	Gja6/Gja8/Gjc1/Gjb3	4
GO:0033268	CC	GO:0033268	node of Ranvier	4/844	20/28585	0.0025063	0.0423287	0.0370327	Sptbn4/Bcan/Cdh1/Myoc	4
GO:0005581	CC	GO:0005581	collagen trimer	8/844	81/28585	0.00269169	0.0438361	0.0383515	Col15a1/Col5a3/Col6a6/Col3a1/Col6a5/Colq/Col7a1/C1ql4	8
GO:0032426	CC	GO:0032426	stereocilium tip	4/844	21/28585	0.00302441	0.0475562	0.0416062	Espnl/Morn4/Ush1c/Lhfpl5	4
GO:0005504	MF	GO:0005504	fatty acid binding	11/843	62/28171	2.04e-06	0.00170218	0.00141839	Fabp3/Rbp7/Pparg/Fabp4/Fabp7/Cd36/Ptgds/S100a8/Acox1/Acox2/Cyp4f14	11
GO:0033293	MF	GO:0033293	monocarboxylic acid binding	12/843	91/28171	1.72e-05	0.00719251	0.00599338	Fabp3/Rbp7/Pparg/Fabp4/Fabp7/Cd36/Ptgds/S100a8/Acox1/Acox2/Vdr/Cyp4f14	12
GO:0036041	MF	GO:0036041	long-chain fatty acid binding	6/843	22/28171	3.49e-05	0.00885459	0.00737836	Fabp3/Pparg/Fabp4/Cd36/S100a8/Cyp4f14	6
GO:0071949	MF	GO:0071949	FAD binding	8/843	44/28171	4.24e-05	0.00885459	0.00737836	Sqle/Cyb5r2/Cry1/Xdh/Dhcr24/Aox1/Acox1/Acox2	8
GO:0050661	MF	GO:0050661	NADP binding	8/843	47/28171	6.95e-05	0.00988266	0.00823503	Hsd11b1/Dhfr/Fmo1/Nos1/Fmo2/Aspdh/Me1/Hsd17b1	8
GO:0050660	MF	GO:0050660	flavin adenine dinucleotide binding	11/843	90/28171	7.81e-05	0.00988266	0.00823503	Sqle/Cyb5r2/Cry1/Xdh/Dhcr24/Aox1/Fmo1/Nos1/Fmo2/Acox1/Acox2	11
GO:0008528	MF	GO:0008528	G protein-coupled peptide receptor activity	14/843	140/28171	8.28e-05	0.00988266	0.00823503	Ramp1/Cx3cr1/Cxcr6/Pth1r/Agtr1a/Cysltr1/Gipr/F2rl2/Avpr1a/Ccr10/Cxcr2/Ccr1l1/Ednra/Lhcgr	14
GO:0001653	MF	GO:0001653	peptide receptor activity	14/843	149/28171	0.000161501	0.0154811	0.0129001	Ramp1/Cx3cr1/Cxcr6/Pth1r/Agtr1a/Cysltr1/Gipr/F2rl2/Avpr1a/Ccr10/Cxcr2/Ccr1l1/Ednra/Lhcgr	14
GO:0038024	MF	GO:0038024	cargo receptor activity	10/843	82/28171	0.000166862	0.0154811	0.0129001	Abca1/Ldlr/Cd36/Megf10/Prg4/Cd44/Itgam/Ildr1/Lrp8/Cd6	10
GO:0008035	MF	GO:0008035	high-density lipoprotein particle binding	4/843	11/28171	0.000222083	0.0168581	0.0140475	Abca1/Cd36/Pon1/Lrp8	4
GO:0050543	MF	GO:0050543	icosatetraenoic acid binding	4/843	11/28171	0.000222083	0.0168581	0.0140475	Fabp3/Pparg/S100a8/Cyp4f14	4
GO:0005496	MF	GO:0005496	steroid binding	12/843	120/28171	0.000261679	0.0175833	0.0146518	Nfe2l1/Prom1/Tspo2/Hsd11b1/Npc1/Gper1/Nr3c2/Cyp3a13/Apod/Vdr/Scgb1b30/Hsd17b1	12
GO:0017147	MF	GO:0017147	Wnt-protein binding	6/843	31/28171	0.000273752	0.0175833	0.0146518	Fzd10/Tdgf1/Wif1/Ror2/Sfrp2/Sfrp5	6
GO:0015291	MF	GO:0015291	secondary active transmembrane transporter activity	19/843	262/28171	0.000376135	0.0224338	0.0186936	Ucp2/Slc41a3/Slc5a3/Slc25a1/Slc6a17/Slc26a9/Slc9b2/Slc1a7/Slc16a14/Slc36a2/Slc9a3/Slc12a3/Slc10a6/Slc35e2/Slc6a13/Slc47a2/Slc1a2/Slc4a8/Slc25a18	19
GO:0046943	MF	GO:0046943	carboxylic acid transmembrane transporter activity	14/843	171/28171	0.000661547	0.0321859	0.0268199	Ucp2/Cd36/Tspo2/Slc25a1/Slc26a9/Slc1a7/Slc16a14/Slc36a2/Slc38a11/Slc10a6/Slc6a13/Slc47a2/Slc1a2/Slc25a18	14
GO:0005342	MF	GO:0005342	organic acid transmembrane transporter activity	14/843	172/28171	0.000700789	0.0321859	0.0268199	Ucp2/Cd36/Tspo2/Slc25a1/Slc26a9/Slc1a7/Slc16a14/Slc36a2/Slc38a11/Slc10a6/Slc6a13/Slc47a2/Slc1a2/Slc25a18	14
GO:0019955	MF	GO:0019955	cytokine binding	12/843	135/28171	0.000764882	0.0321859	0.0268199	Cx3cr1/Cd36/Cxcr6/Cd44/Ager/Cxcr2/Lepr/Il20ra/Ccr1l1/Il1r1/A2m/Il13ra1	12
GO:0001637	MF	GO:0001637	G protein-coupled chemoattractant receptor activity	5/843	25/28171	0.000765421	0.0321859	0.0268199	Cx3cr1/Cxcr6/Ccr10/Cxcr2/Ccr1l1	5
GO:0004950	MF	GO:0004950	chemokine receptor activity	5/843	25/28171	0.000765421	0.0321859	0.0268199	Cx3cr1/Cxcr6/Ccr10/Cxcr2/Ccr1l1	5
GO:0017046	MF	GO:0017046	peptide hormone binding	7/843	51/28171	0.00077092	0.0321859	0.0268199	Ramp1/Pth1r/Gipr/Avpr1a/Rxfp2/Lepr/Lhcgr	7
GO:0030020	MF	GO:0030020	extracellular matrix structural constituent conferring tensile strength	6/843	38/28171	0.000859246	0.0330103	0.0275068	Col15a1/Col5a3/Col6a6/Col3a1/Col6a5/Col7a1	6
GO:0004867	MF	GO:0004867	serine-type endopeptidase inhibitor activity	11/843	119/28171	0.000906081	0.0330103	0.0275068	Serpina1b/Serpina3n/Serpine1/Serpina3g/Spint2/Slpi/Serpinc1/Col7a1/Serpinb1c/Serpinb10/A2m	11
GO:0061135	MF	GO:0061135	endopeptidase regulator activity	16/843	221/28171	0.00107497	0.0330103	0.0275068	Serpina1b/Serpina3n/Vsir/Prnp/Serpine1/Fetub/Serpina3g/Spint2/Slpi/Timp4/Serpinc1/Col7a1/Serpinb1c/Serpinb10/A2m/Sfrp2	16
GO:0005003	MF	GO:0005003	ephrin receptor activity	4/843	16/28171	0.00108688	0.0330103	0.0275068	Epha6/Ntrk3/Epha8/Epha10	4
GO:0030228	MF	GO:0030228	lipoprotein particle receptor activity	4/843	16/28171	0.00108688	0.0330103	0.0275068	Ldlr/Cd36/Ildr1/Lrp8	4
GO:0034987	MF	GO:0034987	immunoglobulin receptor binding	4/843	16/28171	0.00108688	0.0330103	0.0275068	Tarm1/Clec4d/Fgr/Fcgr3	4
GO:0019956	MF	GO:0019956	chemokine binding	5/843	27/28171	0.00110693	0.0330103	0.0275068	Cx3cr1/Cxcr6/Cxcr2/Ccr1l1/A2m	5
GO:0022829	MF	GO:0022829	wide pore channel activity	5/843	27/28171	0.00110693	0.0330103	0.0275068	Gsdma/Gja6/Gja8/Gsdme/Gjc1	5
GO:0015171	MF	GO:0015171	amino acid transmembrane transporter activity	9/843	88/28171	0.00127757	0.0365925	0.0304918	Ucp2/Tspo2/Slc1a7/Slc36a2/Slc38a11/Slc6a13/Slc47a2/Slc1a2/Slc25a18	9
GO:0005416	MF	GO:0005416	amino acid:monoatomic cation symporter activity	5/843	28/28171	0.0013147	0.0365925	0.0304918	Slc1a7/Slc36a2/Slc6a13/Slc1a2/Slc25a18	5
GO:0016645	MF	GO:0016645	oxidoreductase activity, acting on the CH-NH group of donors	5/843	29/28171	0.00154988	0.0417467	0.0347867	Mthfd2/Lao1/Mthfd1l/Dhfr/Paox	5
GO:0004896	MF	GO:0004896	cytokine receptor activity	9/843	91/28171	0.00161926	0.0422527	0.0352083	Cx3cr1/Cxcr6/Cd44/Ccr10/Cxcr2/Lepr/Ccr1l1/Il1r1/Il13ra1	9
GO:0071813	MF	GO:0071813	lipoprotein particle binding	5/843	30/28171	0.00181456	0.0445635	0.0371339	Abca1/Ldlr/Cd36/Pon1/Lrp8	5
GO:0071814	MF	GO:0071814	protein-lipid complex binding	5/843	30/28171	0.00181456	0.0445635	0.0371339	Abca1/Ldlr/Cd36/Pon1/Lrp8	5
GO:0050839	MF	GO:0050839	cell adhesion molecule binding	19/843	305/28171	0.00226331	0.0496861	0.0414025	Cdh20/Ninj1/Col3a1/Il1b/Cdh12/Ccn1/Prom1/Cd200l1/Itga8/Ager/Ptprz1/Cdh8/Akap5/Itgam/Spp1/Cd200/Cdh1/Cntn5/Ctnnd2	19
GO:0008514	MF	GO:0008514	organic anion transmembrane transporter activity	16/843	238/28171	0.00230038	0.0496861	0.0414025	Ucp2/Cd36/Tspo2/Slc25a1/Slc26a9/Slc1a7/Slc16a14/Slc36a2/Slc44a4/Slc38a11/Slc10a6/Slc6a13/Slc47a2/Slc1a2/Slc4a8/Slc25a18	16
GO:0030246	MF	GO:0030246	carbohydrate binding	18/843	283/28171	0.00233175	0.0496861	0.0414025	Clec12b/Clec9a/Ly75/Acr/Clec4d/Prg4/Lgals4/Clec4f/Galnt5/Egln1/Aldob/Chil3/Clec4e/Lman1l/Chodl/Bcan/Mgat2/Klrb1a	18
GO:0038187	MF	GO:0038187	pattern recognition receptor activity	5/843	32/28171	0.00244095	0.0496861	0.0414025	Cd36/Clec4d/Clec4e/Tlr4/Trim5	5
GO:0015297	MF	GO:0015297	antiporter activity	9/843	97/28171	0.00252128	0.0496861	0.0414025	Ucp2/Slc41a3/Slc25a1/Slc26a9/Slc9b2/Slc9a3/Slc35e2/Slc47a2/Slc4a8	9
GO:0015172	MF	GO:0015172	acidic amino acid transmembrane transporter activity	4/843	20/28171	0.00263083	0.0496861	0.0414025	Ucp2/Slc1a7/Slc1a2/Slc25a18	4
GO:0016500	MF	GO:0016500	protein-hormone receptor activity	4/843	20/28171	0.00263083	0.0496861	0.0414025	Rxfp2/Lepr/Lgr6/Lhcgr	4
GO:0008375	MF	GO:0008375	acetylglucosaminyltransferase activity	6/843	47/28171	0.00266212	0.0496861	0.0414025	Mgat3/B3gnt7/Mgat4a/Piga/Mgat2/Gcnt2	6
GO:0031406	MF	GO:0031406	carboxylic acid binding	15/843	220/28171	0.00271605	0.0496861	0.0414025	Fabp3/Rbp7/Pparg/Fabp4/Fabp7/Cd36/Ptgds/Egln1/Dhfr/S100a8/Hdc/Acox1/Acox2/Vdr/Cyp4f14	15
GO:0005041	MF	GO:0005041	low-density lipoprotein particle receptor activity	3/843	10/28171	0.0027372	0.0496861	0.0414025	Ldlr/Cd36/Lrp8	3
GO:0050542	MF	GO:0050542	icosanoid binding	3/843	10/28171	0.0027372	0.0496861	0.0414025	Pparg/S100a8/Cyp4f14	3
GO:0050544	MF	GO:0050544	arachidonic acid binding	3/843	10/28171	0.0027372	0.0496861	0.0414025	Pparg/S100a8/Cyp4f14	3
