# Supplementary material for: Inhibition of ferroptosis reverses heart failure with preserved ejection fraction in mice
Source: J Transl Med. 2024 Feb 24;22:199. doi: 10.1186/s12967-023-04734-y (PMC10894491; doi:10.1186/s12967-023-04734-y)
Supplement: Supplementary file 5 — Additional file 5: Table S4. KEGG pathway enrichment analysis of DEGs from GSE180065. [file 12967_2023_4734_MOESM5_ESM.xlsx]

## Sheet: Table S4
ID	Description	GeneRatio	BgRatio	pvalue	p.adjust	qvalue	geneID	Count
mmu03320	PPAR signaling pathway - Mus musculus (house mouse)	13/349	89/9270	2.58e-05	0.00767371	0.00712888	11430/93732/94180/216739/57875/12491/14077/11770/12140/15360/17436/57435/19016	13
mmu04979	Cholesterol metabolism - Mus musculus (house mouse)	8/349	50/9270	0.000500843	0.0528655	0.0491121	11303/57875/12491/12684/16835/16889/218203/18145	8
mmu04371	Apelin signaling pathway - Mus musculus (house mouse)	14/349	137/9270	0.000630185	0.0528655	0.0491121	432530/271639/11607/30878/12550/13653/14677/14695/14708/18125/320207/18787/17127/20750	14
mmu04060	Cytokine-cytokine receptor interaction - Mus musculus (house mouse)	23/349	294/9270	0.000709604	0.0528655	0.0491121	20304/12777/12770/13051/12765/80901/13856/14102/14560/14566/100862247/16164/16176/16177/237313/140806/76527/16847/17700/72049/85030/21943/21949	23
mmu04934	Cushing syndrome - Mus musculus (house mouse)	15/349	162/9270	0.00114406	0.0681862	0.063345	432530/11606/11607/23805/12323/12447/12912/13555/93897/14677/16835/77037/15370/241489/22423	15
mmu04710	Circadian rhythm - Mus musculus (house mouse)	6/349	34/9270	0.00150078	0.0745386	0.0692464	11865/12912/12952/18143/217166/18627	6
mmu04062	Chemokine signaling pathway - Mus musculus (house mouse)	16/349	192/9270	0.00238986	0.096713	0.0898464	432530/20304/12777/12770/12928/13051/12765/80901/14191/100862247/14677/14695/14708/14773/17969/320207	16
mmu04380	Osteoclast differentiation - Mus musculus (house mouse)	12/349	128/9270	0.00314467	0.096713	0.0898464	12912/14131/14281/14282/16176/16177/17969/19016/668101/100038947/66513/21943	12
mmu05417	Lipid and atherosclerosis - Mus musculus (house mouse)	17/349	216/9270	0.00322754	0.096713	0.0898464	11303/11307/11596/226641/12323/20304/12491/13076/14102/14281/16176/16835/17392/17969/19016/66513/21898	17
mmu00350	Tyrosine metabolism - Mus musculus (house mouse)	6/349	40/9270	0.00354365	0.096713	0.0898464	11522/237940/11761/12846/13190/100470	6
mmu04713	Circadian entrainment - Mus musculus (house mouse)	10/349	98/9270	0.00370996	0.096713	0.0898464	432530/271639/12323/12912/14281/14677/14695/14708/18125/18627	10
mmu04978	Mineral absorption - Mus musculus (house mouse)	7/349	54/9270	0.00389448	0.096713	0.0898464	15368/17748/17750/320718/105243/64177/22337	7
mmu04933	AGE-RAGE signaling pathway in diabetic complications - Mus musculus (house mouse)	10/349	101/9270	0.00460914	0.105656	0.0981542	11596/11606/11607/12825/13653/16176/18712/72469/18787/17127	10
mmu01040	Biosynthesis of unsaturated fatty acids - Mus musculus (house mouse)	5/349	34/9270	0.00832234	0.169982	0.157913	26897/171210/11430/170439/74559	5
mmu04610	Complement and coagulation cascades - Mus musculus (house mouse)	9/349	94/9270	0.00872953	0.169982	0.157913	232345/317677/14064/14068/16409/20701/11905/18787/278180	9
mmu04913	Ovarian steroidogenesis - Mus musculus (house mouse)	7/349	63/9270	0.00912653	0.169982	0.157913	26897/171210/432530/13076/15485/16835/16867	7
mmu04310	Wnt signaling pathway - Mus musculus (house mouse)	13/349	172/9270	0.0129801	0.227533	0.211378	23805/12323/18163/93897/329252/27412/26564/239405/20319/54612/17127/24117/22423	13
mmu05140	Leishmaniasis - Mus musculus (house mouse)	7/349	70/9270	0.0158312	0.262095	0.243486	14131/14281/16176/16409/17969/66513/21898	7
mmu04927	Cortisol synthesis and secretion - Mus musculus (house mouse)	7/349	72/9270	0.01826	0.267199	0.248228	432530/11606/11607/12912/16835/77037/15370	7
mmu04928	Parathyroid hormone synthesis， secretion and action - Mus musculus (house mouse)	9/349	108/9270	0.0203664	0.267199	0.248228	432530/12912/13653/14281/14677/23948/19228/21943/22337	9
mmu04974	Protein digestion and absorption - Mus musculus (house mouse)	9/349	108/9270	0.0203664	0.267199	0.248228	12819/12825/53867/665033/245026/12836/17380/246049/105243	9
mmu04514	Cell adhesion molecules - Mus musculus (house mouse)	13/349	183/9270	0.0207263	0.267199	0.248228	102657/12511/12525/12550/12737/75677/15006/50723/241226/16409/272381/239250/74048	13
mmu05032	Morphine addiction - Mus musculus (house mouse)	8/349	91/9270	0.0210007	0.267199	0.248228	432530/14409/14677/14695/14708/14773/241489/18575	8
mmu00062	Fatty acid elongation - Mus musculus (house mouse)	4/349	29/9270	0.0222934	0.267199	0.248228	26897/171210/170439/74559	4
mmu04080	Neuroactive ligand-receptor interaction - Mus musculus (house mouse)	23/349	391/9270	0.022416	0.267199	0.248228	11550/11606/11607/30878/54140/243764/110902/58861/13489/13617/14064/14409/381853/268934/99296/16847/16867/140795/19222/19228/140498/93670/69071	23
mmu04640	Hematopoietic cell lineage - Mus musculus (house mouse)	8/349	94/9270	0.0249887	0.271573	0.252291	12491/12505/12525/13856/16176/16177/16409/17380	8
mmu04725	Cholinergic synapse - Mus musculus (house mouse)	9/349	112/9270	0.0251374	0.271573	0.252291	432530/12323/243764/12912/14281/14677/14695/14708/320207	9
mmu05226	Gastric cancer - Mus musculus (house mouse)	11/349	150/9270	0.02601	0.271573	0.252291	23805/12447/12550/13555/80903/14180/93897/23882/27412/17127/22423	11
mmu04061	Viral protein interaction with cytokine and cytokine receptor - Mus musculus (house mouse)	8/349	95/9270	0.0264282	0.271573	0.252291	20304/12777/12770/13051/12765/100862247/237313/76527	8
mmu04020	Calcium signaling pathway - Mus musculus (house mouse)	16/349	253/9270	0.0294468	0.292505	0.271737	432530/11550/11607/54140/12323/243764/58861/13617/80903/14180/15464/16867/18125/18213/18575/72469	16
mmu00670	One carbon pool by folate - Mus musculus (house mouse)	3/349	19/9270	0.0327677	0.314993	0.292628	13361/270685/17768	3
mmu00100	Steroid biosynthesis - Mus musculus (house mouse)	3/349	20/9270	0.0375041	0.349257	0.32446	74754/16889/20775	3
mmu05142	Chagas disease - Mus musculus (house mouse)	8/349	103/9270	0.0400624	0.361775	0.33609	432530/20304/14102/14281/14677/16176/18787/21898	8
mmu05207	Chemical carcinogenesis - receptor activation - Mus musculus (house mouse)	14/349	225/9270	0.0448398	0.387003	0.359526	432530/12053/12912/13076/13113/13555/80903/14180/14281/14677/14859/14867/21943/22337	14
mmu05146	Amoebiasis - Mus musculus (house mouse)	8/349	107/9270	0.0483737	0.387003	0.359526	432530/12825/16176/16177/16409/226421/241197/21898	8
mmu04512	ECM-receptor interaction - Mus musculus (house mouse)	7/349	89/9270	0.0500421	0.387003	0.359526	12491/12505/665033/245026/241226/20750/64176	7
mmu00982	Drug metabolism - cytochrome P450 - Mus musculus (house mouse)	6/349	71/9270	0.0504053	0.387003	0.359526	11522/11761/14261/55990/14859/14867	6
mmu04920	Adipocytokine signaling pathway - Mus musculus (house mouse)	6/349	71/9270	0.0504053	0.387003	0.359526	94180/216739/12491/14378/16367/16847	6
mmu05224	Breast cancer - Mus musculus (house mouse)	10/349	147/9270	0.0506481	0.387003	0.359526	23805/13555/80903/14180/14281/93897/23882/27412/21943/22423	10
mmu00480	Glutathione metabolism - Mus musculus (house mouse)	6/349	72/9270	0.0533276	0.394446	0.366441	110175/14778/14859/14867/100504710/100043497	6
mmu04926	Relaxin signaling pathway - Mus musculus (house mouse)	9/349	129/9270	0.0542695	0.394446	0.366441	432530/12825/12912/14281/14677/14695/14708/18125/140498	9
mmu04657	IL-17 signaling pathway - Mus musculus (house mouse)	7/349	93/9270	0.0607357	0.430934	0.400338	14281/14282/16176/140806/16819/17392/20201	7
mmu04924	Renin secretion - Mus musculus (house mouse)	6/349	76/9270	0.0660289	0.452953	0.420793	11606/11607/12912/13617/14677/18575	6
mmu04728	Dopaminergic synapse - Mus musculus (house mouse)	9/349	135/9270	0.0683376	0.452953	0.420793	11865/12323/12846/12912/13489/14281/14677/14695/14708	9
mmu05133	Pertussis - Mus musculus (house mouse)	6/349	77/9270	0.0694578	0.452953	0.420793	317677/14281/14677/16176/16409/21898	6
mmu04261	Adrenergic signaling in cardiomyocytes - Mus musculus (house mouse)	10/349	156/9270	0.0699188	0.452953	0.420793	432530/11550/11606/11607/56808/54377/12323/12912/14677/320207	10
mmu00830	Retinol metabolism - Mus musculus (house mouse)	7/349	97/9270	0.0727305	0.461142	0.428401	11522/11668/11761/13076/13113/241452/67442	7
mmu05134	Legionellosis - Mus musculus (house mouse)	5/349	60/9270	0.0745723	0.46297	0.430099	12176/12747/16176/16409/21898	5
mmu04024	cAMP signaling pathway - Mus musculus (house mouse)	13/349	224/9270	0.0803832	0.486552	0.452007	11430/432530/271639/12323/243764/12912/13489/13617/14281/381853/14677/15166/16867	13
mmu04916	Melanogenesis - Mus musculus (house mouse)	7/349	100/9270	0.0825845	0.486552	0.452007	432530/12323/12912/13190/93897/14677/22423	7
mmu01212	Fatty acid metabolism - Mus musculus (house mouse)	5/349	62/9270	0.0832689	0.486552	0.452007	11430/94180/216739/170439/74559	5
mmu04925	Aldosterone synthesis and secretion - Mus musculus (house mouse)	7/349	102/9270	0.0895605	0.513251	0.47681	432530/11606/11607/12323/12912/16835/15370	7
mmu04270	Vascular smooth muscle contraction - Mus musculus (house mouse)	9/349	144/9270	0.0933759	0.525019	0.487743	11468/432530/11550/11606/11607/54140/13617/19222/51801	9
mmu04064	NF-kappa B signaling pathway - Mus musculus (house mouse)	7/349	105/9270	0.100629	0.547077	0.508235	23882/16176/16177/66513/21898/72049/21943	7
mmu05163	Human cytomegalovirus infection - Mus musculus (house mouse)	14/349	256/9270	0.103348	0.547077	0.508235	432530/20304/12770/12912/12928/12765/13555/14102/14677/14695/14708/15006/16176/16177	14
mmu05030	Cocaine addiction - Mus musculus (house mouse)	4/349	48/9270	0.105601	0.547077	0.508235	12912/13489/14282/14677	4
mmu04146	Peroxisome - Mus musculus (house mouse)	6/349	87/9270	0.109243	0.547077	0.508235	11430/93732/216739/17855/212503/22436	6
mmu05323	Rheumatoid arthritis - Mus musculus (house mouse)	6/349	87/9270	0.109243	0.547077	0.508235	20304/14281/16176/17392/21898/21943	6
mmu04072	Phospholipase D signaling pathway - Mus musculus (house mouse)	9/349	149/9270	0.109332	0.547077	0.508235	432530/11606/11607/54140/12765/331374/103967/268934/320207	9
mmu05145	Toxoplasmosis - Mus musculus (house mouse)	7/349	109/9270	0.116492	0.547077	0.508235	14677/16145/54396/16835/320207/66513/21898	7
mmu00052	Galactose metabolism - Mus musculus (house mouse)	3/349	32/9270	0.117845	0.547077	0.508235	14378/16770/226413	3
mmu00410	beta-Alanine metabolism - Mus musculus (house mouse)	3/349	32/9270	0.117845	0.547077	0.508235	11430/237940/103149	3
mmu04727	GABAergic synapse - Mus musculus (house mouse)	6/349	89/9270	0.118361	0.547077	0.508235	432530/14409/14677/14695/14708/14412	6
mmu05225	Hepatocellular carcinoma - Mus musculus (house mouse)	10/349	174/9270	0.120832	0.547077	0.508235	23805/13555/93897/23882/14859/14867/15368/27412/17127/22423	10
mmu00071	Fatty acid degradation - Mus musculus (house mouse)	4/349	52/9270	0.131207	0.547077	0.508235	11430/94180/216739/11522	4
mmu00380	Tryptophan metabolism - Mus musculus (house mouse)	4/349	52/9270	0.131207	0.547077	0.508235	237320/11761/13076/100470	4
mmu04151	PI3K-Akt signaling pathway - Mus musculus (house mouse)	18/349	359/9270	0.131431	0.547077	0.508235	12447/243764/665033/245026/12912/74747/13856/80903/14180/14378/14695/14708/16367/241226/15370/320207/20750/21898	18
mmu00230	Purine metabolism - Mus musculus (house mouse)	8/349	134/9270	0.13254	0.547077	0.508235	432530/271639/12495/69692/241489/18575/78600/22436	8
mmu00603	Glycosphingolipid biosynthesis - globo and isoglobo series - Mus musculus (house mouse)	2/349	17/9270	0.132706	0.547077	0.508235	215493/20449	2
mmu05218	Melanoma - Mus musculus (house mouse)	5/349	72/9270	0.134165	0.547077	0.508235	12550/13555/80903/14180/23882	5
mmu05135	Yersinia infection - Mus musculus (house mouse)	8/349	135/9270	0.136584	0.547077	0.508235	12525/12928/14131/14281/16176/54353/66513/21898	8
mmu00140	Steroid hormone biosynthesis - Mus musculus (house mouse)	6/349	93/9270	0.137689	0.547077	0.508235	12846/13076/13113/15483/15485/114664	6
mmu00510	N-Glycan biosynthesis - Mus musculus (house mouse)	4/349	53/9270	0.137976	0.547077	0.508235	68563/217664/17309/269181	4
mmu04066	HIF-1 signaling pathway - Mus musculus (house mouse)	7/349	114/9270	0.138036	0.547077	0.508235	230163/12323/112405/13856/15368/18787/21898	7
mmu04724	Glutamatergic synapse - Mus musculus (house mouse)	7/349	114/9270	0.138036	0.547077	0.508235	432530/14677/14695/14708/268934/20511/242607	7
mmu00980	Metabolism of xenobiotics by cytochrome P450 - Mus musculus (house mouse)	5/349	73/9270	0.139887	0.547077	0.508235	11522/13076/14859/14867/15483	5
mmu04668	TNF signaling pathway - Mus musculus (house mouse)	7/349	115/9270	0.142564	0.547077	0.508235	20304/12912/14102/14281/16176/17392/66513	7
mmu00600	Sphingolipid metabolism - Mus musculus (house mouse)	4/349	54/9270	0.144884	0.547077	0.508235	230379/223753/67260/50877	4
mmu04360	Axon guidance - Mus musculus (house mouse)	10/349	181/9270	0.145031	0.547077	0.508235	226251/12323/13840/13842/14677/244058/223881/20355/26456/20357	10
mmu04145	Phagosome - Mus musculus (house mouse)	10/349	182/9270	0.148679	0.55383	0.514508	12491/14131/15006/16409/17969/18125/226421/21898/22147/22145	10
mmu04935	Growth hormone synthesis, secretion and action - Mus musculus (house mouse)	7/349	117/9270	0.151832	0.558591	0.518931	432530/271639/12912/12928/14281/14677/16367	7
mmu00061	Fatty acid biosynthesis - Mus musculus (house mouse)	2/349	19/9270	0.15904	0.569898	0.529436	94180/216739	2
mmu04614	Renin-angiotensin system - Mus musculus (house mouse)	3/349	37/9270	0.161625	0.569898	0.529436	11606/11607/17380	3
mmu05216	Thyroid cancer - Mus musculus (house mouse)	3/349	37/9270	0.161625	0.569898	0.529436	12550/23882/19016	3
mmu04010	MAPK signaling pathway - Mus musculus (house mouse)	15/349	301/9270	0.163552	0.569898	0.529436	56808/54377/12928/63953/14102/80903/14180/14281/23882/16176/16177/56692/53608/15370/66513	15
mmu04923	Regulation of lipolysis in adipocytes - Mus musculus (house mouse)	4/349	57/9270	0.16638	0.569898	0.529436	432530/11770/14677/16367	4
mmu05144	Malaria - Mus musculus (house mouse)	4/349	57/9270	0.16638	0.569898	0.529436	12491/16176/17057/21898	4
mmu05415	Diabetic cardiomyopathy - Mus musculus (house mouse)	11/349	211/9270	0.1723	0.583469	0.542043	11596/11606/11607/12323/12491/12825/17708/333182/16367/17969/17127	11
mmu04620	Toll-like receptor signaling pathway - Mus musculus (house mouse)	6/349	100/9270	0.174753	0.585129	0.543585	20304/14281/16176/20750/66513/21898	6
mmu00360	Phenylalanine metabolism - Mus musculus (house mouse)	2/349	21/9270	0.186225	0.615124	0.57145	237940/100470	2
mmu00260	Glycine, serine and threonine metabolism - Mus musculus (house mouse)	3/349	40/9270	0.189904	0.615124	0.57145	237940/107869/26912	3
mmu04216	Ferroptosis - Mus musculus (house mouse)	3/349	40/9270	0.189904	0.615124	0.57145	216739/15368/19122	3
mmu00430	Taurine and hypotaurine metabolism - Mus musculus (house mouse)	2/349	22/9270	0.200052	0.633869	0.588864	14261/55990	2
mmu04964	Proximal tubule bicarbonate reclamation - Mus musculus (house mouse)	2/349	22/9270	0.200052	0.633869	0.588864	12351/105243	2
mmu04152	AMPK signaling pathway - Mus musculus (house mouse)	7/349	127/9270	0.202072	0.633869	0.588864	12491/12912/14120/14378/16367/16847/19016	7
mmu05204	Chemical carcinogenesis - DNA adducts - Mus musculus (house mouse)	5/349	84/9270	0.209136	0.649193	0.603101	13076/13113/14859/14867/15483	5
mmu05217	Basal cell carcinoma - Mus musculus (house mouse)	4/349	63/9270	0.21238	0.650715	0.604514	23805/93897/23882/22423	4
mmu00900	Terpenoid backbone biosynthesis - Mus musculus (house mouse)	2/349	23/9270	0.213993	0.650715	0.604514	15360/17855	2
mmu04672	Intestinal immune network for IgA production - Mus musculus (house mouse)	3/349	43/9270	0.219319	0.660171	0.613299	12777/50723/72049	3
mmu04540	Gap junction - Mus musculus (house mouse)	5/349	86/9270	0.222784	0.663896	0.616759	432530/13489/14677/22147/22145	5
mmu04260	Cardiac muscle contraction - Mus musculus (house mouse)	5/349	87/9270	0.229707	0.677749	0.629629	56808/54377/17708/333182/15464	5
mmu04932	Non-alcoholic fatty liver disease - Mus musculus (house mouse)	8/349	156/9270	0.23444	0.684934	0.636304	17708/333182/14102/14281/16176/16367/16847/19016	8
mmu04390	Hippo signaling pathway - Mus musculus (house mouse)	8/349	157/9270	0.239628	0.693292	0.644069	23805/12550/170788/93897/16798/18787/17127/22423	8
mmu00010	Glycolysis / Gluconeogenesis - Mus musculus (house mouse)	4/349	67/9270	0.244805	0.701461	0.651658	11522/230163/14120/14378	4
mmu04210	Apoptosis - Mus musculus (house mouse)	7/349	136/9270	0.25199	0.715172	0.664395	13041/13804/14102/14281/23882/22147/22145	7
mmu05031	Amphetamine addiction - Mus musculus (house mouse)	4/349	69/9270	0.261415	0.734922	0.682743	12323/12912/14281/14282	4
mmu00601	Glycosphingolipid biosynthesis - lacto and neolacto series - Mus musculus (house mouse)	2/349	27/9270	0.270374	0.742333	0.689628	14538/20449	2
mmu04392	Hippo signaling pathway - multiple species - Mus musculus (house mouse)	2/349	27/9270	0.270374	0.742333	0.689628	16798/215653	2
mmu05161	Hepatitis B - Mus musculus (house mouse)	8/349	163/9270	0.271525	0.742333	0.689628	12447/12912/13555/14102/14281/17127/66513/21898	8
mmu05010	Alzheimer disease - Mus musculus (house mouse)	17/349	383/9270	0.275393	0.746064	0.693093	11596/23805/226641/17708/333182/14102/93897/16176/16367/17380/18125/27412/73677/227059/22147/22145/22423	17
mmu05414	Dilated cardiomyopathy - Mus musculus (house mouse)	5/349	94/9270	0.279713	0.750942	0.697626	432530/11606/56808/54377/241226	5
mmu05170	Human immunodeficiency virus 1 infection - Mus musculus (house mouse)	11/349	240/9270	0.294398	0.778545	0.723269	12928/14102/14281/14677/14695/14708/15006/66513/21898/667823/22390	11
mmu04115	p53 signaling pathway - Mus musculus (house mouse)	4/349	73/9270	0.29522	0.778545	0.723269	12447/14102/23882/18787	4
mmu01523	Antifolate resistance - Mus musculus (house mouse)	2/349	29/9270	0.29861	0.780576	0.725155	13361/16176	2
mmu05418	Fluid shear stress and atherosclerosis - Mus musculus (house mouse)	7/349	147/9270	0.317269	0.803663	0.746603	14281/14859/14867/15368/16176/16177/17969	7
mmu04814	Motor proteins - Mus musculus (house mouse)	9/349	196/9270	0.31886	0.803663	0.746603	11468/110083/381917/21648/16559/319991/21955/22147/22145	9
mmu05022	Pathways of neurodegeneration - multiple diseases - Mus musculus (house mouse)	20/349	471/9270	0.320322	0.803663	0.746603	11596/23805/226641/20238/12323/17708/333182/110083/381917/14102/93897/14778/16176/18125/27412/19122/73677/22147/22145/22423	20
mmu05100	Bacterial invasion of epithelial cells - Mus musculus (house mouse)	4/349	76/9270	0.320926	0.803663	0.746603	12550/12928/103967/24050	4
mmu05220	Chronic myeloid leukemia - Mus musculus (house mouse)	4/349	76/9270	0.320926	0.803663	0.746603	12928/13555/23882/17127	4
mmu04022	cGMP-PKG signaling pathway - Mus musculus (house mouse)	8/349	173/9270	0.327025	0.808988	0.75155	432530/11550/11607/12912/13617/14677/16367/320207	8
mmu04721	Synaptic vesicle cycle - Mus musculus (house mouse)	4/349	77/9270	0.329536	0.808988	0.75155	103967/20511/242607/14412	4
mmu04611	Platelet activation - Mus musculus (house mouse)	6/349	125/9270	0.331196	0.808988	0.75155	432530/12825/14131/14677/320207/19222	6
mmu00240	Pyrimidine metabolism - Mus musculus (house mouse)	3/349	56/9270	0.353204	0.844936	0.784946	12495/69692/103149	3
mmu04921	Oxytocin signaling pathway - Mus musculus (house mouse)	7/349	153/9270	0.354098	0.844936	0.784946	432530/56808/54377/12323/14281/14677/320207	7
mmu00030	Pentose phosphate pathway - Mus musculus (house mouse)	2/349	33/9270	0.354419	0.844936	0.784946	230163/14120	2
mmu00280	Valine, leucine and isoleucine degradation - Mus musculus (house mouse)	3/349	57/9270	0.363583	0.859903	0.79885	11761/15360/100470	3
mmu05152	Tuberculosis - Mus musculus (house mouse)	8/349	180/9270	0.366999	0.861148	0.800007	12323/56619/12912/14131/16176/16409/21898/22337	8
mmu04068	FoxO signaling pathway - Mus musculus (house mouse)	6/349	131/9270	0.371706	0.863821	0.80249	12053/12176/14378/23882/16367/17127	6
mmu05213	Endometrial cancer - Mus musculus (house mouse)	3/349	58/9270	0.373936	0.863821	0.80249	23805/12550/23882	3
mmu04915	Estrogen signaling pathway - Mus musculus (house mouse)	6/349	133/9270	0.385268	0.880117	0.817629	432530/12912/14229/14281/14677/76854	6
mmu00051	Fructose and mannose metabolism - Mus musculus (house mouse)	2/349	36/9270	0.395244	0.880117	0.817629	230163/14120	2
mmu05340	Primary immunodeficiency - Mus musculus (house mouse)	2/349	36/9270	0.395244	0.880117	0.817629	12525/72049	2
mmu04931	Insulin resistance - Mus musculus (house mouse)	5/349	110/9270	0.399381	0.880117	0.817629	11606/12491/12912/14378/16367	5
mmu04961	Endocrine and other factor-regulated calcium reabsorption - Mus musculus (house mouse)	3/349	61/9270	0.404771	0.880117	0.817629	103967/19228/22337	3
mmu04911	Insulin secretion - Mus musculus (house mouse)	4/349	86/9270	0.407082	0.880117	0.817629	432530/12323/12912/26875	4
mmu04970	Salivary secretion - Mus musculus (house mouse)	4/349	86/9270	0.407082	0.880117	0.817629	432530/11550/18125/64177	4
mmu05321	Inflammatory bowel disease - Mus musculus (house mouse)	3/349	62/9270	0.414956	0.880117	0.817629	16176/17127/21898	3
mmu00533	Glycosaminoglycan biosynthesis - keratan sulfate - Mus musculus (house mouse)	1/349	14/9270	0.415874	0.880117	0.817629	227327	1
mmu04960	Aldosterone-regulated sodium reabsorption - Mus musculus (house mouse)	2/349	38/9270	0.421798	0.880117	0.817629	16367/110784	2
mmu05020	Prion disease - Mus musculus (house mouse)	11/349	267/9270	0.423608	0.880117	0.817629	20304/17708/333182/12912/13653/16176/17969/19122/73677/22147/22145	11
mmu05210	Colorectal cancer - Mus musculus (house mouse)	4/349	88/9270	0.424152	0.880117	0.817629	23805/14281/23882/17127	4
mmu04929	GnRH secretion - Mus musculus (house mouse)	3/349	63/9270	0.425085	0.880117	0.817629	76854/15166/20750	3
mmu05332	Graft-versus-host disease - Mus musculus (house mouse)	3/349	63/9270	0.425085	0.880117	0.817629	14102/15006/16176	3
mmu04550	Signaling pathways regulating pluripotency of stem cells - Mus musculus (house mouse)	6/349	140/9270	0.432644	0.880117	0.817629	23805/93897/15209/17127/21386/22423	6
mmu05143	African trypanosomiasis - Mus musculus (house mouse)	2/349	39/9270	0.43485	0.880117	0.817629	14102/16176	2
mmu00604	Glycosphingolipid biosynthesis - ganglio series - Mus musculus (house mouse)	1/349	15/9270	0.437899	0.880117	0.817629	20449	1
mmu04936	Alcoholic liver disease - Mus musculus (house mouse)	6/349	141/9270	0.439375	0.880117	0.817629	11430/11522/14102/16176/66513/21898	6
mmu04211	Longevity regulating pathway - Mus musculus (house mouse)	4/349	90/9270	0.441098	0.880117	0.817629	432530/12912/16367/19016	4
mmu05410	Hypertrophic cardiomyopathy - Mus musculus (house mouse)	4/349	91/9270	0.449517	0.880117	0.817629	11606/56808/54377/241226	4
mmu00983	Drug metabolism - other enzymes - Mus musculus (house mouse)	4/349	92/9270	0.457896	0.880117	0.817629	14859/14867/103149/22436	4
mmu05208	Chemical carcinogenesis - reactive oxygen species - Mus musculus (house mouse)	9/349	222/9270	0.458774	0.880117	0.817629	17708/333182/13076/14281/14859/14867/15368/17969/320718	9
mmu05219	Bladder cancer - Mus musculus (house mouse)	2/349	41/9270	0.460468	0.880117	0.817629	12550/13555	2
mmu01522	Endocrine resistance - Mus musculus (house mouse)	4/349	93/9270	0.466231	0.880117	0.817629	432530/13555/14281/76854	4
mmu04666	Fc gamma R-mediated phagocytosis - Mus musculus (house mouse)	4/349	93/9270	0.466231	0.880117	0.817629	12928/14131/17969/20259	4
mmu04670	Leukocyte transendothelial migration - Mus musculus (house mouse)	5/349	119/9270	0.466426	0.880117	0.817629	12737/75677/14677/16409/17969	5
mmu05166	Human T-cell leukemia virus 1 infection - Mus musculus (house mouse)	10/349	250/9270	0.468425	0.880117	0.817629	432530/12447/12912/13555/13653/14281/15006/16177/17127/72049	10
mmu05167	Kaposi sarcoma-associated herpesvirus infection - Mus musculus (house mouse)	9/349	224/9270	0.469516	0.880117	0.817629	12770/12912/13555/14102/14281/14695/14708/15006/320207	9
mmu00760	Nicotinate and nicotinamide metabolism - Mus musculus (house mouse)	2/349	42/9270	0.473021	0.880117	0.817629	11761/68352	2
mmu04137	Mitophagy - animal - Mus musculus (house mouse)	3/349	68/9270	0.474721	0.880117	0.817629	12176/13555/226421	3
mmu00450	Selenocompound metabolism - Mus musculus (house mouse)	1/349	17/9270	0.479495	0.880117	0.817629	107869	1
mmu00910	Nitrogen metabolism - Mus musculus (house mouse)	1/349	17/9270	0.479495	0.880117	0.817629	12351	1
mmu00513	Various types of N-glycan biosynthesis - Mus musculus (house mouse)	2/349	43/9270	0.485396	0.880117	0.817629	217664/269181	2
mmu00514	Other types of O-glycan biosynthesis - Mus musculus (house mouse)	2/349	43/9270	0.485396	0.880117	0.817629	241391/224143	2
mmu04975	Fat digestion and absorption - Mus musculus (house mouse)	2/349	43/9270	0.485396	0.880117	0.817629	11303/12491	2
mmu04940	Type I diabetes mellitus - Mus musculus (house mouse)	3/349	70/9270	0.494027	0.880117	0.817629	14102/15006/16176	3
mmu05221	Acute myeloid leukemia - Mus musculus (house mouse)	3/349	70/9270	0.494027	0.880117	0.817629	16409/18627/18712	3
mmu00620	Pyruvate metabolism - Mus musculus (house mouse)	2/349	44/9270	0.49759	0.880117	0.817629	11522/17436	2
mmu00120	Primary bile acid biosynthesis - Mus musculus (house mouse)	1/349	18/9270	0.499127	0.880117	0.817629	93732	1
mmu00511	Other glycan degradation - Mus musculus (house mouse)	1/349	18/9270	0.499127	0.880117	0.817629	50877	1
mmu05215	Prostate cancer - Mus musculus (house mouse)	4/349	99/9270	0.515189	0.900376	0.83645	12447/12912/13555/17392	4
mmu04917	Prolactin signaling pathway - Mus musculus (house mouse)	3/349	74/9270	0.531541	0.900376	0.83645	14281/16867/21943	3
mmu04918	Thyroid hormone synthesis - Mus musculus (house mouse)	3/349	74/9270	0.531541	0.900376	0.83645	432530/12912/14778	3
mmu05214	Glioma - Mus musculus (house mouse)	3/349	74/9270	0.531541	0.900376	0.83645	12323/13555/23882	3
mmu00220	Arginine biosynthesis - Mus musculus (house mouse)	1/349	20/9270	0.536204	0.900376	0.83645	18125	1
mmu05012	Parkinson disease - Mus musculus (house mouse)	10/349	264/9270	0.538383	0.900376	0.83645	226641/12323/17708/333182/13489/14677/73677/227059/22147/22145	10
mmu04623	Cytosolic DNA-sensing pathway - Mus musculus (house mouse)	3/349	75/9270	0.540675	0.900376	0.83645	20304/54722/16176	3
mmu04971	Gastric acid secretion - Mus musculus (house mouse)	3/349	75/9270	0.540675	0.900376	0.83645	432530/12323/14677	3
mmu04150	mTOR signaling pathway - Mus musculus (house mouse)	6/349	157/9270	0.543979	0.900376	0.83645	74747/93897/16367/56692/109270/22423	6
mmu04973	Carbohydrate digestion and absorption - Mus musculus (house mouse)	2/349	48/9270	0.544478	0.900376	0.83645	14378/226413	2
mmu05212	Pancreatic cancer - Mus musculus (house mouse)	3/349	76/9270	0.549706	0.900376	0.83645	13555/23882/17127	3
mmu04726	Serotonergic synapse - Mus musculus (house mouse)	5/349	131/9270	0.551822	0.900376	0.83645	11688/14677/14695/14708/16508	5
mmu00770	Pantothenate and CoA biosynthesis - Mus musculus (house mouse)	1/349	21/9270	0.553703	0.900376	0.83645	103149	1
mmu04922	Glucagon signaling pathway - Mus musculus (house mouse)	4/349	104/9270	0.55435	0.900376	0.83645	12323/12912/14120/14378	4
mmu05412	Arrhythmogenic right ventricular cardiomyopathy - Mus musculus (house mouse)	3/349	77/9270	0.558632	0.900376	0.83645	56808/54377/241226	3
mmu04015	Rap1 signaling pathway - Mus musculus (house mouse)	8/349	214/9270	0.559432	0.900376	0.83645	432530/12550/12928/13489/80903/14180/14677/16409	8
mmu04659	Th17 cell differentiation - Mus musculus (house mouse)	4/349	105/9270	0.56198	0.900376	0.83645	14281/16176/16177/17127	4
mmu03460	Fanconi anemia pathway - Mus musculus (house mouse)	2/349	51/9270	0.577595	0.916679	0.851595	208836/223970	2
mmu01524	Platinum drug resistance - Mus musculus (house mouse)	3/349	80/9270	0.584761	0.916679	0.851595	14102/14859/14867	3
mmu02010	ABC transporters - Mus musculus (house mouse)	2/349	52/9270	0.588236	0.916679	0.851595	11303/11307	2
mmu05016	Huntington disease - Mus musculus (house mouse)	11/349	302/9270	0.589059	0.916679	0.851595	17708/333182/12912/110083/381917/14778/19016/73677/20511/22147/22145	11
mmu00534	Glycosaminoglycan biosynthesis - heparan sulfate / heparin - Mus musculus (house mouse)	1/349	24/9270	0.602347	0.916679	0.851595	83398	1
mmu00330	Arginine and proline metabolism - Mus musculus (house mouse)	2/349	54/9270	0.60892	0.916679	0.851595	67217/18125	2
mmu04530	Tight junction - Mus musculus (house mouse)	6/349	168/9270	0.610666	0.916679	0.851595	12737/75677/54357/218518/22147/22145	6
mmu05202	Transcriptional misregulation in cancer - Mus musculus (house mouse)	8/349	224/9270	0.611601	0.916679	0.851595	12053/23882/16409/17392/18109/18627/19016/19126	8
mmu00592	alpha-Linolenic acid metabolism - Mus musculus (house mouse)	1/349	25/9270	0.617357	0.916679	0.851595	11430	1
mmu01232	Nucleotide metabolism - Mus musculus (house mouse)	3/349	84/9270	0.618034	0.916679	0.851595	12495/69692/22436	3
mmu00270	Cysteine and methionine metabolism - Mus musculus (house mouse)	2/349	55/9270	0.618962	0.916679	0.851595	107869/100470	2
mmu04630	JAK-STAT signaling pathway - Mus musculus (house mouse)	6/349	171/9270	0.627897	0.916679	0.851595	11761/13856/16164/237313/16847/18712	6
mmu00340	Histidine metabolism - Mus musculus (house mouse)	1/349	26/9270	0.631801	0.916679	0.851595	15186	1
mmu00563	Glycosylphosphatidylinositol (GPI)-anchor biosynthesis - Mus musculus (house mouse)	1/349	26/9270	0.631801	0.916679	0.851595	18700	1
mmu00790	Folate biosynthesis - Mus musculus (house mouse)	1/349	26/9270	0.631801	0.916679	0.851595	13361	1
mmu05162	Measles - Mus musculus (house mouse)	5/349	145/9270	0.642274	0.916679	0.851595	12447/14102/14281/16176/21898	5
mmu00650	Butanoate metabolism - Mus musculus (house mouse)	1/349	27/9270	0.645702	0.916679	0.851595	15360	1
mmu04744	Phototransduction - Mus musculus (house mouse)	1/349	27/9270	0.645702	0.916679	0.851595	14685	1
mmu04714	Thermogenesis - Mus musculus (house mouse)	8/349	231/9270	0.64615	0.916679	0.851595	216739/432530/271639/17708/333182/12912/19016/57279	8
mmu04810	Regulation of actin cytoskeleton - Mus musculus (house mouse)	8/349	231/9270	0.64615	0.916679	0.851595	23805/243764/12928/80903/14180/241226/16409/20259	8
mmu05169	Epstein-Barr virus infection - Mus musculus (house mouse)	8/349	231/9270	0.64615	0.916679	0.851595	12447/12505/13555/12495/14102/23882/15006/66513	8
mmu04217	Necroptosis - Mus musculus (house mouse)	6/349	175/9270	0.650175	0.916679	0.851595	12323/66371/14102/16176/78779/21898	6
mmu05034	Alcoholism - Mus musculus (house mouse)	7/349	205/9270	0.657783	0.916679	0.851595	12912/13489/14282/14677/14695/14708/326619	7
mmu04723	Retrograde endocannabinoid signaling - Mus musculus (house mouse)	5/349	148/9270	0.660115	0.916679	0.851595	432530/14409/14677/14695/14708	5
mmu04612	Antigen processing and presentation - Mus musculus (house mouse)	3/349	90/9270	0.664469	0.916679	0.851595	12525/12912/15006	3
mmu04912	GnRH signaling pathway - Mus musculus (house mouse)	3/349	90/9270	0.664469	0.916679	0.851595	432530/12323/13653	3
mmu04730	Long-term depression - Mus musculus (house mouse)	2/349	60/9270	0.666202	0.916679	0.851595	14677/18125	2
mmu01200	Carbon metabolism - Mus musculus (house mouse)	4/349	121/9270	0.673595	0.916679	0.851595	11430/230163/14120/17436	4
mmu04114	Oocyte meiosis - Mus musculus (house mouse)	4/349	121/9270	0.673595	0.916679	0.851595	432530/12323/12447/56739	4
mmu04722	Neurotrophin signaling pathway - Mus musculus (house mouse)	4/349	121/9270	0.673595	0.916679	0.851595	12323/12928/16367/18213	4
mmu03250	Viral life cycle - HIV-1 - Mus musculus (house mouse)	2/349	61/9270	0.675064	0.916679	0.851595	235180/667823	2
mmu04213	Longevity regulating pathway - multiple species - Mus musculus (house mouse)	2/349	61/9270	0.675064	0.916679	0.851595	432530/16367	2
mmu04520	Adherens junction - Mus musculus (house mouse)	3/349	92/9270	0.679007	0.916679	0.851595	12550/71740/17127	3
mmu04742	Taste transduction - Mus musculus (house mouse)	3/349	92/9270	0.679007	0.916679	0.851595	14695/268934/18575	3
mmu05222	Small cell lung cancer - Mus musculus (house mouse)	3/349	93/9270	0.6861	0.916679	0.851595	12447/13555/23882	3
mmu00561	Glycerolipid metabolism - Mus musculus (house mouse)	2/349	63/9270	0.692215	0.916679	0.851595	331374/14732	2
mmu05330	Allograft rejection - Mus musculus (house mouse)	2/349	63/9270	0.692215	0.916679	0.851595	14102/15006	2
mmu00640	Propanoate metabolism - Mus musculus (house mouse)	1/349	31/9270	0.696266	0.916679	0.851595	11430	1
mmu04218	Cellular senescence - Mus musculus (house mouse)	6/349	184/9270	0.697242	0.916679	0.851595	12447/13555/23882/15006/18787/17127	6
mmu04110	Cell cycle - Mus musculus (house mouse)	5/349	155/9270	0.699467	0.916679	0.851595	12447/13555/23882/17127/22390	5
mmu04070	Phosphatidylinositol signaling system - Mus musculus (house mouse)	3/349	96/9270	0.706674	0.916679	0.851595	331374/271424/72469	3
mmu00512	Mucin type O-glycan biosynthesis - Mus musculus (house mouse)	1/349	32/9270	0.707739	0.916679	0.851595	241391	1
mmu03020	RNA polymerase - Mus musculus (house mouse)	1/349	32/9270	0.707739	0.916679	0.851595	64424	1
mmu04750	Inflammatory mediator regulation of TRP channels - Mus musculus (house mouse)	4/349	127/9270	0.710011	0.916679	0.851595	432530/12323/16176/16177	4
mmu05206	MicroRNAs in cancer - Mus musculus (house mouse)	10/349	303/9270	0.710665	0.916679	0.851595	23805/12447/12505/12928/74747/13555/15368/16367/18712/22061	10
mmu00970	Aminoacyl-tRNA biosynthesis - Mus musculus (house mouse)	2/349	66/9270	0.716536	0.916679	0.851595	102436/70560	2
mmu05165	Human papillomavirus infection - Mus musculus (house mouse)	12/349	362/9270	0.716768	0.916679	0.851595	23805/12447/665033/245026/12912/13555/14102/93897/15006/241226/20750/22423	12
mmu05231	Choline metabolism in cancer - Mus musculus (house mouse)	3/349	98/9270	0.719808	0.916679	0.851595	331374/14281/70129	3
mmu04720	Long-term potentiation - Mus musculus (house mouse)	2/349	67/9270	0.724277	0.917142	0.852026	432530/12323	2
mmu00500	Starch and sucrose metabolism - Mus musculus (house mouse)	1/349	34/9270	0.729406	0.917142	0.852026	14378	1
mmu05211	Renal cell carcinoma - Mus musculus (house mouse)	2/349	68/9270	0.73184	0.917142	0.852026	12928/112405	2
mmu04976	Bile secretion - Mus musculus (house mouse)	3/349	100/9270	0.732483	0.917142	0.852026	432530/16835/105243	3
mmu05132	Salmonella infection - Mus musculus (house mouse)	8/349	253/9270	0.742505	0.925801	0.86007	21648/14281/16176/226421/66513/21898/22147/22145	8
mmu04142	Lysosome - Mus musculus (house mouse)	4/349	135/9270	0.753839	0.933245	0.866984	13041/16889/16541/18145	4
mmu05160	Hepatitis C - Mus musculus (house mouse)	5/349	166/9270	0.754738	0.933245	0.866984	12737/75677/13555/14102/16835	5
mmu05223	Non-small cell lung cancer - Mus musculus (house mouse)	2/349	72/9270	0.760349	0.936298	0.869821	13555/23882	2
mmu04910	Insulin signaling pathway - Mus musculus (house mouse)	4/349	139/9270	0.773765	0.938148	0.87154	12928/14120/14378/16367	4
mmu00250	Alanine, aspartate and glutamate metabolism - Mus musculus (house mouse)	1/349	39/9270	0.776819	0.938148	0.87154	100470	1
mmu05033	Nicotine addiction - Mus musculus (house mouse)	1/349	40/9270	0.785257	0.938148	0.87154	14409	1
mmu05164	Influenza A - Mus musculus (house mouse)	5/349	173/9270	0.785759	0.938148	0.87154	20304/14102/16176/382035/21898	5
mmu04140	Autophagy - animal - Mus musculus (house mouse)	4/349	142/9270	0.787862	0.938148	0.87154	12176/74747/16367/226421	4
mmu04350	TGF-beta signaling pathway - Mus musculus (house mouse)	3/349	110/9270	0.789183	0.938148	0.87154	14313/244058/17127	3
mmu05205	Proteoglycans in cancer - Mus musculus (house mouse)	6/349	205/9270	0.789878	0.938148	0.87154	12323/12505/14102/93897/21898/22423	6
mmu03440	Homologous recombination - Mus musculus (house mouse)	1/349	41/9270	0.793377	0.938148	0.87154	623474	1
mmu04625	C-type lectin receptor signaling pathway - Mus musculus (house mouse)	3/349	112/9270	0.799245	0.938148	0.87154	17474/56619/16176	3
mmu04613	Neutrophil extracellular trap formation - Mus musculus (house mouse)	6/349	208/9270	0.801158	0.938148	0.87154	11596/14131/326619/16409/17969/21898	6
mmu01230	Biosynthesis of amino acids - Mus musculus (house mouse)	2/349	79/9270	0.803953	0.938148	0.87154	230163/107869	2
mmu05320	Autoimmune thyroid disease - Mus musculus (house mouse)	2/349	79/9270	0.803953	0.938148	0.87154	14102/15006	2
mmu04144	Endocytosis - Mus musculus (house mouse)	8/349	271/9270	0.806664	0.938148	0.87154	66371/12765/103967/71889/14773/15006/16835/17127	8
mmu00860	Porphyrin metabolism - Mus musculus (house mouse)	1/349	43/9270	0.808709	0.938148	0.87154	15368	1
mmu04962	Vasopressin-regulated water reabsorption - Mus musculus (house mouse)	1/349	44/9270	0.815945	0.938148	0.87154	12912	1
mmu04662	B cell receptor signaling pathway - Mus musculus (house mouse)	2/349	83/9270	0.825583	0.938148	0.87154	14281/68713	2
mmu05014	Amyotrophic lateral sclerosis - Mus musculus (house mouse)	11/349	369/9270	0.827503	0.938148	0.87154	226641/17708/333182/110083/381917/14778/18125/73677/20511/22147/22145	11
mmu01240	Biosynthesis of cofactors - Mus musculus (house mouse)	4/349	152/9270	0.829845	0.938148	0.87154	68352/13361/270685/17768	4
mmu04012	ErbB signaling pathway - Mus musculus (house mouse)	2/349	84/9270	0.830645	0.938148	0.87154	12323/12928	2
mmu05171	Coronavirus disease - COVID-19 - Mus musculus (house mouse)	7/349	249/9270	0.834019	0.938148	0.87154	11607/317677/14131/14281/16176/17392/21898	7
mmu04919	Thyroid hormone signaling pathway - Mus musculus (house mouse)	3/349	120/9270	0.835558	0.938148	0.87154	329650/72469/53901	3
mmu00590	Arachidonic acid metabolism - Mus musculus (house mouse)	2/349	85/9270	0.835575	0.938148	0.87154	11688/19215	2
mmu03050	Proteasome - Mus musculus (house mouse)	1/349	47/9270	0.836054	0.938148	0.87154	73677	1
mmu00565	Ether lipid metabolism - Mus musculus (house mouse)	1/349	48/9270	0.842258	0.938148	0.87154	100163	1
mmu04930	Type II diabetes mellitus - Mus musculus (house mouse)	1/349	48/9270	0.842258	0.938148	0.87154	16367	1
mmu04650	Natural killer cell mediated cytotoxicity - Mus musculus (house mouse)	3/349	122/9270	0.843704	0.938148	0.87154	18106/14102/16640	3
mmu05235	PD-L1 expression and PD-1 checkpoint pathway in cancer - Mus musculus (house mouse)	2/349	88/9270	0.849596	0.941188	0.874364	14281/21898	2
mmu00591	Linoleic acid metabolism - Mus musculus (house mouse)	1/349	50/9270	0.853972	0.941657	0.8748	13113	1
mmu04071	Sphingolipid signaling pathway - Mus musculus (house mouse)	3/349	126/9270	0.858954	0.941657	0.8748	230379/67260/14677	3
mmu00520	Amino sugar and nucleotide sugar metabolism - Mus musculus (house mouse)	1/349	51/9270	0.859499	0.941657	0.8748	320635	1
mmu05150	Staphylococcus aureus infection - Mus musculus (house mouse)	3/349	128/9270	0.86608	0.942508	0.87559	317677/14131/16409	3
mmu04914	Progesterone-mediated oocyte maturation - Mus musculus (house mouse)	2/349	92/9270	0.866601	0.942508	0.87559	432530/14677	2
mmu04510	Focal adhesion - Mus musculus (house mouse)	5/349	203/9270	0.885406	0.956998	0.889051	665033/245026/12928/241226/20750	5
mmu00564	Glycerophospholipid metabolism - Mus musculus (house mouse)	2/349	98/9270	0.888826	0.956998	0.889051	331374/14732	2
mmu04340	Hedgehog signaling pathway - Mus musculus (house mouse)	1/349	58/9270	0.89277	0.956998	0.889051	57810	1
mmu04370	VEGF signaling pathway - Mus musculus (house mouse)	1/349	58/9270	0.89277	0.956998	0.889051	27371	1
mmu04660	T cell receptor signaling pathway - Mus musculus (house mouse)	2/349	103/9270	0.904674	0.966283	0.897677	12525/14281	2
mmu04330	Notch signaling pathway - Mus musculus (house mouse)	1/349	63/9270	0.911604	0.969728	0.900877	20238	1
mmu04621	NOD-like receptor signaling pathway - Mus musculus (house mouse)	5/349	216/9270	0.914408	0.969728	0.900877	20304/16176/54396/66513/21898	5
mmu04120	Ubiquitin mediated proteolysis - Mus musculus (house mouse)	3/349	147/9270	0.919421	0.971586	0.902604	73998/69288/76980	3
mmu05322	Systemic lupus erythematosus - Mus musculus (house mouse)	3/349	149/9270	0.923731	0.972692	0.903631	317677/14131/326619	3
mmu05230	Central carbon metabolism in cancer - Mus musculus (house mouse)	1/349	69/9270	0.929901	0.975741	0.906464	18213	1
mmu05203	Viral carcinogenesis - Mus musculus (house mouse)	5/349	229/9270	0.936768	0.976919	0.907558	12447/12912/15006/326619/20259	5
mmu00562	Inositol phosphate metabolism - Mus musculus (house mouse)	1/349	72/9270	0.93758	0.976919	0.907558	72469	1
mmu03018	RNA degradation - Mus musculus (house mouse)	1/349	84/9270	0.960771	0.98626	0.916235	68533	1
mmu04141	Protein processing in endoplasmic reticulum - Mus musculus (house mouse)	3/349	174/9270	0.962424	0.98626	0.916235	226641/15502/235416	3
mmu05168	Herpes simplex virus 1 infection - Mus musculus (house mouse)	11/349	459/9270	0.9633	0.98626	0.916235	20304/14102/665001/15006/16176/66513/245368/73610/72723/240063/233057	11
mmu00190	Oxidative phosphorylation - Mus musculus (house mouse)	2/349	135/9270	0.965572	0.98626	0.916235	17708/333182	2
mmu04658	Th1 and Th2 cell differentiation - Mus musculus (house mouse)	1/349	88/9270	0.966402	0.98626	0.916235	14281	1
mmu05416	Viral myocarditis - Mus musculus (house mouse)	1/349	88/9270	0.966402	0.98626	0.916235	15006	1
mmu05017	Spinocerebellar ataxia - Mus musculus (house mouse)	2/349	141/9270	0.971712	0.988294	0.918126	20238/73677	2
mmu04014	Ras signaling pathway - Mus musculus (house mouse)	4/349	235/9270	0.979332	0.991199	0.920824	80903/14180/14695/14708	4
mmu03015	mRNA surveillance pathway - Mus musculus (house mouse)	1/349	103/9270	0.981221	0.991199	0.920824	382035	1
mmu04972	Pancreatic secretion - Mus musculus (house mouse)	1/349	114/9270	0.98775	0.994424	0.92382	432530	1
mmu03040	Spliceosome - Mus musculus (house mouse)	2/349	180/9270	0.992357	0.995699	0.925005	55934/233073	2
mmu03010	Ribosome - Mus musculus (house mouse)	1/349	177/9270	0.99895	0.99895	0.928025	66292	1
