# Supplementary material for: Inhibition of ferroptosis reverses heart failure with preserved ejection fraction in mice
Source: J Transl Med. 2024 Feb 24;22:199. doi: 10.1186/s12967-023-04734-y (PMC10894491; doi:10.1186/s12967-023-04734-y)
Supplement: Supplementary file 6 — Additional file 6: Table S5. GO enrichment analysis of ferroptosis-related DEGs. [file 12967_2023_4734_MOESM6_ESM.xlsx]

## Sheet: Table S5
	ONTOLOGY	ID	Description	GeneRatio	BgRatio	pvalue	p.adjust	qvalue	geneID	Count
GO:0070997	BP	GO:0070997	neuron death	45192	461/28564	4.59735e-11	5.73828e-08	1.92727e-08	Bnip3/Creb1/Ddit4/Egr1/Hmox1/Il1b/Lcn2/Tfap2a/Tlr4	9
GO:0071248	BP	GO:0071248	cellular response to metal ion	45130	176/28564	6.74665e-11	5.73828e-08	1.92727e-08	Bnip3/Cdh1/Creb1/Fabp4/Hmox1/Pparg/Tfap2a	7
GO:0002246	BP	GO:0002246	wound healing involved in inflammatory response	45039	11/28564	1.04981e-10	5.73828e-08	1.92727e-08	Cd44/Hmox1/Pparg/Tlr4	4
GO:0001659	BP	GO:0001659	temperature homeostasis	45130	192/28564	1.2434e-10	5.73828e-08	1.92727e-08	Egr1/Fabp4/Il1b/Lcn2/Nr1d1/Pparg/Tlr4	7
GO:1901214	BP	GO:1901214	regulation of neuron death	45161	405/28564	6.20644e-10	2.22579e-07	7.47556e-08	Creb1/Ddit4/Egr1/Hmox1/Il1b/Lcn2/Tfap2a/Tlr4	8
GO:0071241	BP	GO:0071241	cellular response to inorganic substance	45130	247/28564	7.23441e-10	2.22579e-07	7.47556e-08	Bnip3/Cdh1/Creb1/Fabp4/Hmox1/Pparg/Tfap2a	7
GO:1901216	BP	GO:1901216	positive regulation of neuron death	45100	133/28564	8.60324e-10	2.2688e-07	7.62001e-08	Ddit4/Egr1/Il1b/Lcn2/Tfap2a/Tlr4	6
GO:0090594	BP	GO:0090594	inflammatory response to wounding	45039	21/28564	1.89386e-09	4.37009e-07	1.46774e-07	Cd44/Hmox1/Pparg/Tlr4	4
GO:0010038	BP	GO:0010038	response to metal ion	45130	309/28564	3.42353e-09	7.02204e-07	2.35843e-07	Bnip3/Cdh1/Creb1/Fabp4/Hmox1/Pparg/Tfap2a	7
GO:0001666	BP	GO:0001666	response to hypoxia	45100	227/28564	2.12587e-08	3.92437e-06	1.31804e-06	Bnip3/Creb1/Ddit4/Egr1/Hmox1/Pparg	6
GO:0050678	BP	GO:0050678	regulation of epithelial cell proliferation	45130	427/28564	3.1672e-08	5.31514e-06	1.78515e-06	Cdh1/Hmox1/Mycn/Nr1d1/Nr4a1/Pparg/Vdr	7
GO:0072593	BP	GO:0072593	reactive oxygen species metabolic process	45100	249/28564	3.68345e-08	5.66638e-06	1.90312e-06	Bnip3/Ddit4/Lcn2/Mycn/Tfap2a/Tlr4	6
GO:0036293	BP	GO:0036293	response to decreased oxygen levels	45100	255/28564	4.24217e-08	6.02389e-06	2.02319e-06	Bnip3/Creb1/Ddit4/Egr1/Hmox1/Pparg	6
GO:0045444	BP	GO:0045444	fat cell differentiation	45100	270/28564	5.95152e-08	7.8475e-06	2.63567e-06	Bnip3/Creb1/Fabp4/Nr1d1/Nr4a1/Pparg	6
GO:0061900	BP	GO:0061900	glial cell activation	45039	55/28564	1.05985e-07	1.30433e-05	4.38073e-06	Il1b/Nr1d1/Pparg/Tlr4	4
GO:0106106	BP	GO:0106106	cold-induced thermogenesis	45069	152/28564	1.24398e-07	1.43524e-05	4.82041e-06	Fabp4/Lcn2/Nr1d1/Pparg/Tlr4	5
GO:0070482	BP	GO:0070482	response to oxygen levels	45100	315/28564	1.47832e-07	1.60308e-05	5.38413e-06	Bnip3/Creb1/Ddit4/Egr1/Hmox1/Pparg	6
GO:0010721	BP	GO:0010721	negative regulation of cell development	45100	318/28564	1.56313e-07	1.60308e-05	5.38413e-06	Cd44/Cdh1/Il1b/Mycn/Nr1d1/Ttpa	6
GO:2000377	BP	GO:2000377	regulation of reactive oxygen species metabolic process	45069	161/28564	1.65689e-07	1.6098e-05	5.4067e-06	Bnip3/Lcn2/Mycn/Tfap2a/Tlr4	5
GO:1990845	BP	GO:1990845	adaptive thermogenesis	45069	168/28564	2.04765e-07	1.81236e-05	6.08702e-06	Fabp4/Lcn2/Nr1d1/Pparg/Tlr4	5
GO:0071285	BP	GO:0071285	cellular response to lithium ion	45008	15/28564	2.06173e-07	1.81236e-05	6.08702e-06	Cdh1/Fabp4/Pparg	3
GO:0051402	BP	GO:0051402	neuron apoptotic process	45100	337/28564	2.19858e-07	1.84481e-05	6.196e-06	Bnip3/Egr1/Hmox1/Il1b/Lcn2/Tfap2a	6
GO:0010226	BP	GO:0010226	response to lithium ion	45008	17/28564	3.07803e-07	2.47046e-05	8.29731e-06	Cdh1/Fabp4/Pparg	3
GO:0050727	BP	GO:0050727	regulation of inflammatory response	45100	377/28564	4.24186e-07	3.10892e-05	1.04417e-05	Cd44/Fabp4/Il1b/Nr1d1/Pparg/Tlr4	6
GO:0042063	BP	GO:0042063	gliogenesis	45100	378/28564	4.30806e-07	3.10892e-05	1.04417e-05	Creb1/Il1b/Mycn/Nr1d1/Pparg/Tlr4	6
GO:0150076	BP	GO:0150076	neuroinflammatory response	45039	78/28564	4.37876e-07	3.10892e-05	1.04417e-05	Il1b/Nr1d1/Pparg/Tlr4	4
GO:0043525	BP	GO:0043525	positive regulation of neuron apoptotic process	45039	88/28564	7.12028e-07	4.86816e-05	1.63503e-05	Egr1/Il1b/Lcn2/Tfap2a	4
GO:0048708	BP	GO:0048708	astrocyte differentiation	45039	93/28564	8.89151e-07	5.86204e-05	1.96883e-05	Il1b/Mycn/Nr1d1/Tlr4	4
GO:0045685	BP	GO:0045685	regulation of glial cell differentiation	45039	97/28564	1.05291e-06	6.7023e-05	2.25104e-05	Il1b/Mycn/Nr1d1/Pparg	4
GO:1901652	BP	GO:1901652	response to peptide	45100	447/28564	1.14405e-06	7.03969e-05	2.36436e-05	Creb1/Egr1/Il1b/Nr4a1/Pparg/Tlr4	6
GO:0001763	BP	GO:0001763	morphogenesis of a branching structure	45069	249/28564	1.43122e-06	8.52268e-05	2.86244e-05	Cd44/Cdh1/Il1b/Mycn/Vdr	5
GO:0010660	BP	GO:0010660	regulation of muscle cell apoptotic process	45039	106/28564	1.50238e-06	8.66684e-05	2.91086e-05	Acot1/Bnip3/Hmox1/Pparg	4
GO:0010657	BP	GO:0010657	muscle cell apoptotic process	45039	111/28564	1.80644e-06	0.000101051	3.39391e-05	Acot1/Bnip3/Hmox1/Pparg	4
GO:0010001	BP	GO:0010001	glial cell differentiation	45069	274/28564	2.28742e-06	0.000124194	4.17118e-05	Il1b/Mycn/Nr1d1/Pparg/Tlr4	5
GO:0043523	BP	GO:0043523	regulation of neuron apoptotic process	45069	294/28564	3.22729e-06	0.000170217	5.71691e-05	Egr1/Hmox1/Il1b/Lcn2/Tfap2a	5
GO:0048710	BP	GO:0048710	regulation of astrocyte differentiation	45008	37/28564	3.48035e-06	0.000178465	5.99394e-05	Il1b/Mycn/Nr1d1	3
GO:0014002	BP	GO:0014002	astrocyte development	45008	39/28564	4.08926e-06	0.000204021	6.85227e-05	Il1b/Nr1d1/Tlr4	3
GO:0014013	BP	GO:0014013	regulation of gliogenesis	45039	139/28564	4.42518e-06	0.000214971	7.22003e-05	Il1b/Mycn/Nr1d1/Pparg	4
GO:0043618	BP	GO:0043618	regulation of transcription from RNA polymerase II promoter in response to stress	45008	42/28564	5.12866e-06	0.000242756	8.15325e-05	Egr1/Hmox1/Pparg	3
GO:0120161	BP	GO:0120161	regulation of cold-induced thermogenesis	45039	149/28564	5.82883e-06	0.000269001	9.03469e-05	Fabp4/Lcn2/Nr1d1/Tlr4	4
GO:0046883	BP	GO:0046883	regulation of hormone secretion	45069	337/28564	6.27044e-06	0.000282323	9.48214e-05	Creb1/Il1b/Nr1d1/Pparg/Vdr	5
GO:1902074	BP	GO:1902074	response to salt	45069	340/28564	6.54591e-06	0.000287709	9.66302e-05	Cdh1/Egr1/Fabp4/Il1b/Pparg	5
GO:0001774	BP	GO:0001774	microglial cell activation	45008	47/28564	7.22501e-06	0.000303122	0.000101807	Nr1d1/Pparg/Tlr4	3
GO:0043620	BP	GO:0043620	regulation of DNA-templated transcription in response to stress	45008	47/28564	7.22501e-06	0.000303122	0.000101807	Egr1/Hmox1/Pparg	3
GO:0042789	BP	GO:0042789	mRNA transcription by RNA polymerase II	45008	48/28564	7.70263e-06	0.000310074	0.000104142	Creb1/Pparg/Vdr	3
GO:0010565	BP	GO:0010565	regulation of cellular ketone metabolic process	45039	160/28564	7.72666e-06	0.000310074	0.000104142	Egr1/Il1b/Nr1d1/Pparg	4
GO:0007613	BP	GO:0007613	memory	45039	162/28564	8.11546e-06	0.000318747	0.000107055	Creb1/Egr1/Il1b/Lcn2	4
GO:0002269	BP	GO:0002269	leukocyte activation involved in inflammatory response	45008	51/28564	9.25964e-06	0.00035611	0.000119604	Nr1d1/Pparg/Tlr4	3
GO:0050768	BP	GO:0050768	negative regulation of neurogenesis	45039	173/28564	1.05179e-05	0.000396245	0.000133083	Cdh1/Il1b/Mycn/Nr1d1	4
GO:0062012	BP	GO:0062012	regulation of small molecule metabolic process	45069	377/28564	1.0791e-05	0.000398403	0.000133808	Ddit4/Egr1/Il1b/Nr1d1/Pparg	5
GO:0009299	BP	GO:0009299	mRNA transcription	45008	54/28564	1.10115e-05	0.000398573	0.000133865	Creb1/Pparg/Vdr	3
GO:2000378	BP	GO:2000378	negative regulation of reactive oxygen species metabolic process	45008	55/28564	1.16407e-05	0.000409875	0.000137661	Bnip3/Mycn/Tfap2a	3
GO:0051961	BP	GO:0051961	negative regulation of nervous system development	45039	178/28564	1.17678e-05	0.000409875	0.000137661	Cdh1/Il1b/Mycn/Nr1d1	4
GO:0043434	BP	GO:0043434	response to peptide hormone	45069	386/28564	1.2092e-05	0.000413366	0.000138834	Creb1/Egr1/Il1b/Nr4a1/Pparg	5
GO:1903532	BP	GO:1903532	positive regulation of secretion by cell	45069	389/28564	1.25518e-05	0.000421286	0.000141494	Creb1/Il1b/Pparg/Tlr4/Vdr	5
GO:0019216	BP	GO:0019216	regulation of lipid metabolic process	45069	393/28564	1.31862e-05	0.000433194	0.000145493	Creb1/Egr1/Il1b/Nr1d1/Pparg	5
GO:0043030	BP	GO:0043030	regulation of macrophage activation	45008	58/28564	1.36695e-05	0.000433194	0.000145493	Nr1d1/Pparg/Tlr4	3
GO:0045834	BP	GO:0045834	positive regulation of lipid metabolic process	45039	185/28564	1.36976e-05	0.000433194	0.000145493	Creb1/Il1b/Nr1d1/Pparg	4
GO:0060562	BP	GO:0060562	epithelial tube morphogenesis	45069	397/28564	1.38453e-05	0.000433194	0.000145493	Cd44/Lcn2/Mycn/Tfap2a/Vdr	5
GO:0046879	BP	GO:0046879	hormone secretion	45069	404/28564	1.50606e-05	0.000463364	0.000155626	Creb1/Il1b/Nr1d1/Pparg/Vdr	5
GO:0048660	BP	GO:0048660	regulation of smooth muscle cell proliferation	45039	192/28564	1.58512e-05	0.000479692	0.00016111	Egr1/Hmox1/Pparg/Tlr4	4
GO:0043122	BP	GO:0043122	regulation of I-kappaB kinase/NF-kappaB signaling	45039	194/28564	1.65098e-05	0.000490622	0.000164781	Il1b/Lurap1l/Nr1d1/Tlr4	4
GO:0009914	BP	GO:0009914	hormone transport	45069	413/28564	1.67439e-05	0.000490622	0.000164781	Creb1/Il1b/Nr1d1/Pparg/Vdr	5
GO:1902075	BP	GO:1902075	cellular response to salt	45039	197/28564	1.75353e-05	0.000505783	0.000169873	Cdh1/Egr1/Fabp4/Pparg	4
GO:0050873	BP	GO:0050873	brown fat cell differentiation	45008	64/28564	1.83995e-05	0.000520429	0.000174792	Bnip3/Fabp4/Pparg	3
GO:0048659	BP	GO:0048659	smooth muscle cell proliferation	45039	200/28564	1.86069e-05	0.000520429	0.000174792	Egr1/Hmox1/Pparg/Tlr4	4
GO:0002695	BP	GO:0002695	negative regulation of leukocyte activation	45039	204/28564	2.01098e-05	0.000554069	0.00018609	Cd44/Hmox1/Nr1d1/Pparg	4
GO:0043281	BP	GO:0043281	regulation of cysteine-type endopeptidase activity involved in apoptotic process	45039	211/28564	2.29522e-05	0.000608582	0.000204399	Cd44/Cdh1/Nr4a1/Pparg	4
GO:0046890	BP	GO:0046890	regulation of lipid biosynthetic process	45039	211/28564	2.29522e-05	0.000608582	0.000204399	Creb1/Egr1/Il1b/Nr1d1	4
GO:0061082	BP	GO:0061082	myeloid leukocyte cytokine production	45008	69/28564	2.30773e-05	0.000608582	0.000204399	Hmox1/Il1b/Tlr4	3
GO:0060986	BP	GO:0060986	endocrine hormone secretion	45008	71/28564	2.51479e-05	0.000653846	0.000219602	Il1b/Pparg/Vdr	3
GO:0051047	BP	GO:0051047	positive regulation of secretion	45069	453/28564	2.60825e-05	0.000668725	0.000224599	Creb1/Il1b/Pparg/Tlr4/Vdr	5
GO:0010944	BP	GO:0010944	negative regulation of transcription by competitive promoter binding	44980	10/28564	2.77995e-05	0.000702985	0.000236105	Creb1/Tfap2a	2
GO:0001558	BP	GO:0001558	regulation of cell growth	45069	464/28564	2.92516e-05	0.000729709	0.000245081	Cd44/Cdh1/Pparg/Prr5/Rgs4	5
GO:0007623	BP	GO:0007623	circadian rhythm	45039	226/28564	3.0025e-05	0.000739016	0.000248207	Creb1/Egr1/Nr1d1/Pparg	4
GO:0050866	BP	GO:0050866	negative regulation of cell activation	45039	227/28564	3.05473e-05	0.000741978	0.000249202	Cd44/Hmox1/Nr1d1/Pparg	4
GO:0001667	BP	GO:0001667	ameboidal-type cell migration	45069	470/28564	3.11022e-05	0.000745645	0.000250433	Hmox1/Lcn2/Nr4a1/Pparg/Tfap2a	5
GO:0061138	BP	GO:0061138	morphogenesis of a branching epithelium	45039	229/28564	3.16118e-05	0.000748147	0.000251274	Cd44/Cdh1/Mycn/Vdr	4
GO:0043542	BP	GO:0043542	endothelial cell migration	45039	230/28564	3.21542e-05	0.00075135	0.000252349	Hmox1/Lcn2/Nr4a1/Pparg	4
GO:0050767	BP	GO:0050767	regulation of neurogenesis	45069	480/28564	3.43878e-05	0.000789645	0.000265211	Cdh1/Il1b/Mycn/Nr1d1/Pparg	5
GO:0071347	BP	GO:0071347	cellular response to interleukin-1	45008	79/28564	3.46485e-05	0.000789645	0.000265211	Egr1/Il1b/Nr1d1	3
GO:0048732	BP	GO:0048732	gland development	45069	483/28564	3.54243e-05	0.000790732	0.000265576	Cd44/Cdh1/Creb1/Hmox1/Vdr	5
GO:0007249	BP	GO:0007249	I-kappaB kinase/NF-kappaB signaling	45039	236/28564	3.5553e-05	0.000790732	0.000265576	Il1b/Lurap1l/Nr1d1/Tlr4	4
GO:0032722	BP	GO:0032722	positive regulation of chemokine production	45008	83/28564	4.01733e-05	0.000874331	0.000293654	Egr1/Il1b/Tlr4	3
GO:0042180	BP	GO:0042180	cellular ketone metabolic process	45039	244/28564	4.04856e-05	0.000874331	0.000293654	Egr1/Il1b/Nr1d1/Pparg	4
GO:0071281	BP	GO:0071281	cellular response to iron ion	44980	12/28564	4.07327e-05	0.000874331	0.000293654	Hmox1/Tfap2a	2
GO:2000116	BP	GO:2000116	regulation of cysteine-type endopeptidase activity	45039	251/28564	4.51976e-05	0.000959021	0.000322098	Cd44/Cdh1/Nr4a1/Pparg	4
GO:0002274	BP	GO:0002274	myeloid leukocyte activation	45039	264/28564	5.49974e-05	0.00115369	0.000387481	Hmox1/Nr1d1/Pparg/Tlr4	4
GO:0034116	BP	GO:0034116	positive regulation of heterotypic cell-cell adhesion	44980	14/28564	5.61067e-05	0.00116374	0.000390855	Cd44/Il1b	2
GO:0070555	BP	GO:0070555	response to interleukin-1	45008	94/28564	5.82708e-05	0.0011952	0.000401421	Egr1/Il1b/Nr1d1	3
GO:0033002	BP	GO:0033002	muscle cell proliferation	45039	273/28564	6.26355e-05	0.0012568	0.000422109	Egr1/Hmox1/Pparg/Tlr4	4
GO:1901215	BP	GO:1901215	negative regulation of neuron death	45039	273/28564	6.26355e-05	0.0012568	0.000422109	Creb1/Hmox1/Lcn2/Tfap2a	4
GO:0043031	BP	GO:0043031	negative regulation of macrophage activation	44980	15/28564	6.47067e-05	0.00126977	0.000426466	Nr1d1/Pparg	2
GO:0150079	BP	GO:0150079	negative regulation of neuroinflammatory response	44980	15/28564	6.47067e-05	0.00126977	0.000426466	Nr1d1/Pparg	2
GO:0034599	BP	GO:0034599	cellular response to oxidative stress	45039	276/28564	6.53456e-05	0.00126977	0.000426466	Bnip3/Hmox1/Lcn2/Tlr4	4
GO:1903978	BP	GO:1903978	regulation of microglial cell activation	44980	16/28564	7.39143e-05	0.00141452	0.000475084	Nr1d1/Pparg	2
GO:0014910	BP	GO:0014910	regulation of smooth muscle cell migration	45008	102/28564	7.43276e-05	0.00141452	0.000475084	Egr1/Pparg/Tlr4	3
GO:0032611	BP	GO:0032611	interleukin-1 beta production	45008	108/28564	8.80996e-05	0.00165951	0.000557365	Egr1/Il1b/Tlr4	3
GO:0042116	BP	GO:0042116	macrophage activation	45008	109/28564	9.05455e-05	0.00167147	0.000561382	Nr1d1/Pparg/Tlr4	3
GO:0046889	BP	GO:0046889	positive regulation of lipid biosynthetic process	45008	109/28564	9.05455e-05	0.00167147	0.000561382	Creb1/Il1b/Nr1d1	3
GO:0030730	BP	GO:0030730	sequestering of triglyceride	44980	18/28564	9.41484e-05	0.00172077	0.000577941	Il1b/Pparg	2
GO:0032642	BP	GO:0032642	regulation of chemokine production	45008	112/28564	9.81482e-05	0.00177629	0.000596587	Egr1/Il1b/Tlr4	3
GO:0008630	BP	GO:0008630	intrinsic apoptotic signaling pathway in response to DNA damage	45008	113/28564	0.000100772	0.0017887	0.000600757	Cd44/Ddit4/Hmox1	3
GO:0014909	BP	GO:0014909	smooth muscle cell migration	45008	113/28564	0.000100772	0.0017887	0.000600757	Egr1/Pparg/Tlr4	3
GO:0048661	BP	GO:0048661	positive regulation of smooth muscle cell proliferation	45008	114/28564	0.000103441	0.00180144	0.000605034	Egr1/Hmox1/Tlr4	3
GO:0050886	BP	GO:0050886	endocrine process	45008	114/28564	0.000103441	0.00180144	0.000605034	Il1b/Pparg/Vdr	3
GO:0070486	BP	GO:0070486	leukocyte aggregation	44980	19/28564	0.000105173	0.00181448	0.000609415	Cd44/Il1b	2
GO:0071456	BP	GO:0071456	cellular response to hypoxia	45008	115/28564	0.000106156	0.00181449	0.000609416	Bnip3/Egr1/Pparg	3
GO:0048511	BP	GO:0048511	rhythmic process	45039	314/28564	0.000107559	0.0018216	0.000611806	Creb1/Egr1/Nr1d1/Pparg	4
GO:0036120	BP	GO:0036120	cellular response to platelet-derived growth factor stimulus	44980	20/28564	0.000116802	0.00189137	0.000635238	Pparg/Tlr4	2
GO:0048143	BP	GO:0048143	astrocyte activation	44980	20/28564	0.000116802	0.00189137	0.000635238	Il1b/Nr1d1	2
GO:0048712	BP	GO:0048712	negative regulation of astrocyte differentiation	44980	20/28564	0.000116802	0.00189137	0.000635238	Mycn/Nr1d1	2
GO:0051956	BP	GO:0051956	negative regulation of amino acid transport	44980	20/28564	0.000116802	0.00189137	0.000635238	Il1b/Rgs4	2
GO:0061469	BP	GO:0061469	regulation of type B pancreatic cell proliferation	44980	20/28564	0.000116802	0.00189137	0.000635238	Nr1d1/Nr4a1	2
GO:0097193	BP	GO:0097193	intrinsic apoptotic signaling pathway	45039	322/28564	0.000118497	0.00190012	0.000638177	Bnip3/Cd44/Ddit4/Hmox1	4
GO:0015908	BP	GO:0015908	fatty acid transport	45008	120/28564	0.00012043	0.00190012	0.000638177	Fabp4/Il1b/Pparg	3
GO:0042542	BP	GO:0042542	response to hydrogen peroxide	45008	120/28564	0.00012043	0.00190012	0.000638177	Bnip3/Hmox1/Lcn2	3
GO:0032602	BP	GO:0032602	chemokine production	45008	121/28564	0.000123427	0.00192758	0.0006474	Egr1/Il1b/Tlr4	3
GO:0007611	BP	GO:0007611	learning or memory	45039	326/28564	0.000124259	0.00192758	0.0006474	Creb1/Egr1/Il1b/Lcn2	4
GO:0010631	BP	GO:0010631	epithelial cell migration	45039	327/28564	0.000125731	0.00193416	0.000649609	Hmox1/Lcn2/Nr4a1/Pparg	4
GO:0090132	BP	GO:0090132	epithelium migration	45039	329/28564	0.000128712	0.00196366	0.000659517	Hmox1/Lcn2/Nr4a1/Pparg	4
GO:0090130	BP	GO:0090130	tissue migration	45039	331/28564	0.000131745	0.00199171	0.000668939	Hmox1/Lcn2/Nr4a1/Pparg	4
GO:0043534	BP	GO:0043534	blood vessel endothelial cell migration	45008	124/28564	0.000132709	0.00199171	0.000668939	Hmox1/Nr4a1/Pparg	3
GO:1901653	BP	GO:1901653	cellular response to peptide	45039	334/28564	0.00013639	0.00203045	0.000681951	Il1b/Nr4a1/Pparg/Tlr4	4
GO:0050708	BP	GO:0050708	regulation of protein secretion	45039	336/28564	0.000139552	0.00206091	0.00069218	Il1b/Nr1d1/Pparg/Tlr4	4
GO:0010039	BP	GO:0010039	response to iron ion	44980	22/28564	0.000141867	0.00207034	0.000695347	Hmox1/Tfap2a	2
GO:0002718	BP	GO:0002718	regulation of cytokine production involved in immune response	45008	127/28564	0.000142434	0.00207034	0.000695347	Hmox1/Il1b/Tlr4	3
GO:0014812	BP	GO:0014812	muscle cell migration	45008	128/28564	0.000145776	0.00208606	0.000700629	Egr1/Pparg/Tlr4	3
GO:0032612	BP	GO:0032612	interleukin-1 production	45008	128/28564	0.000145776	0.00208606	0.000700629	Egr1/Il1b/Tlr4	3
GO:0021782	BP	GO:0021782	glial cell development	45008	129/28564	0.000149168	0.00211819	0.000711419	Il1b/Nr1d1/Tlr4	3
GO:0042752	BP	GO:0042752	regulation of circadian rhythm	45008	130/28564	0.000152612	0.00213426	0.000716814	Creb1/Nr1d1/Pparg	3
GO:0043123	BP	GO:0043123	positive regulation of I-kappaB kinase/NF-kappaB signaling	45008	130/28564	0.000152612	0.00213426	0.000716814	Il1b/Lurap1l/Tlr4	3
GO:0036119	BP	GO:0036119	response to platelet-derived growth factor	44980	23/28564	0.000155302	0.00213947	0.000718564	Pparg/Tlr4	2
GO:0070498	BP	GO:0070498	interleukin-1-mediated signaling pathway	44980	23/28564	0.000155302	0.00213947	0.000718564	Egr1/Il1b	2
GO:0062197	BP	GO:0062197	cellular response to chemical stress	45039	347/28564	0.000157906	0.00215921	0.000725196	Bnip3/Hmox1/Lcn2/Tlr4	4
GO:0050872	BP	GO:0050872	white fat cell differentiation	44980	24/28564	0.000169338	0.0022802	0.000765831	Fabp4/Pparg	2
GO:1903428	BP	GO:1903428	positive regulation of reactive oxygen species biosynthetic process	44980	24/28564	0.000169338	0.0022802	0.000765831	Lcn2/Tlr4	2
GO:0001933	BP	GO:0001933	negative regulation of protein phosphorylation	45039	354/28564	0.000170459	0.0022802	0.000765831	Ddit4/Fabp4/Il1b/Pparg	4
GO:0051101	BP	GO:0051101	regulation of DNA binding	45008	136/28564	0.000174364	0.00231565	0.000777737	Hmox1/Pparg/Tlr4	3
GO:0034114	BP	GO:0034114	regulation of heterotypic cell-cell adhesion	44980	25/28564	0.000183973	0.00242581	0.000814736	Cd44/Il1b	2
GO:0050890	BP	GO:0050890	cognition	45039	364/28564	0.000189627	0.00246906	0.000829262	Creb1/Egr1/Il1b/Lcn2	4
GO:0036294	BP	GO:0036294	cellular response to decreased oxygen levels	45008	140/28564	0.000189928	0.00246906	0.000829262	Bnip3/Egr1/Pparg	3
GO:0009615	BP	GO:0009615	response to virus	45039	366/28564	0.000193639	0.00249971	0.000839556	Bnip3/Ddit4/Il1b/Lcn2	4
GO:0046942	BP	GO:0046942	carboxylic acid transport	45039	367/28564	0.000195669	0.00250836	0.000842463	Fabp4/Il1b/Pparg/Rgs4	4
GO:0052548	BP	GO:0052548	regulation of endopeptidase activity	45039	368/28564	0.000197713	0.0025171	0.000845395	Cd44/Cdh1/Nr4a1/Pparg	4
GO:0015849	BP	GO:0015849	organic acid transport	45039	369/28564	0.000199774	0.0025259	0.000848353	Fabp4/Il1b/Pparg/Rgs4	4
GO:0002367	BP	GO:0002367	cytokine production involved in immune response	45008	149/28564	0.000228182	0.00286546	0.000962399	Hmox1/Il1b/Tlr4	3
GO:0008544	BP	GO:0008544	epidermis development	45039	388/28564	0.000241938	0.00297772	0.0010001	Cdh1/Mycn/Tfap2a/Vdr	4
GO:0045598	BP	GO:0045598	regulation of fat cell differentiation	45008	152/28564	0.00024196	0.00297772	0.0010001	Creb1/Nr1d1/Pparg	3
GO:0050729	BP	GO:0050729	positive regulation of inflammatory response	45008	152/28564	0.00024196	0.00297772	0.0010001	Fabp4/Il1b/Tlr4	3
GO:0050728	BP	GO:0050728	negative regulation of inflammatory response	45008	153/28564	0.00024667	0.00301558	0.00101282	Cd44/Nr1d1/Pparg	3
GO:0032770	BP	GO:0032770	positive regulation of monooxygenase activity	44980	29/28564	0.000248489	0.00301561	0.00101283	Il1b/Vdr	2
GO:0001936	BP	GO:0001936	regulation of endothelial cell proliferation	45008	154/28564	0.000251438	0.00301561	0.00101283	Hmox1/Nr4a1/Pparg	3
GO:0042060	BP	GO:0042060	wound healing	45039	392/28564	0.000251573	0.00301561	0.00101283	Cd44/Hmox1/Pparg/Tlr4	4
GO:0032496	BP	GO:0032496	response to lipopolysaccharide	45039	394/28564	0.000256493	0.00305474	0.00102597	Il1b/Nr1d1/Tfap2a/Tlr4	4
GO:0071453	BP	GO:0071453	cellular response to oxygen levels	45008	156/28564	0.000261154	0.00309033	0.00103792	Bnip3/Egr1/Pparg	3
GO:0022612	BP	GO:0022612	gland morphogenesis	45008	157/28564	0.000266102	0.00310908	0.00104422	Cd44/Cdh1/Vdr	3
GO:0032891	BP	GO:0032891	negative regulation of organic acid transport	44980	30/28564	0.000266108	0.00310908	0.00104422	Il1b/Rgs4	2
GO:0150077	BP	GO:0150077	regulation of neuroinflammatory response	44980	31/28564	0.000284321	0.00328589	0.0011036	Nr1d1/Pparg	2
GO:0042326	BP	GO:0042326	negative regulation of phosphorylation	45039	405/28564	0.000284801	0.00328589	0.0011036	Ddit4/Fabp4/Il1b/Pparg	4
GO:0072006	BP	GO:0072006	nephron development	45008	162/28564	0.000291752	0.00333757	0.00112096	Cd44/Egr1/Tfap2a	3
GO:0006979	BP	GO:0006979	response to oxidative stress	45039	408/28564	0.000292897	0.00333757	0.00112096	Bnip3/Hmox1/Lcn2/Tlr4	4
GO:0002237	BP	GO:0002237	response to molecule of bacterial origin	45039	414/28564	0.000309583	0.00350608	0.00117756	Il1b/Nr1d1/Tfap2a/Tlr4	4
GO:0030856	BP	GO:0030856	regulation of epithelial cell differentiation	45008	168/28564	0.000324578	0.00363134	0.00121963	Il1b/Mycn/Vdr	3
GO:0050680	BP	GO:0050680	negative regulation of epithelial cell proliferation	45008	168/28564	0.000324578	0.00363134	0.00121963	Cdh1/Pparg/Vdr	3
GO:0006694	BP	GO:0006694	steroid biosynthetic process	45008	169/28564	0.000330271	0.00367277	0.00123354	Egr1/Hsd17b11/Nr1d1	3
GO:0001935	BP	GO:0001935	endothelial cell proliferation	45008	171/28564	0.000341849	0.00371932	0.00124918	Hmox1/Nr4a1/Pparg	3
GO:0009266	BP	GO:0009266	response to temperature stimulus	45008	171/28564	0.000341849	0.00371932	0.00124918	Hmox1/Pparg/Tlr4	3
GO:0071404	BP	GO:0071404	cellular response to low-density lipoprotein particle stimulus	44980	34/28564	0.000342516	0.00371932	0.00124918	Pparg/Tlr4	2
GO:1904706	BP	GO:1904706	negative regulation of vascular associated smooth muscle cell proliferation	44980	34/28564	0.000342516	0.00371932	0.00124918	Hmox1/Pparg	2
GO:0010614	BP	GO:0010614	negative regulation of cardiac muscle hypertrophy	44980	35/28564	0.000363096	0.00387443	0.00130127	Pparg/Rgs4	2
GO:0055094	BP	GO:0055094	response to lipoprotein particle	44980	35/28564	0.000363096	0.00387443	0.00130127	Pparg/Tlr4	2
GO:0090140	BP	GO:0090140	regulation of mitochondrial fission	44980	35/28564	0.000363096	0.00387443	0.00130127	Bnip3/Pparg	2
GO:0010594	BP	GO:0010594	regulation of endothelial cell migration	45008	177/28564	0.000378146	0.00400772	0.00134604	Hmox1/Lcn2/Pparg	3
GO:0015711	BP	GO:0015711	organic anion transport	45039	437/28564	0.00037993	0.00400772	0.00134604	Fabp4/Il1b/Pparg/Rgs4	4
GO:0009306	BP	GO:0009306	protein secretion	45039	438/28564	0.000383227	0.00401953	0.00135	Il1b/Nr1d1/Pparg/Tlr4	4
GO:0035592	BP	GO:0035592	establishment of protein localization to extracellular region	45039	439/28564	0.000386545	0.00403142	0.001354	Il1b/Nr1d1/Pparg/Tlr4	4
GO:0014741	BP	GO:0014741	negative regulation of muscle hypertrophy	44980	37/28564	0.000406026	0.00417283	0.00140149	Pparg/Rgs4	2
GO:0045686	BP	GO:0045686	negative regulation of glial cell differentiation	44980	37/28564	0.000406026	0.00417283	0.00140149	Mycn/Nr1d1	2
GO:0071692	BP	GO:0071692	protein localization to extracellular region	45039	445/28564	0.000406885	0.00417283	0.00140149	Il1b/Nr1d1/Pparg/Tlr4	4
GO:0062013	BP	GO:0062013	positive regulation of small molecule metabolic process	45008	182/28564	0.000410221	0.0041745	0.00140205	Il1b/Nr1d1/Pparg	3
GO:0006869	BP	GO:0006869	lipid transport	45039	447/28564	0.000413832	0.0041745	0.00140205	Fabp4/Il1b/Pparg/Ttpa	4
GO:0051090	BP	GO:0051090	regulation of DNA-binding transcription factor activity	45039	447/28564	0.000413832	0.0041745	0.00140205	Hmox1/Il1b/Pparg/Tlr4	4
GO:0001890	BP	GO:0001890	placenta development	45008	183/28564	0.00041684	0.00418199	0.00140457	Cdh1/Pparg/Ttpa	3
GO:0044342	BP	GO:0044342	type B pancreatic cell proliferation	44980	38/28564	0.000428373	0.00420626	0.00141272	Nr1d1/Nr4a1	2
GO:0051953	BP	GO:0051953	negative regulation of amine transport	44980	38/28564	0.000428373	0.00420626	0.00141272	Il1b/Rgs4	2
GO:0071402	BP	GO:0071402	cellular response to lipoprotein particle stimulus	44980	38/28564	0.000428373	0.00420626	0.00141272	Pparg/Tlr4	2
GO:0072210	BP	GO:0072210	metanephric nephron development	44980	38/28564	0.000428373	0.00420626	0.00141272	Egr1/Tfap2a	2
GO:0031349	BP	GO:0031349	positive regulation of defense response	45039	452/28564	0.000431572	0.00421525	0.00141574	Fabp4/Il1b/Nr1d1/Tlr4	4
GO:0015718	BP	GO:0015718	monocarboxylic acid transport	45008	186/28564	0.000437106	0.00424683	0.00142635	Fabp4/Il1b/Pparg	3
GO:0043409	BP	GO:0043409	negative regulation of MAPK cascade	45008	187/28564	0.000444	0.00429122	0.00144126	Il1b/Pparg/Tlr4	3
GO:1903531	BP	GO:1903531	negative regulation of secretion by cell	45008	188/28564	0.000450963	0.00433582	0.00145624	Hmox1/Il1b/Pparg	3
GO:0006631	BP	GO:0006631	fatty acid metabolic process	45039	458/28564	0.000453572	0.00433831	0.00145707	Acot1/Fabp4/Il1b/Pparg	4
GO:0010563	BP	GO:0010563	negative regulation of phosphorus metabolic process	45039	461/28564	0.000464868	0.00440075	0.00147804	Ddit4/Fabp4/Il1b/Pparg	4
GO:0045936	BP	GO:0045936	negative regulation of phosphate metabolic process	45039	461/28564	0.000464868	0.00440075	0.00147804	Ddit4/Fabp4/Il1b/Pparg	4
GO:0000302	BP	GO:0000302	response to reactive oxygen species	45008	191/28564	0.000472274	0.00442547	0.00148634	Bnip3/Hmox1/Lcn2	3
GO:0048754	BP	GO:0048754	branching morphogenesis of an epithelial tube	45008	191/28564	0.000472274	0.00442547	0.00148634	Cd44/Mycn/Vdr	3
GO:0030212	BP	GO:0030212	hyaluronan metabolic process	44980	40/28564	0.000474828	0.00442693	0.00148684	Cd44/Il1b	2
GO:0052547	BP	GO:0052547	regulation of peptidase activity	45039	466/28564	0.000484141	0.00449108	0.00150838	Cd44/Cdh1/Nr4a1/Pparg	4
GO:0046887	BP	GO:0046887	positive regulation of hormone secretion	45008	193/28564	0.000486835	0.00449349	0.00150919	Creb1/Pparg/Vdr	3
GO:0010661	BP	GO:0010661	positive regulation of muscle cell apoptotic process	44980	41/28564	0.000498934	0.00458225	0.001539	Bnip3/Pparg	2
GO:0043524	BP	GO:0043524	negative regulation of neuron apoptotic process	45008	199/28564	0.00053224	0.00486393	0.00163361	Hmox1/Lcn2/Tfap2a	3
GO:0007616	BP	GO:0007616	long-term memory	44980	43/28564	0.000548898	0.00499146	0.00167644	Egr1/Lcn2	2
GO:0043405	BP	GO:0043405	regulation of MAP kinase activity	45008	202/28564	0.000555926	0.00503058	0.00168958	Il1b/Pparg/Tlr4	3
GO:0002831	BP	GO:0002831	regulation of response to biotic stimulus	45039	485/28564	0.000562613	0.00506626	0.00170156	Il1b/Nr1d1/Pparg/Tlr4	4
GO:0006469	BP	GO:0006469	negative regulation of protein kinase activity	45008	206/28564	0.000588545	0.00527405	0.00177135	Fabp4/Il1b/Pparg	3
GO:0042771	BP	GO:0042771	intrinsic apoptotic signaling pathway in response to DNA damage by p53 class mediator	44980	45/28564	0.000601193	0.00534637	0.00179564	Cd44/Ddit4	2
GO:0002700	BP	GO:0002700	regulation of production of molecular mediator of immune response	45008	208/28564	0.000605304	0.00534637	0.00179564	Hmox1/Il1b/Tlr4	3
GO:0030308	BP	GO:0030308	negative regulation of cell growth	45008	208/28564	0.000605304	0.00534637	0.00179564	Cdh1/Pparg/Rgs4	3
GO:0032768	BP	GO:0032768	regulation of monooxygenase activity	44980	46/28564	0.000628212	0.00551768	0.00185317	Il1b/Vdr	2
GO:0010876	BP	GO:0010876	lipid localization	45039	500/28564	0.000630677	0.00551768	0.00185317	Fabp4/Il1b/Pparg/Ttpa	4
GO:0030501	BP	GO:0030501	positive regulation of bone mineralization	44980	47/28564	0.000655812	0.0056837	0.00190894	Tfap2a/Vdr	2
GO:0120163	BP	GO:0120163	negative regulation of cold-induced thermogenesis	44980	47/28564	0.000655812	0.0056837	0.00190894	Nr1d1/Tlr4	2
GO:0000266	BP	GO:0000266	mitochondrial fission	44980	48/28564	0.00068399	0.00587277	0.00197244	Bnip3/Pparg	2
GO:0045923	BP	GO:0045923	positive regulation of fatty acid metabolic process	44980	48/28564	0.00068399	0.00587277	0.00197244	Il1b/Pparg	2
GO:0051048	BP	GO:0051048	negative regulation of secretion	45008	218/28564	0.000693689	0.00592847	0.00199115	Hmox1/Il1b/Pparg	3
GO:0009743	BP	GO:0009743	response to carbohydrate	45008	220/28564	0.0007123	0.00600791	0.00201782	Egr1/Il1b/Nr1d1	3
GO:0034142	BP	GO:0034142	toll-like receptor 4 signaling pathway	44980	49/28564	0.000712747	0.00600791	0.00201782	Nr1d1/Tlr4	2
GO:1900077	BP	GO:1900077	negative regulation of cellular response to insulin stimulus	44980	49/28564	0.000712747	0.00600791	0.00201782	Il1b/Pparg	2
GO:0048839	BP	GO:0048839	inner ear development	45008	221/28564	0.000721723	0.00605592	0.00203395	Cdh1/Mycn/Tfap2a	3
GO:0045429	BP	GO:0045429	positive regulation of nitric oxide biosynthetic process	44980	50/28564	0.000742082	0.00617064	0.00207248	Il1b/Tlr4	2
GO:0060135	BP	GO:0060135	maternal process involved in female pregnancy	44980	50/28564	0.000742082	0.00617064	0.00207248	Cdh1/Vdr	2
GO:1903426	BP	GO:1903426	regulation of reactive oxygen species biosynthetic process	44980	51/28564	0.000771993	0.00639058	0.00214635	Lcn2/Tlr4	2
GO:0070374	BP	GO:0070374	positive regulation of ERK1 and ERK2 cascade	45008	228/28564	0.000789926	0.00650984	0.0021864	Cd44/Il1b/Tlr4	3
GO:0010934	BP	GO:0010934	macrophage cytokine production	44980	52/28564	0.00080248	0.00655477	0.00220149	Il1b/Tlr4	2
GO:1904407	BP	GO:1904407	positive regulation of nitric oxide metabolic process	44980	52/28564	0.00080248	0.00655477	0.00220149	Il1b/Tlr4	2
GO:0033673	BP	GO:0033673	negative regulation of kinase activity	45008	230/28564	0.00081014	0.00658819	0.00221272	Fabp4/Il1b/Pparg	3
GO:1902895	BP	GO:1902895	positive regulation of miRNA transcription	44980	53/28564	0.000833541	0.00674876	0.00226665	Egr1/Pparg	2
GO:0002042	BP	GO:0002042	cell migration involved in sprouting angiogenesis	44980	54/28564	0.000865177	0.00691393	0.00232212	Hmox1/Nr4a1	2
GO:0010823	BP	GO:0010823	negative regulation of mitochondrion organization	44980	54/28564	0.000865177	0.00691393	0.00232212	Bnip3/Pparg	2
GO:0060251	BP	GO:0060251	regulation of glial cell proliferation	44980	54/28564	0.000865177	0.00691393	0.00232212	Creb1/Il1b	2
GO:0050679	BP	GO:0050679	positive regulation of epithelial cell proliferation	45008	237/28564	0.000883479	0.00702975	0.00236102	Hmox1/Mycn/Nr4a1	3
GO:0006909	BP	GO:0006909	phagocytosis	45008	240/28564	0.000916159	0.00725849	0.00243785	Il1b/Pparg/Tlr4	3
GO:0045604	BP	GO:0045604	regulation of epidermal cell differentiation	44980	56/28564	0.000930167	0.00730676	0.00245406	Mycn/Vdr	2
GO:0045687	BP	GO:0045687	positive regulation of glial cell differentiation	44980	56/28564	0.000930167	0.00730676	0.00245406	Il1b/Pparg	2
GO:0002064	BP	GO:0002064	epithelial cell development	45008	242/28564	0.000938367	0.00730897	0.0024548	Cdh1/Il1b/Tfap2a	3
GO:0097191	BP	GO:0097191	extrinsic apoptotic signaling pathway	45008	242/28564	0.000938367	0.00730897	0.0024548	Hmox1/Il1b/Lcn2	3
GO:0009913	BP	GO:0009913	epidermal cell differentiation	45008	244/28564	0.000960916	0.00731958	0.00245836	Mycn/Tfap2a/Vdr	3
GO:0045664	BP	GO:0045664	regulation of neuron differentiation	45008	244/28564	0.000960916	0.00731958	0.00245836	Il1b/Mycn/Tfap2a	3
GO:0002673	BP	GO:0002673	regulation of acute inflammatory response	44980	57/28564	0.00096352	0.00731958	0.00245836	Il1b/Pparg	2
GO:0034113	BP	GO:0034113	heterotypic cell-cell adhesion	44980	57/28564	0.00096352	0.00731958	0.00245836	Cd44/Il1b	2
GO:0051955	BP	GO:0051955	regulation of amino acid transport	44980	57/28564	0.00096352	0.00731958	0.00245836	Il1b/Rgs4	2
GO:0070169	BP	GO:0070169	positive regulation of biomineral tissue development	44980	57/28564	0.00096352	0.00731958	0.00245836	Tfap2a/Vdr	2
GO:0097305	BP	GO:0097305	response to alcohol	45008	246/28564	0.000983806	0.00741268	0.00248963	Cdh1/Creb1/Tlr4	3
GO:2001234	BP	GO:2001234	negative regulation of apoptotic signaling pathway	45008	246/28564	0.000983806	0.00741268	0.00248963	Cd44/Hmox1/Il1b	3
GO:0014014	BP	GO:0014014	negative regulation of gliogenesis	44980	58/28564	0.000997443	0.00745458	0.0025037	Mycn/Nr1d1	2
GO:0140895	BP	GO:0140895	cell surface toll-like receptor signaling pathway	44980	58/28564	0.000997443	0.00745458	0.0025037	Nr1d1/Tlr4	2
GO:0010632	BP	GO:0010632	regulation of epithelial cell migration	45008	249/28564	0.00101879	0.00758339	0.00254697	Hmox1/Lcn2/Pparg	3
GO:0032757	BP	GO:0032757	positive regulation of interleukin-8 production	44980	59/28564	0.00103194	0.00761982	0.0025592	Il1b/Tlr4	2
GO:2000630	BP	GO:2000630	positive regulation of miRNA metabolic process	44980	59/28564	0.00103194	0.00761982	0.0025592	Egr1/Pparg	2
GO:0007595	BP	GO:0007595	lactation	44980	60/28564	0.001067	0.00778529	0.00261478	Creb1/Vdr	2
GO:0043388	BP	GO:0043388	positive regulation of DNA binding	44980	60/28564	0.001067	0.00778529	0.00261478	Pparg/Tlr4	2
GO:0051353	BP	GO:0051353	positive regulation of oxidoreductase activity	44980	60/28564	0.001067	0.00778529	0.00261478	Il1b/Vdr	2
GO:0043583	BP	GO:0043583	ear development	45008	255/28564	0.0010911	0.00792979	0.00266331	Cdh1/Mycn/Tfap2a	3
GO:0010665	BP	GO:0010665	regulation of cardiac muscle cell apoptotic process	44980	62/28564	0.00113882	0.00821199	0.00275809	Acot1/Bnip3	2
GO:1903409	BP	GO:1903409	reactive oxygen species biosynthetic process	44980	62/28564	0.00113882	0.00821199	0.00275809	Lcn2/Tlr4	2
GO:0050670	BP	GO:0050670	regulation of lymphocyte proliferation	45008	260/28564	0.00115378	0.00827878	0.00278052	Cd44/Il1b/Tlr4	3
GO:0030522	BP	GO:0030522	intracellular receptor signaling pathway	45008	261/28564	0.00116659	0.00827878	0.00278052	Pparg/Tlr4/Vdr	3
GO:0090257	BP	GO:0090257	regulation of muscle system process	45008	261/28564	0.00116659	0.00827878	0.00278052	Nr4a1/Pparg/Rgs4	3
GO:0002752	BP	GO:0002752	cell surface pattern recognition receptor signaling pathway	44980	63/28564	0.00117559	0.00827878	0.00278052	Nr1d1/Tlr4	2
GO:0043407	BP	GO:0043407	negative regulation of MAP kinase activity	44980	63/28564	0.00117559	0.00827878	0.00278052	Il1b/Pparg	2
GO:0045682	BP	GO:0045682	regulation of epidermis development	44980	63/28564	0.00117559	0.00827878	0.00278052	Mycn/Vdr	2
GO:0032868	BP	GO:0032868	response to insulin	45008	262/28564	0.00117948	0.00827878	0.00278052	Egr1/Il1b/Pparg	3
GO:0032944	BP	GO:0032944	regulation of mononuclear cell proliferation	45008	264/28564	0.00120554	0.00836625	0.0028099	Cd44/Il1b/Tlr4	3
GO:0048705	BP	GO:0048705	skeletal system morphogenesis	45008	264/28564	0.00120554	0.00836625	0.0028099	Mycn/Tfap2a/Vdr	3
GO:0090276	BP	GO:0090276	regulation of peptide hormone secretion	45008	264/28564	0.00120554	0.00836625	0.0028099	Il1b/Nr1d1/Pparg	3
GO:0045778	BP	GO:0045778	positive regulation of ossification	44980	64/28564	0.00121292	0.00838593	0.00281651	Tfap2a/Vdr	2
GO:0045926	BP	GO:0045926	negative regulation of growth	45008	267/28564	0.0012453	0.00848895	0.00285111	Cdh1/Pparg/Rgs4	3
GO:0010656	BP	GO:0010656	negative regulation of muscle cell apoptotic process	44980	65/28564	0.00125081	0.00848895	0.00285111	Acot1/Hmox1	2
GO:0010662	BP	GO:0010662	regulation of striated muscle cell apoptotic process	44980	65/28564	0.00125081	0.00848895	0.00285111	Acot1/Bnip3	2
GO:0014911	BP	GO:0014911	positive regulation of smooth muscle cell migration	44980	65/28564	0.00125081	0.00848895	0.00285111	Egr1/Tlr4	2
GO:0031663	BP	GO:0031663	lipopolysaccharide-mediated signaling pathway	44980	65/28564	0.00125081	0.00848895	0.00285111	Il1b/Tlr4	2
GO:0031348	BP	GO:0031348	negative regulation of defense response	45008	268/28564	0.00125874	0.0085115	0.00285868	Cd44/Nr1d1/Pparg	3
GO:0002791	BP	GO:0002791	regulation of peptide secretion	45008	269/28564	0.00127227	0.00854041	0.00286839	Il1b/Nr1d1/Pparg	3
GO:0051348	BP	GO:0051348	negative regulation of transferase activity	45008	269/28564	0.00127227	0.00854041	0.00286839	Fabp4/Il1b/Pparg	3
GO:0010659	BP	GO:0010659	cardiac muscle cell apoptotic process	44980	66/28564	0.00128927	0.0085611	0.00287534	Acot1/Bnip3	2
GO:0048512	BP	GO:0048512	circadian behavior	44980	66/28564	0.00128927	0.0085611	0.00287534	Egr1/Nr1d1	2
GO:0060688	BP	GO:0060688	regulation of morphogenesis of a branching structure	44980	66/28564	0.00128927	0.0085611	0.00287534	Cdh1/Il1b	2
GO:0090087	BP	GO:0090087	regulation of peptide transport	45008	271/28564	0.00129961	0.00859882	0.00288801	Il1b/Nr1d1/Pparg	3
GO:0015909	BP	GO:0015909	long-chain fatty acid transport	44980	67/28564	0.00132829	0.00872604	0.00293074	Fabp4/Pparg	2
GO:0032731	BP	GO:0032731	positive regulation of interleukin-1 beta production	44980	67/28564	0.00132829	0.00872604	0.00293074	Egr1/Tlr4	2
GO:0051091	BP	GO:0051091	positive regulation of DNA-binding transcription factor activity	45008	276/28564	0.00136956	0.00896526	0.00301108	Il1b/Pparg/Tlr4	3
GO:0002573	BP	GO:0002573	myeloid leukocyte differentiation	45008	277/28564	0.00138383	0.00902666	0.00303171	Creb1/Pparg/Tlr4	3
GO:0007622	BP	GO:0007622	rhythmic behavior	44980	69/28564	0.00140801	0.00908807	0.00305233	Egr1/Nr1d1	2
GO:0010658	BP	GO:0010658	striated muscle cell apoptotic process	44980	69/28564	0.00140801	0.00908807	0.00305233	Acot1/Bnip3	2
GO:1901224	BP	GO:1901224	positive regulation of NIK/NF-kappaB signaling	44980	69/28564	0.00140801	0.00908807	0.00305233	Il1b/Tlr4	2
GO:0045600	BP	GO:0045600	positive regulation of fat cell differentiation	44980	70/28564	0.00144871	0.00931821	0.00312963	Creb1/Pparg	2
GO:0006879	BP	GO:0006879	intracellular iron ion homeostasis	44980	71/28564	0.00148998	0.00955034	0.00320759	Hmox1/Lcn2	2
GO:0070663	BP	GO:0070663	regulation of leukocyte proliferation	45008	287/28564	0.00153171	0.00975069	0.00327488	Cd44/Il1b/Tlr4	3
GO:1902893	BP	GO:1902893	regulation of miRNA transcription	44980	72/28564	0.0015318	0.00975069	0.00327488	Egr1/Pparg	2
GO:0071375	BP	GO:0071375	cellular response to peptide hormone stimulus	45008	289/28564	0.00156243	0.00991151	0.00332889	Il1b/Nr4a1/Pparg	3
GO:0045428	BP	GO:0045428	regulation of nitric oxide biosynthetic process	44980	73/28564	0.00157418	0.00991786	0.00333103	Il1b/Tlr4	2
GO:1905330	BP	GO:1905330	regulation of morphogenesis of an epithelium	44980	73/28564	0.00157418	0.00991786	0.00333103	Cdh1/Lcn2	2
GO:0032922	BP	GO:0032922	circadian regulation of gene expression	44980	74/28564	0.00161711	0.0100851	0.0033872	Egr1/Nr1d1	2
GO:0048662	BP	GO:0048662	negative regulation of smooth muscle cell proliferation	44980	74/28564	0.00161711	0.0100851	0.0033872	Hmox1/Pparg	2
GO:0061614	BP	GO:0061614	miRNA transcription	44980	74/28564	0.00161711	0.0100851	0.0033872	Egr1/Pparg	2
GO:0002220	BP	GO:0002220	innate immune response activating cell surface receptor signaling pathway	44980	75/28564	0.00166061	0.0102868	0.00345495	Nr1d1/Tlr4	2
GO:1904705	BP	GO:1904705	regulation of vascular associated smooth muscle cell proliferation	44980	75/28564	0.00166061	0.0102868	0.00345495	Hmox1/Pparg	2
GO:0001818	BP	GO:0001818	negative regulation of cytokine production	45008	296/28564	0.001673	0.010329	0.0034691	Hmox1/Pparg/Tlr4	3
GO:0032677	BP	GO:0032677	regulation of interleukin-8 production	44980	76/28564	0.00170465	0.0104893	0.00352295	Il1b/Tlr4	2
GO:0010611	BP	GO:0010611	regulation of cardiac muscle hypertrophy	44980	77/28564	0.00174926	0.0106221	0.00356756	Pparg/Rgs4	2
GO:0014009	BP	GO:0014009	glial cell proliferation	44980	77/28564	0.00174926	0.0106221	0.00356756	Creb1/Il1b	2
GO:0032637	BP	GO:0032637	interleukin-8 production	44980	77/28564	0.00174926	0.0106221	0.00356756	Il1b/Tlr4	2
GO:0080164	BP	GO:0080164	regulation of nitric oxide metabolic process	44980	77/28564	0.00174926	0.0106221	0.00356756	Il1b/Tlr4	2
GO:0032732	BP	GO:0032732	positive regulation of interleukin-1 production	44980	78/28564	0.00179441	0.0108251	0.00363574	Egr1/Tlr4	2
GO:2000379	BP	GO:2000379	positive regulation of reactive oxygen species metabolic process	44980	78/28564	0.00179441	0.0108251	0.00363574	Lcn2/Tlr4	2
GO:0045765	BP	GO:0045765	regulation of angiogenesis	45008	305/28564	0.00182223	0.0109215	0.00366812	Hmox1/Il1b/Pparg	3
GO:0051607	BP	GO:0051607	defense response to virus	45008	305/28564	0.00182223	0.0109215	0.00366812	Bnip3/Ddit4/Il1b	3
GO:0140546	BP	GO:0140546	defense response to symbiont	45008	306/28564	0.00183931	0.0109224	0.00366841	Bnip3/Ddit4/Il1b	3
GO:0016239	BP	GO:0016239	positive regulation of macroautophagy	44980	79/28564	0.00184012	0.0109224	0.00366841	Bnip3/Hmox1	2
GO:1990874	BP	GO:1990874	vascular associated smooth muscle cell proliferation	44980	79/28564	0.00184012	0.0109224	0.00366841	Hmox1/Pparg	2
GO:0061448	BP	GO:0061448	connective tissue development	45008	307/28564	0.00185649	0.0109842	0.00368917	Egr1/Mycn/Pparg	3
GO:0071222	BP	GO:0071222	cellular response to lipopolysaccharide	45008	308/28564	0.00187376	0.0110128	0.00369877	Il1b/Nr1d1/Tlr4	3
GO:0014743	BP	GO:0014743	regulation of muscle hypertrophy	44980	80/28564	0.00188638	0.0110128	0.00369877	Pparg/Rgs4	2
GO:0038034	BP	GO:0038034	signal transduction in absence of ligand	44980	80/28564	0.00188638	0.0110128	0.00369877	Il1b/Lcn2	2
GO:0097192	BP	GO:0097192	extrinsic apoptotic signaling pathway in absence of ligand	44980	80/28564	0.00188638	0.0110128	0.00369877	Il1b/Lcn2	2
GO:1901342	BP	GO:1901342	regulation of vasculature development	45008	309/28564	0.00189114	0.0110128	0.00369877	Hmox1/Il1b/Pparg	3
GO:0002703	BP	GO:0002703	regulation of leukocyte mediated immunity	45008	310/28564	0.00190862	0.0110796	0.00372121	Hmox1/Il1b/Tlr4	3
GO:0043154	BP	GO:0043154	negative regulation of cysteine-type endopeptidase activity involved in apoptotic process	44980	82/28564	0.00198055	0.0114611	0.00384935	Cd44/Nr4a1	2
GO:0050954	BP	GO:0050954	sensory perception of mechanical stimulus	45008	317/28564	0.00203382	0.0117326	0.00394053	Cdh1/Tfap2a/Tlr4	3
GO:0071219	BP	GO:0071219	cellular response to molecule of bacterial origin	45008	318/28564	0.00205212	0.0118013	0.00396359	Il1b/Nr1d1/Tlr4	3
GO:0030072	BP	GO:0030072	peptide hormone secretion	45008	320/28564	0.00208901	0.0119761	0.00402232	Il1b/Nr1d1/Pparg	3
GO:0002720	BP	GO:0002720	positive regulation of cytokine production involved in immune response	44980	86/28564	0.00217548	0.0123188	0.00413742	Il1b/Tlr4	2
GO:0006809	BP	GO:0006809	nitric oxide biosynthetic process	44980	86/28564	0.00217548	0.0123188	0.00413742	Il1b/Tlr4	2
GO:0032729	BP	GO:0032729	positive regulation of type II interferon production	44980	86/28564	0.00217548	0.0123188	0.00413742	Il1b/Tlr4	2
GO:1903510	BP	GO:1903510	mucopolysaccharide metabolic process	44980	86/28564	0.00217548	0.0123188	0.00413742	Cd44/Il1b	2
GO:0002699	BP	GO:0002699	positive regulation of immune effector process	45008	327/28564	0.00222141	0.0124876	0.00419411	Hmox1/Il1b/Tlr4	3
GO:0045576	BP	GO:0045576	mast cell activation	44980	87/28564	0.00222558	0.0124876	0.00419411	Hmox1/Tlr4	2
GO:2000628	BP	GO:2000628	regulation of miRNA metabolic process	44980	87/28564	0.00222558	0.0124876	0.00419411	Egr1/Pparg	2
GO:0002790	BP	GO:0002790	peptide secretion	45008	328/28564	0.00224074	0.0125346	0.00420988	Il1b/Nr1d1/Pparg	3
GO:0070372	BP	GO:0070372	regulation of ERK1 and ERK2 cascade	45008	329/28564	0.00226018	0.0125999	0.00423182	Cd44/Il1b/Tlr4	3
GO:0030500	BP	GO:0030500	regulation of bone mineralization	44980	88/28564	0.00227623	0.0125999	0.00423182	Tfap2a/Vdr	2
GO:0050810	BP	GO:0050810	regulation of steroid biosynthetic process	44980	88/28564	0.00227623	0.0125999	0.00423182	Egr1/Nr1d1	2
GO:0022409	BP	GO:0022409	positive regulation of cell-cell adhesion	45008	330/28564	0.00227972	0.0125999	0.00423182	Cd44/Cdh1/Il1b	3
GO:0030217	BP	GO:0030217	T cell differentiation	45008	331/28564	0.00229937	0.0126328	0.00424288	Cd44/Egr1/Il1b	3
GO:0043588	BP	GO:0043588	skin development	45008	331/28564	0.00229937	0.0126328	0.00424288	Cdh1/Tfap2a/Vdr	3
GO:0009410	BP	GO:0009410	response to xenobiotic stimulus	45008	335/28564	0.00237901	0.0129555	0.00435124	Creb1/Il1b/Lcn2	3
GO:0014015	BP	GO:0014015	positive regulation of gliogenesis	44980	90/28564	0.00237915	0.0129555	0.00435124	Il1b/Pparg	2
GO:1900076	BP	GO:1900076	regulation of cellular response to insulin stimulus	44980	90/28564	0.00237915	0.0129555	0.00435124	Il1b/Pparg	2
GO:0001822	BP	GO:0001822	kidney development	45008	336/28564	0.00239918	0.012988	0.00436215	Cd44/Egr1/Tfap2a	3
GO:0009895	BP	GO:0009895	negative regulation of catabolic process	45008	336/28564	0.00239918	0.012988	0.00436215	Ddit4/Hmox1/Il1b	3
GO:0001656	BP	GO:0001656	metanephros development	44980	91/28564	0.00243142	0.0130857	0.00439499	Egr1/Tfap2a	2
GO:0050766	BP	GO:0050766	positive regulation of phagocytosis	44980	91/28564	0.00243142	0.0130857	0.00439499	Il1b/Pparg	2
GO:0019915	BP	GO:0019915	lipid storage	44980	92/28564	0.00248424	0.0132925	0.00446443	Il1b/Pparg	2
GO:0046209	BP	GO:0046209	nitric oxide metabolic process	44980	92/28564	0.00248424	0.0132925	0.00446443	Il1b/Tlr4	2
GO:0015833	BP	GO:0015833	peptide transport	45008	342/28564	0.00252248	0.0134581	0.00452005	Il1b/Nr1d1/Pparg	3
GO:0070301	BP	GO:0070301	cellular response to hydrogen peroxide	44980	93/28564	0.0025376	0.0134917	0.00453135	Bnip3/Lcn2	2
GO:0051222	BP	GO:0051222	positive regulation of protein transport	45008	343/28564	0.0025434	0.0134917	0.00453135	Cdh1/Pparg/Tlr4	3
GO:0071216	BP	GO:0071216	cellular response to biotic stimulus	45008	345/28564	0.00258557	0.0136683	0.00459065	Il1b/Nr1d1/Tlr4	3
GO:2001057	BP	GO:2001057	reactive nitrogen species metabolic process	44980	94/28564	0.0025915	0.0136683	0.00459065	Il1b/Tlr4	2
GO:0035914	BP	GO:0035914	skeletal muscle cell differentiation	44980	95/28564	0.00264594	0.0138368	0.00464725	Egr1/Nr4a1	2
GO:0055072	BP	GO:0055072	iron ion homeostasis	44980	95/28564	0.00264594	0.0138368	0.00464725	Hmox1/Lcn2	2
GO:0072332	BP	GO:0072332	intrinsic apoptotic signaling pathway by p53 class mediator	44980	95/28564	0.00264594	0.0138368	0.00464725	Cd44/Ddit4	2
GO:0043535	BP	GO:0043535	regulation of blood vessel endothelial cell migration	44980	96/28564	0.00270091	0.0140844	0.00473041	Hmox1/Pparg	2
GO:0008202	BP	GO:0008202	steroid metabolic process	45008	351/28564	0.00271469	0.0141164	0.00474116	Egr1/Hsd17b11/Nr1d1	3
GO:0072001	BP	GO:0072001	renal system development	45008	352/28564	0.0027366	0.0141903	0.00476598	Cd44/Egr1/Tfap2a	3
GO:0044344	BP	GO:0044344	cellular response to fibroblast growth factor stimulus	44980	97/28564	0.00275643	0.0142195	0.00477577	Cd44/Nr4a1	2
GO:0070371	BP	GO:0070371	ERK1 and ERK2 cascade	45008	353/28564	0.00275861	0.0142195	0.00477577	Cd44/Il1b/Tlr4	3
GO:0046651	BP	GO:0046651	lymphocyte proliferation	45008	354/28564	0.00278073	0.0142195	0.00477577	Cd44/Il1b/Tlr4	3
GO:0050878	BP	GO:0050878	regulation of body fluid levels	45008	354/28564	0.00278073	0.0142195	0.00477577	Creb1/Tlr4/Vdr	3
GO:0071900	BP	GO:0071900	regulation of protein serine/threonine kinase activity	45008	354/28564	0.00278073	0.0142195	0.00477577	Il1b/Pparg/Tlr4	3
GO:1901222	BP	GO:1901222	regulation of NIK/NF-kappaB signaling	44980	98/28564	0.00281248	0.0143421	0.00481695	Il1b/Tlr4	2
GO:0046888	BP	GO:0046888	negative regulation of hormone secretion	44980	99/28564	0.00286906	0.0145903	0.00490033	Il1b/Pparg	2
GO:1904951	BP	GO:1904951	positive regulation of establishment of protein localization	45008	359/28564	0.00289299	0.0146716	0.00492761	Cdh1/Pparg/Tlr4	3
GO:0032943	BP	GO:0032943	mononuclear cell proliferation	45008	360/28564	0.00291577	0.0146786	0.00492999	Cd44/Il1b/Tlr4	3
GO:0051341	BP	GO:0051341	regulation of oxidoreductase activity	44980	100/28564	0.00292619	0.0146786	0.00492999	Il1b/Vdr	2
GO:0071774	BP	GO:0071774	response to fibroblast growth factor	44980	100/28564	0.00292619	0.0146786	0.00492999	Cd44/Nr4a1	2
GO:0120162	BP	GO:0120162	positive regulation of cold-induced thermogenesis	44980	100/28564	0.00292619	0.0146786	0.00492999	Fabp4/Lcn2	2
GO:0010586	BP	GO:0010586	miRNA metabolic process	44980	101/28564	0.00298384	0.014887	0.00499995	Egr1/Pparg	2
GO:0042632	BP	GO:0042632	cholesterol homeostasis	44980	101/28564	0.00298384	0.014887	0.00499995	Fabp4/Nr1d1	2
GO:0051235	BP	GO:0051235	maintenance of location	45008	364/28564	0.00300801	0.0149671	0.00502687	Il1b/Lcn2/Pparg	3
GO:0032651	BP	GO:0032651	regulation of interleukin-1 beta production	44980	102/28564	0.00304203	0.015015	0.00504294	Egr1/Tlr4	2
GO:0055092	BP	GO:0055092	sterol homeostasis	44980	102/28564	0.00304203	0.015015	0.00504294	Fabp4/Nr1d1	2
GO:2000117	BP	GO:2000117	negative regulation of cysteine-type endopeptidase activity	44980	102/28564	0.00304203	0.015015	0.00504294	Cd44/Nr4a1	2
GO:0043502	BP	GO:0043502	regulation of muscle adaptation	44980	103/28564	0.00310076	0.0151492	0.00508801	Pparg/Rgs4	2
GO:0062207	BP	GO:0062207	regulation of pattern recognition receptor signaling pathway	44980	103/28564	0.00310076	0.0151492	0.00508801	Nr1d1/Tlr4	2
GO:2001237	BP	GO:2001237	negative regulation of extrinsic apoptotic signaling pathway	44980	103/28564	0.00310076	0.0151492	0.00508801	Hmox1/Il1b	2
GO:0045861	BP	GO:0045861	negative regulation of proteolysis	45008	368/28564	0.00310205	0.0151492	0.00508801	Cd44/Cdh1/Nr4a1	3
GO:0046330	BP	GO:0046330	positive regulation of JNK cascade	44980	104/28564	0.00316001	0.0153915	0.00516941	Il1b/Tlr4	2
GO:0045860	BP	GO:0045860	positive regulation of protein kinase activity	45008	373/28564	0.00322212	0.0156527	0.00525715	Egr1/Il1b/Tlr4	3
GO:0001938	BP	GO:0001938	positive regulation of endothelial cell proliferation	44980	106/28564	0.00328011	0.0158926	0.00533772	Hmox1/Nr4a1	2
GO:0007517	BP	GO:0007517	muscle organ development	45008	377/28564	0.00332022	0.0160448	0.00538884	Creb1/Egr1/Nr4a1	3
GO:0030203	BP	GO:0030203	glycosaminoglycan metabolic process	44980	107/28564	0.00334096	0.016061	0.00539426	Cd44/Il1b	2
GO:0070167	BP	GO:0070167	regulation of biomineral tissue development	44980	107/28564	0.00334096	0.016061	0.00539426	Tfap2a/Vdr	2
GO:0019217	BP	GO:0019217	regulation of fatty acid metabolic process	44980	108/28564	0.00340233	0.0163135	0.00547908	Il1b/Pparg	2
GO:0032890	BP	GO:0032890	regulation of organic acid transport	44980	109/28564	0.00346424	0.0165673	0.00556432	Il1b/Rgs4	2
GO:0045088	BP	GO:0045088	regulation of innate immune response	45008	385/28564	0.00352191	0.0166929	0.0056065	Nr1d1/Pparg/Tlr4	3
GO:0032755	BP	GO:0032755	positive regulation of interleukin-6 production	44980	110/28564	0.00352667	0.0166929	0.0056065	Il1b/Tlr4	2
GO:0048704	BP	GO:0048704	embryonic skeletal system morphogenesis	44980	110/28564	0.00352667	0.0166929	0.0056065	Mycn/Tfap2a	2
GO:0071901	BP	GO:0071901	negative regulation of protein serine/threonine kinase activity	44980	110/28564	0.00352667	0.0166929	0.0056065	Il1b/Pparg	2
GO:0042742	BP	GO:0042742	defense response to bacterium	45008	386/28564	0.00354764	0.0167492	0.00562541	Il1b/Lcn2/Tlr4	3
GO:0003300	BP	GO:0003300	cardiac muscle hypertrophy	44980	111/28564	0.00358962	0.0168184	0.00564864	Pparg/Rgs4	2
GO:0010595	BP	GO:0010595	positive regulation of endothelial cell migration	44980	111/28564	0.00358962	0.0168184	0.00564864	Hmox1/Lcn2	2
GO:0032370	BP	GO:0032370	positive regulation of lipid transport	44980	111/28564	0.00358962	0.0168184	0.00564864	Il1b/Pparg	2
GO:0014074	BP	GO:0014074	response to purine-containing compound	44980	114/28564	0.00378164	0.0176286	0.00592075	Creb1/Il1b	2
GO:0019218	BP	GO:0019218	regulation of steroid metabolic process	44980	114/28564	0.00378164	0.0176286	0.00592075	Egr1/Nr1d1	2
GO:0070661	BP	GO:0070661	leukocyte proliferation	45008	396/28564	0.00381131	0.0177221	0.00595217	Cd44/Il1b/Tlr4	3
GO:0014897	BP	GO:0014897	striated muscle hypertrophy	44980	115/28564	0.00384669	0.0178417	0.00599234	Pparg/Rgs4	2
GO:0002526	BP	GO:0002526	acute inflammatory response	44980	116/28564	0.00391227	0.0181004	0.00607921	Il1b/Pparg	2
GO:0014896	BP	GO:0014896	muscle hypertrophy	44980	117/28564	0.00397836	0.0183602	0.00616646	Pparg/Rgs4	2
GO:0016241	BP	GO:0016241	regulation of macroautophagy	44980	118/28564	0.00404498	0.0185452	0.00622861	Bnip3/Hmox1	2
GO:0071346	BP	GO:0071346	cellular response to type II interferon	44980	118/28564	0.00404498	0.0185452	0.00622861	Pparg/Tlr4	2
GO:0002440	BP	GO:0002440	production of molecular mediator of immune response	45008	405/28564	0.00405864	0.0185452	0.00622861	Hmox1/Il1b/Tlr4	3
GO:0048638	BP	GO:0048638	regulation of developmental growth	45008	405/28564	0.00405864	0.0185452	0.00622861	Cdh1/Creb1/Rgs4	3
GO:0038061	BP	GO:0038061	NIK/NF-kappaB signaling	44980	119/28564	0.00411212	0.0187431	0.00629509	Il1b/Tlr4	2
GO:0007178	BP	GO:0007178	transmembrane receptor protein serine/threonine kinase signaling pathway	45008	409/28564	0.00417165	0.0189676	0.0063705	Creb1/Egr1/Pparg	3
GO:0006022	BP	GO:0006022	aminoglycan metabolic process	44980	121/28564	0.00424795	0.0192199	0.00645521	Cd44/Il1b	2
GO:0007589	BP	GO:0007589	body fluid secretion	44980	121/28564	0.00424795	0.0192199	0.00645521	Creb1/Vdr	2
GO:0031667	BP	GO:0031667	response to nutrient levels	45008	414/28564	0.0043156	0.0193881	0.00651172	Pparg/Prr5/Vdr	3
GO:0022600	BP	GO:0022600	digestive system process	44980	122/28564	0.00431664	0.0193881	0.00651172	Tlr4/Vdr	2
GO:0032652	BP	GO:0032652	regulation of interleukin-1 production	44980	122/28564	0.00431664	0.0193881	0.00651172	Egr1/Tlr4	2
GO:0051098	BP	GO:0051098	regulation of binding	45008	416/28564	0.00437401	0.0195981	0.00658226	Hmox1/Pparg/Tlr4	3
GO:0051952	BP	GO:0051952	regulation of amine transport	44980	123/28564	0.00438585	0.0196036	0.00658408	Il1b/Rgs4	2
GO:0032649	BP	GO:0032649	regulation of type II interferon production	44980	125/28564	0.00452581	0.0201317	0.00676145	Il1b/Tlr4	2
GO:0050764	BP	GO:0050764	regulation of phagocytosis	44980	125/28564	0.00452581	0.0201317	0.00676145	Il1b/Pparg	2
GO:0048145	BP	GO:0048145	regulation of fibroblast proliferation	44980	126/28564	0.00459656	0.0203972	0.00685064	Creb1/Pparg	2
GO:2001233	BP	GO:2001233	regulation of apoptotic signaling pathway	45008	424/28564	0.00461252	0.020419	0.00685795	Cd44/Hmox1/Il1b	3
GO:0001503	BP	GO:0001503	ossification	45008	427/28564	0.00470397	0.020774	0.00697718	Pparg/Tfap2a/Vdr	3
GO:0002040	BP	GO:0002040	sprouting angiogenesis	44980	128/28564	0.00473961	0.0208464	0.00700151	Hmox1/Nr4a1	2
GO:0019221	BP	GO:0019221	cytokine-mediated signaling pathway	45008	429/28564	0.00476554	0.0208464	0.00700151	Egr1/Il1b/Pparg	3
GO:0032102	BP	GO:0032102	negative regulation of response to external stimulus	45008	429/28564	0.00476554	0.0208464	0.00700151	Cd44/Nr1d1/Pparg	3
GO:0042886	BP	GO:0042886	amide transport	45008	429/28564	0.00476554	0.0208464	0.00700151	Il1b/Nr1d1/Pparg	3
GO:0015837	BP	GO:0015837	amine transport	44980	129/28564	0.0048119	0.0209499	0.00703626	Il1b/Rgs4	2
GO:0048640	BP	GO:0048640	negative regulation of developmental growth	44980	129/28564	0.0048119	0.0209499	0.00703626	Cdh1/Rgs4	2
GO:0043500	BP	GO:0043500	muscle adaptation	44980	130/28564	0.0048847	0.0212168	0.00712591	Pparg/Rgs4	2
GO:0003012	BP	GO:0003012	muscle system process	45008	436/28564	0.00498491	0.0216013	0.00725504	Nr4a1/Pparg/Rgs4	3
GO:0043406	BP	GO:0043406	positive regulation of MAP kinase activity	44980	132/28564	0.00503183	0.0217535	0.00730617	Il1b/Tlr4	2
GO:0031331	BP	GO:0031331	positive regulation of cellular catabolic process	45008	438/28564	0.0050487	0.0217755	0.00731354	Bnip3/Hmox1/Il1b	3
GO:0033674	BP	GO:0033674	positive regulation of kinase activity	45008	440/28564	0.00511298	0.0220013	0.00738939	Egr1/Il1b/Tlr4	3
GO:0030282	BP	GO:0030282	bone mineralization	44980	134/28564	0.005181	0.0221905	0.00745294	Tfap2a/Vdr	2
GO:1905954	BP	GO:1905954	positive regulation of lipid localization	44980	134/28564	0.005181	0.0221905	0.00745294	Il1b/Pparg	2
GO:0009314	BP	GO:0009314	response to radiation	45008	444/28564	0.00524304	0.0223576	0.00750906	Creb1/Egr1/Pparg	3
GO:0003158	BP	GO:0003158	endothelium development	44980	135/28564	0.00525634	0.0223576	0.00750906	Il1b/Lcn2	2
GO:0090090	BP	GO:0090090	negative regulation of canonical Wnt signaling pathway	44980	135/28564	0.00525634	0.0223576	0.00750906	Cdh1/Egr1	2
GO:0009636	BP	GO:0009636	response to toxic substance	44980	136/28564	0.00533219	0.0226172	0.00759626	Lcn2/Ttpa	2
GO:0009991	BP	GO:0009991	response to extracellular stimulus	45008	447/28564	0.00534188	0.0226172	0.00759626	Pparg/Prr5/Vdr	3
GO:0032874	BP	GO:0032874	positive regulation of stress-activated MAPK cascade	44980	137/28564	0.00540855	0.0228471	0.00767345	Il1b/Tlr4	2
GO:0007586	BP	GO:0007586	digestion	44980	139/28564	0.00556277	0.0233384	0.00783845	Tlr4/Vdr	2
GO:0032609	BP	GO:0032609	type II interferon production	44980	139/28564	0.00556277	0.0233384	0.00783845	Il1b/Tlr4	2
GO:0070304	BP	GO:0070304	positive regulation of stress-activated protein kinase signaling cascade	44980	139/28564	0.00556277	0.0233384	0.00783845	Il1b/Tlr4	2
GO:0016055	BP	GO:0016055	Wnt signaling pathway	45008	458/28564	0.00571398	0.0239184	0.00803326	Cd44/Cdh1/Egr1	3
GO:0010959	BP	GO:0010959	regulation of metal ion transport	45008	460/28564	0.00578327	0.0240992	0.00809397	Lcn2/Rgs4/Vdr	3
GO:0198738	BP	GO:0198738	cell-cell signaling by wnt	45008	460/28564	0.00578327	0.0240992	0.00809397	Cd44/Cdh1/Egr1	3
GO:0002702	BP	GO:0002702	positive regulation of production of molecular mediator of immune response	44980	143/28564	0.00587725	0.0243807	0.00818853	Il1b/Tlr4	2
GO:0030278	BP	GO:0030278	regulation of ossification	44980	143/28564	0.00587725	0.0243807	0.00818853	Tfap2a/Vdr	2
GO:0010821	BP	GO:0010821	regulation of mitochondrion organization	44980	144/28564	0.00595712	0.0245465	0.00824423	Bnip3/Pparg	2
GO:0030326	BP	GO:0030326	embryonic limb morphogenesis	44980	144/28564	0.00595712	0.0245465	0.00824423	Mycn/Tfap2a	2
GO:0035113	BP	GO:0035113	embryonic appendage morphogenesis	44980	144/28564	0.00595712	0.0245465	0.00824423	Mycn/Tfap2a	2
GO:0034341	BP	GO:0034341	response to type II interferon	44980	146/28564	0.00611836	0.0250989	0.00842974	Pparg/Tlr4	2
GO:0034614	BP	GO:0034614	cellular response to reactive oxygen species	44980	146/28564	0.00611836	0.0250989	0.00842974	Bnip3/Lcn2	2
GO:0006690	BP	GO:0006690	icosanoid metabolic process	44980	147/28564	0.00619973	0.0253049	0.00849895	Il1b/Tlr4	2
GO:0048144	BP	GO:0048144	fibroblast proliferation	44980	147/28564	0.00619973	0.0253049	0.00849895	Creb1/Pparg	2
GO:0002697	BP	GO:0002697	regulation of immune effector process	45008	472/28564	0.00620972	0.0253049	0.00849895	Hmox1/Il1b/Tlr4	3
GO:0048706	BP	GO:0048706	embryonic skeletal system development	44980	148/28564	0.00628159	0.0255415	0.00857839	Mycn/Tfap2a	2
GO:0006091	BP	GO:0006091	generation of precursor metabolites and energy	45008	478/28564	0.00642985	0.0260296	0.00874235	Bnip3/Ddit4/Nr1d1	3
GO:0030098	BP	GO:0030098	lymphocyte differentiation	45008	478/28564	0.00642985	0.0260296	0.00874235	Cd44/Egr1/Il1b	3
GO:0002443	BP	GO:0002443	leukocyte mediated immunity	45008	480/28564	0.00650426	0.0262629	0.00882069	Hmox1/Il1b/Tlr4	3
GO:0031929	BP	GO:0031929	TOR signaling	44980	151/28564	0.00653016	0.0262629	0.00882069	Ddit4/Prr5	2
GO:0034763	BP	GO:0034763	negative regulation of transmembrane transport	44980	151/28564	0.00653016	0.0262629	0.00882069	Il1b/Rgs4	2
GO:0002253	BP	GO:0002253	activation of immune response	45008	482/28564	0.00657919	0.0263453	0.00884837	Il1b/Nr1d1/Tlr4	3
GO:0030099	BP	GO:0030099	myeloid cell differentiation	45008	482/28564	0.00657919	0.0263453	0.00884837	Creb1/Pparg/Tlr4	3
GO:0046328	BP	GO:0046328	regulation of JNK cascade	44980	152/28564	0.006614	0.0263703	0.00885676	Il1b/Tlr4	2
GO:1901655	BP	GO:1901655	cellular response to ketone	44980	152/28564	0.006614	0.0263703	0.00885676	Creb1/Ddit4	2
GO:0043467	BP	GO:0043467	regulation of generation of precursor metabolites and energy	44980	154/28564	0.00678316	0.0269284	0.00904421	Bnip3/Ddit4	2
GO:0060759	BP	GO:0060759	regulation of response to cytokine stimulus	44980	154/28564	0.00678316	0.0269284	0.00904421	Pparg/Tlr4	2
GO:0010508	BP	GO:0010508	positive regulation of autophagy	44980	156/28564	0.00695429	0.0274895	0.00923268	Bnip3/Hmox1	2
GO:0097306	BP	GO:0097306	cellular response to alcohol	44980	156/28564	0.00695429	0.0274895	0.00923268	Cdh1/Creb1	2
GO:0050671	BP	GO:0050671	positive regulation of lymphocyte proliferation	44980	157/28564	0.00704059	0.0277712	0.00932728	Il1b/Tlr4	2
GO:0030216	BP	GO:0030216	keratinocyte differentiation	44980	158/28564	0.00712738	0.0279939	0.00940207	Tfap2a/Vdr	2
GO:0051092	BP	GO:0051092	positive regulation of NF-kappaB transcription factor activity	44980	158/28564	0.00712738	0.0279939	0.00940207	Il1b/Tlr4	2
GO:0032946	BP	GO:0032946	positive regulation of mononuclear cell proliferation	44980	160/28564	0.00730242	0.0286205	0.00961252	Il1b/Tlr4	2
GO:0010634	BP	GO:0010634	positive regulation of epithelial cell migration	44980	162/28564	0.0074794	0.0291902	0.00980387	Hmox1/Lcn2	2
GO:0072331	BP	GO:0072331	signal transduction by p53 class mediator	44980	162/28564	0.0074794	0.0291902	0.00980387	Cd44/Ddit4	2
GO:0009755	BP	GO:0009755	hormone-mediated signaling pathway	44980	163/28564	0.00756863	0.0294761	0.00989989	Nr1d1/Pparg	2
GO:0033135	BP	GO:0033135	regulation of peptidyl-serine phosphorylation	44980	164/28564	0.00765833	0.0297627	0.00999614	Cd44/Ddit4	2
GO:0030879	BP	GO:0030879	mammary gland development	44980	165/28564	0.00774852	0.0298644	0.0100303	Creb1/Vdr	2
GO:0032368	BP	GO:0032368	regulation of lipid transport	44980	166/28564	0.00783919	0.0298644	0.0100303	Il1b/Pparg	2
GO:0006865	BP	GO:0006865	amino acid transport	44980	167/28564	0.00793035	0.0298644	0.0100303	Il1b/Rgs4	2
GO:0007043	BP	GO:0007043	cell-cell junction assembly	44980	168/28564	0.00802198	0.0298644	0.0100303	Cdh1/Il1b	2
GO:0030178	BP	GO:0030178	negative regulation of Wnt signaling pathway	44980	168/28564	0.00802198	0.0298644	0.0100303	Cdh1/Egr1	2
GO:0010745	BP	GO:0010745	negative regulation of macrophage derived foam cell differentiation	44949	10/28564	0.00802424	0.0298644	0.0100303	Pparg	1
GO:0021603	BP	GO:0021603	cranial nerve formation	44949	10/28564	0.00802424	0.0298644	0.0100303	Tfap2a	1
GO:0032762	BP	GO:0032762	mast cell cytokine production	44949	10/28564	0.00802424	0.0298644	0.0100303	Hmox1	1
GO:0033007	BP	GO:0033007	negative regulation of mast cell activation involved in immune response	44949	10/28564	0.00802424	0.0298644	0.0100303	Hmox1	1
GO:0033034	BP	GO:0033034	positive regulation of myeloid cell apoptotic process	44949	10/28564	0.00802424	0.0298644	0.0100303	Cd44	1
GO:0060392	BP	GO:0060392	negative regulation of SMAD protein signal transduction	44949	10/28564	0.00802424	0.0298644	0.0100303	Pparg	1
GO:0061418	BP	GO:0061418	regulation of transcription from RNA polymerase II promoter in response to hypoxia	44949	10/28564	0.00802424	0.0298644	0.0100303	Egr1	1
GO:0070391	BP	GO:0070391	response to lipoteichoic acid	44949	10/28564	0.00802424	0.0298644	0.0100303	Tlr4	1
GO:0070561	BP	GO:0070561	vitamin D receptor signaling pathway	44949	10/28564	0.00802424	0.0298644	0.0100303	Vdr	1
GO:0071223	BP	GO:0071223	cellular response to lipoteichoic acid	44949	10/28564	0.00802424	0.0298644	0.0100303	Tlr4	1
GO:0072203	BP	GO:0072203	cell proliferation involved in metanephros development	44949	10/28564	0.00802424	0.0298644	0.0100303	Egr1	1
GO:0140928	BP	GO:0140928	inhibition of non-skeletal tissue mineralization	44949	10/28564	0.00802424	0.0298644	0.0100303	Creb1	1
GO:1901724	BP	GO:1901724	positive regulation of cell proliferation involved in kidney development	44949	10/28564	0.00802424	0.0298644	0.0100303	Egr1	1
GO:1903242	BP	GO:1903242	regulation of cardiac muscle hypertrophy in response to stress	44949	10/28564	0.00802424	0.0298644	0.0100303	Pparg	1
GO:1903589	BP	GO:1903589	positive regulation of blood vessel endothelial cell proliferation involved in sprouting angiogenesis	44949	10/28564	0.00802424	0.0298644	0.0100303	Hmox1	1
GO:1903596	BP	GO:1903596	regulation of gap junction assembly	44949	10/28564	0.00802424	0.0298644	0.0100303	Il1b	1
GO:2001236	BP	GO:2001236	regulation of extrinsic apoptotic signaling pathway	44980	169/28564	0.0081141	0.0301381	0.0101222	Hmox1/Il1b	2
GO:0032675	BP	GO:0032675	regulation of interleukin-6 production	44980	170/28564	0.0082067	0.0304208	0.0102172	Il1b/Tlr4	2
GO:0002821	BP	GO:0002821	positive regulation of adaptive immune response	44980	172/28564	0.00839332	0.0310503	0.0104286	Cd44/Il1b	2
GO:0007565	BP	GO:0007565	female pregnancy	44980	176/28564	0.00877231	0.0313226	0.01052	Cdh1/Vdr	2
GO:0070665	BP	GO:0070665	positive regulation of leukocyte proliferation	44980	176/28564	0.00877231	0.0313226	0.01052	Il1b/Tlr4	2
GO:0002887	BP	GO:0002887	negative regulation of myeloid leukocyte mediated immunity	44949	11/28564	0.00882327	0.0313226	0.01052	Hmox1	1
GO:0010612	BP	GO:0010612	regulation of cardiac muscle adaptation	44949	11/28564	0.00882327	0.0313226	0.01052	Pparg	1
GO:0021559	BP	GO:0021559	trigeminal nerve development	44949	11/28564	0.00882327	0.0313226	0.01052	Tfap2a	1
GO:0031620	BP	GO:0031620	regulation of fever generation	44949	11/28564	0.00882327	0.0313226	0.01052	Il1b	1
GO:0032490	BP	GO:0032490	detection of molecule of bacterial origin	44949	11/28564	0.00882327	0.0313226	0.01052	Tlr4	1
GO:0033212	BP	GO:0033212	iron import into cell	44949	11/28564	0.00882327	0.0313226	0.01052	Lcn2	1
GO:0033762	BP	GO:0033762	response to glucagon	44949	11/28564	0.00882327	0.0313226	0.01052	Creb1	1
GO:0035744	BP	GO:0035744	T-helper 1 cell cytokine production	44949	11/28564	0.00882327	0.0313226	0.01052	Il1b	1
GO:0045898	BP	GO:0045898	regulation of RNA polymerase II transcription preinitiation complex assembly	44949	11/28564	0.00882327	0.0313226	0.01052	Creb1	1
GO:0051561	BP	GO:0051561	positive regulation of mitochondrial calcium ion concentration	44949	11/28564	0.00882327	0.0313226	0.01052	Bnip3	1
GO:0060056	BP	GO:0060056	mammary gland involution	44949	11/28564	0.00882327	0.0313226	0.01052	Vdr	1
GO:0060159	BP	GO:0060159	regulation of dopamine receptor signaling pathway	44949	11/28564	0.00882327	0.0313226	0.01052	Rgs4	1
GO:0060693	BP	GO:0060693	regulation of branching involved in salivary gland morphogenesis	44949	11/28564	0.00882327	0.0313226	0.01052	Cdh1	1
GO:0060900	BP	GO:0060900	embryonic camera-type eye formation	44949	11/28564	0.00882327	0.0313226	0.01052	Tfap2a	1
GO:0061303	BP	GO:0061303	cornea development in camera-type eye	44949	11/28564	0.00882327	0.0313226	0.01052	Tfap2a	1
GO:0070170	BP	GO:0070170	regulation of tooth mineralization	44949	11/28564	0.00882327	0.0313226	0.01052	Tfap2a	1
GO:0070424	BP	GO:0070424	regulation of nucleotide-binding oligomerization domain containing signaling pathway	44949	11/28564	0.00882327	0.0313226	0.01052	Tlr4	1
GO:1903599	BP	GO:1903599	positive regulation of autophagy of mitochondrion	44949	11/28564	0.00882327	0.0313226	0.01052	Bnip3	1
GO:2001280	BP	GO:2001280	positive regulation of unsaturated fatty acid biosynthetic process	44949	11/28564	0.00882327	0.0313226	0.01052	Il1b	1
GO:0007254	BP	GO:0007254	JNK cascade	44980	179/28564	0.00906153	0.0319229	0.0107217	Il1b/Tlr4	2
GO:0032635	BP	GO:0032635	interleukin-6 production	44980	179/28564	0.00906153	0.0319229	0.0107217	Il1b/Tlr4	2
GO:0035107	BP	GO:0035107	appendage morphogenesis	44980	179/28564	0.00906153	0.0319229	0.0107217	Mycn/Tfap2a	2
GO:0035108	BP	GO:0035108	limb morphogenesis	44980	179/28564	0.00906153	0.0319229	0.0107217	Mycn/Tfap2a	2
GO:0030509	BP	GO:0030509	BMP signaling pathway	44980	181/28564	0.0092567	0.0323634	0.0108696	Egr1/Pparg	2
GO:0031214	BP	GO:0031214	biomineral tissue development	44980	181/28564	0.0092567	0.0323634	0.0108696	Tfap2a/Vdr	2
GO:0045766	BP	GO:0045766	positive regulation of angiogenesis	44980	181/28564	0.0092567	0.0323634	0.0108696	Hmox1/Il1b	2
GO:1904018	BP	GO:1904018	positive regulation of vasculature development	44980	181/28564	0.0092567	0.0323634	0.0108696	Hmox1/Il1b	2
GO:0055088	BP	GO:0055088	lipid homeostasis	44980	182/28564	0.009355	0.032471	0.0109057	Fabp4/Nr1d1	2
GO:0001781	BP	GO:0001781	neutrophil apoptotic process	44949	12/28564	0.00962168	0.032471	0.0109057	Cd44	1
GO:0010572	BP	GO:0010572	positive regulation of platelet activation	44949	12/28564	0.00962168	0.032471	0.0109057	Tlr4	1
GO:0031392	BP	GO:0031392	regulation of prostaglandin biosynthetic process	44949	12/28564	0.00962168	0.032471	0.0109057	Il1b	1
GO:0036005	BP	GO:0036005	response to macrophage colony-stimulating factor	44949	12/28564	0.00962168	0.032471	0.0109057	Tlr4	1
GO:0036006	BP	GO:0036006	cellular response to macrophage colony-stimulating factor stimulus	44949	12/28564	0.00962168	0.032471	0.0109057	Tlr4	1
GO:0043301	BP	GO:0043301	negative regulation of leukocyte degranulation	44949	12/28564	0.00962168	0.032471	0.0109057	Hmox1	1
GO:0043653	BP	GO:0043653	mitochondrial fragmentation involved in apoptotic process	44949	12/28564	0.00962168	0.032471	0.0109057	Bnip3	1
GO:0045348	BP	GO:0045348	positive regulation of MHC class II biosynthetic process	44949	12/28564	0.00962168	0.032471	0.0109057	Tlr4	1
GO:0045607	BP	GO:0045607	regulation of inner ear auditory receptor cell differentiation	44949	12/28564	0.00962168	0.032471	0.0109057	Mycn	1
GO:0045631	BP	GO:0045631	regulation of mechanoreceptor differentiation	44949	12/28564	0.00962168	0.032471	0.0109057	Mycn	1
GO:0048102	BP	GO:0048102	autophagic cell death	44949	12/28564	0.00962168	0.032471	0.0109057	Bnip3	1
GO:0072124	BP	GO:0072124	regulation of glomerular mesangial cell proliferation	44949	12/28564	0.00962168	0.032471	0.0109057	Egr1	1
GO:0140052	BP	GO:0140052	cellular response to oxidised low-density lipoprotein particle stimulus	44949	12/28564	0.00962168	0.032471	0.0109057	Tlr4	1
GO:1901678	BP	GO:1901678	iron coordination entity transport	44949	12/28564	0.00962168	0.032471	0.0109057	Lcn2	1
GO:1902166	BP	GO:1902166	negative regulation of intrinsic apoptotic signaling pathway in response to DNA damage by p53 class mediator	44949	12/28564	0.00962168	0.032471	0.0109057	Cd44	1
GO:1902947	BP	GO:1902947	regulation of tau-protein kinase activity	44949	12/28564	0.00962168	0.032471	0.0109057	Egr1	1
GO:2000562	BP	GO:2000562	negative regulation of CD4-positive, alpha-beta T cell proliferation	44949	12/28564	0.00962168	0.032471	0.0109057	Cd44	1
GO:2000980	BP	GO:2000980	regulation of inner ear receptor cell differentiation	44949	12/28564	0.00962168	0.032471	0.0109057	Mycn	1
GO:0035148	BP	GO:0035148	tube formation	44980	185/28564	0.00965269	0.0325162	0.0109209	Cdh1/Tfap2a	2
GO:0071356	BP	GO:0071356	cellular response to tumor necrosis factor	44980	187/28564	0.0098535	0.0331322	0.0111278	Fabp4/Nr1d1	2
GO:0002221	BP	GO:0002221	pattern recognition receptor signaling pathway	44980	189/28564	0.0100562	0.0336909	0.0113155	Nr1d1/Tlr4	2
GO:0050714	BP	GO:0050714	positive regulation of protein secretion	44980	189/28564	0.0100562	0.0336909	0.0113155	Pparg/Tlr4	2
GO:0050731	BP	GO:0050731	positive regulation of peptidyl-tyrosine phosphorylation	44980	192/28564	0.0103637	0.0337801	0.0113454	Cd44/Tlr4	2
GO:0014745	BP	GO:0014745	negative regulation of muscle adaptation	44949	13/28564	0.0104195	0.0337801	0.0113454	Pparg	1
GO:0031652	BP	GO:0031652	positive regulation of heat generation	44949	13/28564	0.0104195	0.0337801	0.0113454	Il1b	1
GO:0032725	BP	GO:0032725	positive regulation of granulocyte macrophage colony-stimulating factor production	44949	13/28564	0.0104195	0.0337801	0.0113454	Il1b	1
GO:0034756	BP	GO:0034756	regulation of iron ion transport	44949	13/28564	0.0104195	0.0337801	0.0113454	Lcn2	1
GO:0042447	BP	GO:0042447	hormone catabolic process	44949	13/28564	0.0104195	0.0337801	0.0113454	Hsd17b11	1
GO:0045618	BP	GO:0045618	positive regulation of keratinocyte differentiation	44949	13/28564	0.0104195	0.0337801	0.0113454	Vdr	1
GO:0051974	BP	GO:0051974	negative regulation of telomerase activity	44949	13/28564	0.0104195	0.0337801	0.0113454	Pparg	1
GO:0060394	BP	GO:0060394	negative regulation of pathway-restricted SMAD protein phosphorylation	44949	13/28564	0.0104195	0.0337801	0.0113454	Pparg	1
GO:0060430	BP	GO:0060430	lung saccule development	44949	13/28564	0.0104195	0.0337801	0.0113454	Creb1	1
GO:0060965	BP	GO:0060965	negative regulation of miRNA-mediated gene silencing	44949	13/28564	0.0104195	0.0337801	0.0113454	Pparg	1
GO:0071294	BP	GO:0071294	cellular response to zinc ion	44949	13/28564	0.0104195	0.0337801	0.0113454	Creb1	1
GO:0071305	BP	GO:0071305	cellular response to vitamin D	44949	13/28564	0.0104195	0.0337801	0.0113454	Vdr	1
GO:0072110	BP	GO:0072110	glomerular mesangial cell proliferation	44949	13/28564	0.0104195	0.0337801	0.0113454	Egr1	1
GO:0097421	BP	GO:0097421	liver regeneration	44949	13/28564	0.0104195	0.0337801	0.0113454	Hmox1	1
GO:0097709	BP	GO:0097709	connective tissue replacement	44949	13/28564	0.0104195	0.0337801	0.0113454	Pparg	1
GO:1904179	BP	GO:1904179	positive regulation of adipose tissue development	44949	13/28564	0.0104195	0.0337801	0.0113454	Pparg	1
GO:1990144	BP	GO:1990144	intrinsic apoptotic signaling pathway in response to hypoxia	44949	13/28564	0.0104195	0.0337801	0.0113454	Bnip3	1
GO:0010951	BP	GO:0010951	negative regulation of endopeptidase activity	44980	193/28564	0.0104671	0.0337801	0.0113454	Cd44/Nr4a1	2
GO:0071772	BP	GO:0071772	response to BMP	44980	193/28564	0.0104671	0.0337801	0.0113454	Egr1/Pparg	2
GO:0071773	BP	GO:0071773	cellular response to BMP stimulus	44980	193/28564	0.0104671	0.0337801	0.0113454	Egr1/Pparg	2
GO:0044703	BP	GO:0044703	multi-organism reproductive process	44980	194/28564	0.010571	0.0340559	0.011438	Cdh1/Vdr	2
GO:1905952	BP	GO:1905952	regulation of lipid localization	44980	196/28564	0.0107801	0.0346692	0.011644	Il1b/Pparg	2
GO:0009749	BP	GO:0009749	response to glucose	44980	199/28564	0.0110973	0.0347999	0.0116879	Egr1/Nr1d1	2
GO:0002758	BP	GO:0002758	innate immune response-activating signaling pathway	44980	200/28564	0.0112039	0.0347999	0.0116879	Nr1d1/Tlr4	2
GO:0051099	BP	GO:0051099	positive regulation of binding	44980	200/28564	0.0112039	0.0347999	0.0116879	Pparg/Tlr4	2
GO:0001660	BP	GO:0001660	fever generation	44949	14/28564	0.0112167	0.0347999	0.0116879	Il1b	1
GO:0002756	BP	GO:0002756	MyD88-independent toll-like receptor signaling pathway	44949	14/28564	0.0112167	0.0347999	0.0116879	Tlr4	1
GO:0010635	BP	GO:0010635	regulation of mitochondrial fusion	44949	14/28564	0.0112167	0.0347999	0.0116879	Bnip3	1
GO:0010917	BP	GO:0010917	negative regulation of mitochondrial membrane potential	44949	14/28564	0.0112167	0.0347999	0.0116879	Bnip3	1
GO:0033004	BP	GO:0033004	negative regulation of mast cell activation	44949	14/28564	0.0112167	0.0347999	0.0116879	Hmox1	1
GO:0034393	BP	GO:0034393	positive regulation of smooth muscle cell apoptotic process	44949	14/28564	0.0112167	0.0347999	0.0116879	Pparg	1
GO:0046886	BP	GO:0046886	positive regulation of hormone biosynthetic process	44949	14/28564	0.0112167	0.0347999	0.0116879	Egr1	1
GO:0060149	BP	GO:0060149	negative regulation of post-transcriptional gene silencing	44949	14/28564	0.0112167	0.0347999	0.0116879	Pparg	1
GO:0060346	BP	GO:0060346	bone trabecula formation	44949	14/28564	0.0112167	0.0347999	0.0116879	Vdr	1
GO:0060967	BP	GO:0060967	negative regulation of gene silencing by RNA	44949	14/28564	0.0112167	0.0347999	0.0116879	Pparg	1
GO:0072224	BP	GO:0072224	metanephric glomerulus development	44949	14/28564	0.0112167	0.0347999	0.0116879	Egr1	1
GO:0097577	BP	GO:0097577	sequestering of iron ion	44949	14/28564	0.0112167	0.0347999	0.0116879	Lcn2	1
GO:1900369	BP	GO:1900369	negative regulation of post-transcriptional gene silencing by RNA	44949	14/28564	0.0112167	0.0347999	0.0116879	Pparg	1
GO:1905288	BP	GO:1905288	vascular associated smooth muscle cell apoptotic process	44949	14/28564	0.0112167	0.0347999	0.0116879	Pparg	1
GO:1905459	BP	GO:1905459	regulation of vascular associated smooth muscle cell apoptotic process	44949	14/28564	0.0112167	0.0347999	0.0116879	Pparg	1
GO:2000343	BP	GO:2000343	positive regulation of chemokine (C-X-C motif) ligand 2 production	44949	14/28564	0.0112167	0.0347999	0.0116879	Tlr4	1
GO:2000489	BP	GO:2000489	regulation of hepatic stellate cell activation	44949	14/28564	0.0112167	0.0347999	0.0116879	Nr1d1	1
GO:2001279	BP	GO:2001279	regulation of unsaturated fatty acid biosynthetic process	44949	14/28564	0.0112167	0.0347999	0.0116879	Il1b	1
GO:0042129	BP	GO:0042129	regulation of T cell proliferation	44980	201/28564	0.011311	0.0350338	0.0117665	Cd44/Il1b	2
GO:0007179	BP	GO:0007179	transforming growth factor beta receptor signaling pathway	44980	202/28564	0.0114186	0.0352486	0.0118387	Creb1/Pparg	2
GO:0009746	BP	GO:0009746	response to hexose	44980	202/28564	0.0114186	0.0352486	0.0118387	Egr1/Nr1d1	2
GO:0032872	BP	GO:0032872	regulation of stress-activated MAPK cascade	44980	203/28564	0.0115266	0.0354823	0.0119171	Il1b/Tlr4	2
GO:0001764	BP	GO:0001764	neuron migration	44980	204/28564	0.011635	0.0354823	0.0119171	Cdh1/Ddit4	2
GO:0031644	BP	GO:0031644	regulation of nervous system process	44980	204/28564	0.011635	0.0354823	0.0119171	Rgs4/Tlr4	2
GO:0034284	BP	GO:0034284	response to monosaccharide	44980	205/28564	0.011744	0.0354823	0.0119171	Egr1/Nr1d1	2
GO:0070302	BP	GO:0070302	regulation of stress-activated protein kinase signaling cascade	44980	206/28564	0.0118533	0.0354823	0.0119171	Il1b/Tlr4	2
GO:0071902	BP	GO:0071902	positive regulation of protein serine/threonine kinase activity	44980	206/28564	0.0118533	0.0354823	0.0119171	Il1b/Tlr4	2
GO:1901654	BP	GO:1901654	response to ketone	44980	206/28564	0.0118533	0.0354823	0.0119171	Creb1/Ddit4	2
GO:0034612	BP	GO:0034612	response to tumor necrosis factor	44980	207/28564	0.0119631	0.0354823	0.0119171	Fabp4/Nr1d1	2
GO:0050777	BP	GO:0050777	negative regulation of immune response	44980	207/28564	0.0119631	0.0354823	0.0119171	Hmox1/Pparg	2
GO:0002674	BP	GO:0002674	negative regulation of acute inflammatory response	44949	15/28564	0.0120132	0.0354823	0.0119171	Pparg	1
GO:0010172	BP	GO:0010172	embryonic body morphogenesis	44949	15/28564	0.0120132	0.0354823	0.0119171	Tfap2a	1
GO:0010887	BP	GO:0010887	negative regulation of cholesterol storage	44949	15/28564	0.0120132	0.0354823	0.0119171	Pparg	1
GO:0010889	BP	GO:0010889	regulation of sequestering of triglyceride	44949	15/28564	0.0120132	0.0354823	0.0119171	Pparg	1
GO:0014004	BP	GO:0014004	microglia differentiation	44949	15/28564	0.0120132	0.0354823	0.0119171	Tlr4	1
GO:0014819	BP	GO:0014819	regulation of skeletal muscle contraction	44949	15/28564	0.0120132	0.0354823	0.0119171	Nr4a1	1
GO:0015816	BP	GO:0015816	glycine transport	44949	15/28564	0.0120132	0.0354823	0.0119171	Rgs4	1
GO:0030213	BP	GO:0030213	hyaluronan biosynthetic process	44949	15/28564	0.0120132	0.0354823	0.0119171	Il1b	1
GO:0032308	BP	GO:0032308	positive regulation of prostaglandin secretion	44949	15/28564	0.0120132	0.0354823	0.0119171	Il1b	1
GO:0032736	BP	GO:0032736	positive regulation of interleukin-13 production	44949	15/28564	0.0120132	0.0354823	0.0119171	Tlr4	1
GO:0038203	BP	GO:0038203	TORC2 signaling	44949	15/28564	0.0120132	0.0354823	0.0119171	Prr5	1
GO:0043518	BP	GO:0043518	negative regulation of DNA damage response, signal transduction by p53 class mediator	44949	15/28564	0.0120132	0.0354823	0.0119171	Cd44	1
GO:0048711	BP	GO:0048711	positive regulation of astrocyte differentiation	44949	15/28564	0.0120132	0.0354823	0.0119171	Il1b	1
GO:0048755	BP	GO:0048755	branching morphogenesis of a nerve	44949	15/28564	0.0120132	0.0354823	0.0119171	Il1b	1
GO:0060442	BP	GO:0060442	branching involved in prostate gland morphogenesis	44949	15/28564	0.0120132	0.0354823	0.0119171	Cd44	1
GO:0061052	BP	GO:0061052	negative regulation of cell growth involved in cardiac muscle cell development	44949	15/28564	0.0120132	0.0354823	0.0119171	Rgs4	1
GO:0140507	BP	GO:0140507	granzyme-mediated programmed cell death signaling pathway	44949	15/28564	0.0120132	0.0354823	0.0119171	Bnip3	1
GO:1902337	BP	GO:1902337	regulation of apoptotic process involved in morphogenesis	44949	15/28564	0.0120132	0.0354823	0.0119171	Vdr	1
GO:0031334	BP	GO:0031334	positive regulation of protein-containing complex assembly	44980	208/28564	0.0120734	0.0355463	0.0119386	Creb1/Tlr4	2
GO:0098739	BP	GO:0098739	import across plasma membrane	44980	208/28564	0.0120734	0.0355463	0.0119386	Lcn2/Rgs4	2
GO:0044706	BP	GO:0044706	multi-multicellular organism process	44980	209/28564	0.0121841	0.0358151	0.0120289	Cdh1/Vdr	2
GO:0007519	BP	GO:0007519	skeletal muscle tissue development	44980	211/28564	0.0124069	0.0362109	0.0121619	Egr1/Nr4a1	2
GO:0022408	BP	GO:0022408	negative regulation of cell-cell adhesion	44980	211/28564	0.0124069	0.0362109	0.0121619	Cd44/Cdh1	2
GO:0048736	BP	GO:0048736	appendage development	44980	211/28564	0.0124069	0.0362109	0.0121619	Mycn/Tfap2a	2
GO:0060173	BP	GO:0060173	limb development	44980	211/28564	0.0124069	0.0362109	0.0121619	Mycn/Tfap2a	2
GO:0048771	BP	GO:0048771	tissue remodeling	44980	212/28564	0.012519	0.0362109	0.0121619	Pparg/Vdr	2
GO:0002262	BP	GO:0002262	myeloid cell homeostasis	44980	214/28564	0.0127445	0.0362109	0.0121619	Cd44/Hmox1	2
GO:0002024	BP	GO:0002024	diet induced thermogenesis	44949	16/28564	0.0128092	0.0362109	0.0121619	Pparg	1
GO:0010940	BP	GO:0010940	positive regulation of necrotic cell death	44949	16/28564	0.0128092	0.0362109	0.0121619	Bnip3	1
GO:0031650	BP	GO:0031650	regulation of heat generation	44949	16/28564	0.0128092	0.0362109	0.0121619	Il1b	1
GO:0032645	BP	GO:0032645	regulation of granulocyte macrophage colony-stimulating factor production	44949	16/28564	0.0128092	0.0362109	0.0121619	Il1b	1
GO:0033084	BP	GO:0033084	regulation of immature T cell proliferation in thymus	44949	16/28564	0.0128092	0.0362109	0.0121619	Il1b	1
GO:0033280	BP	GO:0033280	response to vitamin D	44949	16/28564	0.0128092	0.0362109	0.0121619	Vdr	1
GO:0035729	BP	GO:0035729	cellular response to hepatocyte growth factor stimulus	44949	16/28564	0.0128092	0.0362109	0.0121619	Creb1	1
GO:0035733	BP	GO:0035733	hepatic stellate cell activation	44949	16/28564	0.0128092	0.0362109	0.0121619	Nr1d1	1
GO:0045346	BP	GO:0045346	regulation of MHC class II biosynthetic process	44949	16/28564	0.0128092	0.0362109	0.0121619	Tlr4	1
GO:0046642	BP	GO:0046642	negative regulation of alpha-beta T cell proliferation	44949	16/28564	0.0128092	0.0362109	0.0121619	Cd44	1
GO:0051044	BP	GO:0051044	positive regulation of membrane protein ectodomain proteolysis	44949	16/28564	0.0128092	0.0362109	0.0121619	Il1b	1
GO:0060330	BP	GO:0060330	regulation of response to type II interferon	44949	16/28564	0.0128092	0.0362109	0.0121619	Pparg	1
GO:0060334	BP	GO:0060334	regulation of type II interferon-mediated signaling pathway	44949	16/28564	0.0128092	0.0362109	0.0121619	Pparg	1
GO:0061029	BP	GO:0061029	eyelid development in camera-type eye	44949	16/28564	0.0128092	0.0362109	0.0121619	Tfap2a	1
GO:0072109	BP	GO:0072109	glomerular mesangium development	44949	16/28564	0.0128092	0.0362109	0.0121619	Egr1	1
GO:0072673	BP	GO:0072673	lamellipodium morphogenesis	44949	16/28564	0.0128092	0.0362109	0.0121619	Cd44	1
GO:1901722	BP	GO:1901722	regulation of cell proliferation involved in kidney development	44949	16/28564	0.0128092	0.0362109	0.0121619	Egr1	1
GO:1902165	BP	GO:1902165	regulation of intrinsic apoptotic signaling pathway in response to DNA damage by p53 class mediator	44949	16/28564	0.0128092	0.0362109	0.0121619	Cd44	1
GO:1904748	BP	GO:1904748	regulation of apoptotic process involved in development	44949	16/28564	0.0128092	0.0362109	0.0121619	Vdr	1
GO:0072330	BP	GO:0072330	monocarboxylic acid biosynthetic process	44980	216/28564	0.0129717	0.0366144	0.0122974	Il1b/Nr1d1	2
GO:0008361	BP	GO:0008361	regulation of cell size	44980	218/28564	0.0132008	0.037204	0.0124954	Cdh1/Creb1	2
GO:0032869	BP	GO:0032869	cellular response to insulin stimulus	44980	221/28564	0.0135477	0.0374276	0.0125705	Il1b/Pparg	2
GO:0050796	BP	GO:0050796	regulation of insulin secretion	44980	221/28564	0.0135477	0.0374276	0.0125705	Il1b/Nr1d1	2
GO:0002730	BP	GO:0002730	regulation of dendritic cell cytokine production	44949	17/28564	0.0136045	0.0374276	0.0125705	Tlr4	1
GO:0003334	BP	GO:0003334	keratinocyte development	44949	17/28564	0.0136045	0.0374276	0.0125705	Tfap2a	1
GO:0007250	BP	GO:0007250	activation of NF-kappaB-inducing kinase activity	44949	17/28564	0.0136045	0.0374276	0.0125705	Tlr4	1
GO:0010566	BP	GO:0010566	regulation of ketone biosynthetic process	44949	17/28564	0.0136045	0.0374276	0.0125705	Egr1	1
GO:0016264	BP	GO:0016264	gap junction assembly	44949	17/28564	0.0136045	0.0374276	0.0125705	Il1b	1
GO:0032306	BP	GO:0032306	regulation of prostaglandin secretion	44949	17/28564	0.0136045	0.0374276	0.0125705	Il1b	1
GO:0032604	BP	GO:0032604	granulocyte macrophage colony-stimulating factor production	44949	17/28564	0.0136045	0.0374276	0.0125705	Il1b	1
GO:0033083	BP	GO:0033083	regulation of immature T cell proliferation	44949	17/28564	0.0136045	0.0374276	0.0125705	Il1b	1
GO:0045342	BP	GO:0045342	MHC class II biosynthetic process	44949	17/28564	0.0136045	0.0374276	0.0125705	Tlr4	1
GO:0060100	BP	GO:0060100	positive regulation of phagocytosis, engulfment	44949	17/28564	0.0136045	0.0374276	0.0125705	Pparg	1
GO:0070857	BP	GO:0070857	regulation of bile acid biosynthetic process	44949	17/28564	0.0136045	0.0374276	0.0125705	Nr1d1	1
GO:0071243	BP	GO:0071243	cellular response to arsenic-containing substance	44949	17/28564	0.0136045	0.0374276	0.0125705	Hmox1	1
GO:1903587	BP	GO:1903587	regulation of blood vessel endothelial cell proliferation involved in sprouting angiogenesis	44949	17/28564	0.0136045	0.0374276	0.0125705	Hmox1	1
GO:1905155	BP	GO:1905155	positive regulation of membrane invagination	44949	17/28564	0.0136045	0.0374276	0.0125705	Pparg	1
GO:0008217	BP	GO:0008217	regulation of blood pressure	44980	222/28564	0.0136642	0.0375358	0.0126068	Hmox1/Pparg	2
GO:0060538	BP	GO:0060538	skeletal muscle organ development	44980	224/28564	0.0138985	0.0381228	0.012804	Egr1/Nr4a1	2
GO:0002371	BP	GO:0002371	dendritic cell cytokine production	44949	18/28564	0.0143992	0.038918	0.0130711	Tlr4	1
GO:0007614	BP	GO:0007614	short-term memory	44949	18/28564	0.0143992	0.038918	0.0130711	Lcn2	1
GO:0032966	BP	GO:0032966	negative regulation of collagen biosynthetic process	44949	18/28564	0.0143992	0.038918	0.0130711	Pparg	1
GO:0033080	BP	GO:0033080	immature T cell proliferation in thymus	44949	18/28564	0.0143992	0.038918	0.0130711	Il1b	1
GO:0035728	BP	GO:0035728	response to hepatocyte growth factor	44949	18/28564	0.0143992	0.038918	0.0130711	Creb1	1
GO:0045837	BP	GO:0045837	negative regulation of membrane potential	44949	18/28564	0.0143992	0.038918	0.0130711	Bnip3	1
GO:0060856	BP	GO:0060856	establishment of blood-brain barrier	44949	18/28564	0.0143992	0.038918	0.0130711	Ttpa	1
GO:0061430	BP	GO:0061430	bone trabecula morphogenesis	44949	18/28564	0.0143992	0.038918	0.0130711	Vdr	1
GO:0071295	BP	GO:0071295	cellular response to vitamin	44949	18/28564	0.0143992	0.038918	0.0130711	Vdr	1
GO:1900221	BP	GO:1900221	regulation of amyloid-beta clearance	44949	18/28564	0.0143992	0.038918	0.0130711	Ttpa	1
GO:0045216	BP	GO:0045216	cell-cell junction organization	44980	230/28564	0.0146121	0.0394355	0.0132449	Cdh1/Il1b	2
GO:0031669	BP	GO:0031669	cellular response to nutrient levels	44980	232/28564	0.0148534	0.0400099	0.0134378	Prr5/Vdr	2
GO:1903828	BP	GO:1903828	negative regulation of protein localization	44980	234/28564	0.0150965	0.0400099	0.0134378	Cdh1/Il1b	2
GO:0002827	BP	GO:0002827	positive regulation of T-helper 1 type immune response	44949	19/28564	0.0151934	0.0400099	0.0134378	Il1b	1
GO:0010713	BP	GO:0010713	negative regulation of collagen metabolic process	44949	19/28564	0.0151934	0.0400099	0.0134378	Pparg	1
GO:0021783	BP	GO:0021783	preganglionic parasympathetic fiber development	44949	19/28564	0.0151934	0.0400099	0.0134378	Tfap2a	1
GO:0030214	BP	GO:0030214	hyaluronan catabolic process	44949	19/28564	0.0151934	0.0400099	0.0134378	Cd44	1
GO:0032700	BP	GO:0032700	negative regulation of interleukin-17 production	44949	19/28564	0.0151934	0.0400099	0.0134378	Tlr4	1
GO:0033079	BP	GO:0033079	immature T cell proliferation	44949	19/28564	0.0151934	0.0400099	0.0134378	Il1b	1
GO:0042953	BP	GO:0042953	lipoprotein transport	44949	19/28564	0.0151934	0.0400099	0.0134378	Pparg	1
GO:0044321	BP	GO:0044321	response to leptin	44949	19/28564	0.0151934	0.0400099	0.0134378	Nr1d1	1
GO:0060391	BP	GO:0060391	positive regulation of SMAD protein signal transduction	44949	19/28564	0.0151934	0.0400099	0.0134378	Pparg	1
GO:0070417	BP	GO:0070417	cellular response to cold	44949	19/28564	0.0151934	0.0400099	0.0134378	Pparg	1
GO:0070431	BP	GO:0070431	nucleotide-binding oligomerization domain containing 2 signaling pathway	44949	19/28564	0.0151934	0.0400099	0.0134378	Tlr4	1
GO:0071639	BP	GO:0071639	positive regulation of monocyte chemotactic protein-1 production	44949	19/28564	0.0151934	0.0400099	0.0134378	Il1b	1
GO:1901550	BP	GO:1901550	regulation of endothelial cell development	44949	19/28564	0.0151934	0.0400099	0.0134378	Il1b	1
GO:1903140	BP	GO:1903140	regulation of establishment of endothelial barrier	44949	19/28564	0.0151934	0.0400099	0.0134378	Il1b	1
GO:1904177	BP	GO:1904177	regulation of adipose tissue development	44949	19/28564	0.0151934	0.0400099	0.0134378	Pparg	1
GO:0002218	BP	GO:0002218	activation of innate immune response	44980	236/28564	0.0153413	0.0403419	0.0135493	Nr1d1/Tlr4	2
GO:0030324	BP	GO:0030324	lung development	44980	239/28564	0.0157117	0.0410456	0.0137856	Creb1/Mycn	2
GO:0032984	BP	GO:0032984	protein-containing complex disassembly	44980	240/28564	0.015836	0.0410456	0.0137856	Bnip3/Ddit4	2
GO:0002755	BP	GO:0002755	MyD88-dependent toll-like receptor signaling pathway	44949	20/28564	0.0159869	0.0410456	0.0137856	Tlr4	1
GO:0003159	BP	GO:0003159	morphogenesis of an endothelium	44949	20/28564	0.0159869	0.0410456	0.0137856	Lcn2	1
GO:0010801	BP	GO:0010801	negative regulation of peptidyl-threonine phosphorylation	44949	20/28564	0.0159869	0.0410456	0.0137856	Ddit4	1
GO:0010958	BP	GO:0010958	regulation of amino acid import across plasma membrane	44949	20/28564	0.0159869	0.0410456	0.0137856	Rgs4	1
GO:0032656	BP	GO:0032656	regulation of interleukin-13 production	44949	20/28564	0.0159869	0.0410456	0.0137856	Tlr4	1
GO:0035795	BP	GO:0035795	negative regulation of mitochondrial membrane permeability	44949	20/28564	0.0159869	0.0410456	0.0137856	Bnip3	1
GO:0036003	BP	GO:0036003	positive regulation of transcription from RNA polymerase II promoter in response to stress	44949	20/28564	0.0159869	0.0410456	0.0137856	Pparg	1
GO:0044872	BP	GO:0044872	lipoprotein localization	44949	20/28564	0.0159869	0.0410456	0.0137856	Pparg	1
GO:0060099	BP	GO:0060099	regulation of phagocytosis, engulfment	44949	20/28564	0.0159869	0.0410456	0.0137856	Pparg	1
GO:0060576	BP	GO:0060576	intestinal epithelial cell development	44949	20/28564	0.0159869	0.0410456	0.0137856	Cdh1	1
GO:0061154	BP	GO:0061154	endothelial tube morphogenesis	44949	20/28564	0.0159869	0.0410456	0.0137856	Lcn2	1
GO:0090141	BP	GO:0090141	positive regulation of mitochondrial fission	44949	20/28564	0.0159869	0.0410456	0.0137856	Bnip3	1
GO:1900227	BP	GO:1900227	positive regulation of NLRP3 inflammasome complex assembly	44949	20/28564	0.0159869	0.0410456	0.0137856	Tlr4	1
GO:1903789	BP	GO:1903789	regulation of amino acid transmembrane transport	44949	20/28564	0.0159869	0.0410456	0.0137856	Rgs4	1
GO:1904251	BP	GO:1904251	regulation of bile acid metabolic process	44949	20/28564	0.0159869	0.0410456	0.0137856	Nr1d1	1
GO:0030323	BP	GO:0030323	respiratory tube development	44980	242/28564	0.016086	0.0411855	0.0138326	Creb1/Mycn	2
GO:0071560	BP	GO:0071560	cellular response to transforming growth factor beta stimulus	44980	242/28564	0.016086	0.0411855	0.0138326	Creb1/Pparg	2
GO:0042098	BP	GO:0042098	T cell proliferation	44980	243/28564	0.0162116	0.0413923	0.0139021	Cd44/Il1b	2
GO:0051403	BP	GO:0051403	stress-activated MAPK cascade	44980	243/28564	0.0162116	0.0413923	0.0139021	Il1b/Tlr4	2
GO:0042445	BP	GO:0042445	hormone metabolic process	44980	246/28564	0.016591	0.0419721	0.0140968	Egr1/Hsd17b11	2
GO:0071559	BP	GO:0071559	response to transforming growth factor beta	44980	246/28564	0.016591	0.0419721	0.0140968	Creb1/Pparg	2
GO:0001502	BP	GO:0001502	cartilage condensation	44949	21/28564	0.0167798	0.0419721	0.0140968	Mycn	1
GO:0006700	BP	GO:0006700	C21-steroid hormone biosynthetic process	44949	21/28564	0.0167798	0.0419721	0.0140968	Egr1	1
GO:0032310	BP	GO:0032310	prostaglandin secretion	44949	21/28564	0.0167798	0.0419721	0.0140968	Il1b	1
GO:0032616	BP	GO:0032616	interleukin-13 production	44949	21/28564	0.0167798	0.0419721	0.0140968	Tlr4	1
GO:0034755	BP	GO:0034755	iron ion transmembrane transport	44949	21/28564	0.0167798	0.0419721	0.0140968	Lcn2	1
GO:0035234	BP	GO:0035234	ectopic germ cell programmed cell death	44949	21/28564	0.0167798	0.0419721	0.0140968	Il1b	1
GO:0042448	BP	GO:0042448	progesterone metabolic process	44949	21/28564	0.0167798	0.0419721	0.0140968	Egr1	1
GO:0045820	BP	GO:0045820	negative regulation of glycolytic process	44949	21/28564	0.0167798	0.0419721	0.0140968	Ddit4	1
GO:0070423	BP	GO:0070423	nucleotide-binding oligomerization domain containing signaling pathway	44949	21/28564	0.0167798	0.0419721	0.0140968	Tlr4	1
GO:0071636	BP	GO:0071636	positive regulation of transforming growth factor beta production	44949	21/28564	0.0167798	0.0419721	0.0140968	Creb1	1
GO:0072537	BP	GO:0072537	fibroblast activation	44949	21/28564	0.0167798	0.0419721	0.0140968	Nr1d1	1
GO:0090050	BP	GO:0090050	positive regulation of cell migration involved in sprouting angiogenesis	44949	21/28564	0.0167798	0.0419721	0.0140968	Hmox1	1
GO:1905153	BP	GO:1905153	regulation of membrane invagination	44949	21/28564	0.0167798	0.0419721	0.0140968	Pparg	1
GO:0002819	BP	GO:0002819	regulation of adaptive immune response	44980	249/28564	0.0169742	0.0423437	0.0142216	Cd44/Il1b	2
GO:0048762	BP	GO:0048762	mesenchymal cell differentiation	44980	249/28564	0.0169742	0.0423437	0.0142216	Il1b/Tfap2a	2
GO:0060828	BP	GO:0060828	regulation of canonical Wnt signaling pathway	44980	250/28564	0.0171028	0.0426069	0.01431	Cdh1/Egr1	2
GO:0001975	BP	GO:0001975	response to amphetamine	44949	22/28564	0.017572	0.0430212	0.0144492	Nr4a1	1
GO:0007252	BP	GO:0007252	I-kappaB phosphorylation	44949	22/28564	0.017572	0.0430212	0.0144492	Tlr4	1
GO:0010885	BP	GO:0010885	regulation of cholesterol storage	44949	22/28564	0.017572	0.0430212	0.0144492	Pparg	1
GO:0035872	BP	GO:0035872	nucleotide-binding domain, leucine rich repeat containing receptor signaling pathway	44949	22/28564	0.017572	0.0430212	0.0144492	Tlr4	1
GO:0045475	BP	GO:0045475	locomotor rhythm	44949	22/28564	0.017572	0.0430212	0.0144492	Egr1	1
GO:0045606	BP	GO:0045606	positive regulation of epidermal cell differentiation	44949	22/28564	0.017572	0.0430212	0.0144492	Vdr	1
GO:0046321	BP	GO:0046321	positive regulation of fatty acid oxidation	44949	22/28564	0.017572	0.0430212	0.0144492	Pparg	1
GO:0048486	BP	GO:0048486	parasympathetic nervous system development	44949	22/28564	0.017572	0.0430212	0.0144492	Tfap2a	1
GO:0048532	BP	GO:0048532	anatomical structure arrangement	44949	22/28564	0.017572	0.0430212	0.0144492	Tfap2a	1
GO:0051770	BP	GO:0051770	positive regulation of nitric-oxide synthase biosynthetic process	44949	22/28564	0.017572	0.0430212	0.0144492	Tlr4	1
GO:0072111	BP	GO:0072111	cell proliferation involved in kidney development	44949	22/28564	0.017572	0.0430212	0.0144492	Egr1	1
GO:1902254	BP	GO:1902254	negative regulation of intrinsic apoptotic signaling pathway by p53 class mediator	44949	22/28564	0.017572	0.0430212	0.0144492	Cd44	1
GO:1905709	BP	GO:1905709	negative regulation of membrane permeability	44949	22/28564	0.017572	0.0430212	0.0144492	Bnip3	1
GO:0031098	BP	GO:0031098	stress-activated protein kinase signaling cascade	44980	255/28564	0.0177519	0.0434041	0.0145778	Il1b/Tlr4	2
GO:0016236	BP	GO:0016236	macroautophagy	44980	258/28564	0.0181465	0.0441974	0.0148442	Bnip3/Hmox1	2
GO:0002043	BP	GO:0002043	blood vessel endothelial cell proliferation involved in sprouting angiogenesis	44949	23/28564	0.0183637	0.0441974	0.0148442	Hmox1	1
GO:0002922	BP	GO:0002922	positive regulation of humoral immune response	44949	23/28564	0.0183637	0.0441974	0.0148442	Il1b	1
GO:0016202	BP	GO:0016202	regulation of striated muscle tissue development	44949	23/28564	0.0183637	0.0441974	0.0148442	Creb1	1
GO:0030277	BP	GO:0030277	maintenance of gastrointestinal epithelium	44949	23/28564	0.0183637	0.0441974	0.0148442	Tlr4	1
GO:0031649	BP	GO:0031649	heat generation	44949	23/28564	0.0183637	0.0441974	0.0148442	Il1b	1
GO:0050965	BP	GO:0050965	detection of temperature stimulus involved in sensory perception of pain	44949	23/28564	0.0183637	0.0441974	0.0148442	Tlr4	1
GO:0050966	BP	GO:0050966	detection of mechanical stimulus involved in sensory perception of pain	44949	23/28564	0.0183637	0.0441974	0.0148442	Tlr4	1
GO:0051043	BP	GO:0051043	regulation of membrane protein ectodomain proteolysis	44949	23/28564	0.0183637	0.0441974	0.0148442	Il1b	1
GO:0071276	BP	GO:0071276	cellular response to cadmium ion	44949	23/28564	0.0183637	0.0441974	0.0148442	Hmox1	1
GO:0120255	BP	GO:0120255	olefinic compound biosynthetic process	44949	23/28564	0.0183637	0.0441974	0.0148442	Egr1	1
GO:1903209	BP	GO:1903209	positive regulation of oxidative stress-induced cell death	44949	23/28564	0.0183637	0.0441974	0.0148442	Tlr4	1
GO:0031668	BP	GO:0031668	cellular response to extracellular stimulus	44980	264/28564	0.0189467	0.0454819	0.0152756	Prr5/Vdr	2
GO:0098657	BP	GO:0098657	import into cell	44980	264/28564	0.0189467	0.0454819	0.0152756	Lcn2/Rgs4	2
GO:0030073	BP	GO:0030073	insulin secretion	44980	265/28564	0.0190815	0.045508	0.0152844	Il1b/Nr1d1	2
GO:0010878	BP	GO:0010878	cholesterol storage	44949	24/28564	0.0191548	0.045508	0.0152844	Pparg	1
GO:0014075	BP	GO:0014075	response to amine	44949	24/28564	0.0191548	0.045508	0.0152844	Nr4a1	1
GO:0032352	BP	GO:0032352	positive regulation of hormone metabolic process	44949	24/28564	0.0191548	0.045508	0.0152844	Egr1	1
GO:0034143	BP	GO:0034143	regulation of toll-like receptor 4 signaling pathway	44949	24/28564	0.0191548	0.045508	0.0152844	Nr1d1	1
GO:0046697	BP	GO:0046697	decidualization	44949	24/28564	0.0191548	0.045508	0.0152844	Cdh1	1
GO:0048485	BP	GO:0048485	sympathetic nervous system development	44949	24/28564	0.0191548	0.045508	0.0152844	Tfap2a	1
GO:0097398	BP	GO:0097398	cellular response to interleukin-17	44949	24/28564	0.0191548	0.045508	0.0152844	Il1b	1
GO:0010466	BP	GO:0010466	negative regulation of peptidase activity	44980	267/28564	0.0193524	0.0459183	0.0154222	Cd44/Nr4a1	2
GO:0050730	BP	GO:0050730	regulation of peptidyl-tyrosine phosphorylation	44980	270/28564	0.0197617	0.0466652	0.0156731	Cd44/Tlr4	2
GO:0060541	BP	GO:0060541	respiratory system development	44980	270/28564	0.0197617	0.0466652	0.0156731	Creb1/Mycn	2
GO:0001829	BP	GO:0001829	trophectodermal cell differentiation	44949	25/28564	0.0199452	0.0466652	0.0156731	Cdh1	1
GO:0006706	BP	GO:0006706	steroid catabolic process	44949	25/28564	0.0199452	0.0466652	0.0156731	Hsd17b11	1
GO:0010666	BP	GO:0010666	positive regulation of cardiac muscle cell apoptotic process	44949	25/28564	0.0199452	0.0466652	0.0156731	Bnip3	1
GO:0010743	BP	GO:0010743	regulation of macrophage derived foam cell differentiation	44949	25/28564	0.0199452	0.0466652	0.0156731	Pparg	1
GO:0010763	BP	GO:0010763	positive regulation of fibroblast migration	44949	25/28564	0.0199452	0.0466652	0.0156731	Tfap2a	1
GO:0035357	BP	GO:0035357	peroxisome proliferator activated receptor signaling pathway	44949	25/28564	0.0199452	0.0466652	0.0156731	Pparg	1
GO:0060333	BP	GO:0060333	type II interferon-mediated signaling pathway	44949	25/28564	0.0199452	0.0466652	0.0156731	Pparg	1
GO:1903306	BP	GO:1903306	negative regulation of regulated secretory pathway	44949	25/28564	0.0199452	0.0466652	0.0156731	Hmox1	1
GO:2000561	BP	GO:2000561	regulation of CD4-positive, alpha-beta T cell proliferation	44949	25/28564	0.0199452	0.0466652	0.0156731	Cd44	1
GO:0002429	BP	GO:0002429	immune response-activating cell surface receptor signaling pathway	44980	272/28564	0.0200367	0.0468198	0.015725	Nr1d1/Tlr4	2
GO:0048738	BP	GO:0048738	cardiac muscle tissue development	44980	276/28564	0.0205914	0.0473724	0.0159106	Creb1/Rgs4	2
GO:0002726	BP	GO:0002726	positive regulation of T cell cytokine production	44949	26/28564	0.0207351	0.0473724	0.0159106	Il1b	1
GO:0010575	BP	GO:0010575	positive regulation of vascular endothelial growth factor production	44949	26/28564	0.0207351	0.0473724	0.0159106	Il1b	1
GO:0010663	BP	GO:0010663	positive regulation of striated muscle cell apoptotic process	44949	26/28564	0.0207351	0.0473724	0.0159106	Bnip3	1
GO:0010829	BP	GO:0010829	negative regulation of glucose transmembrane transport	44949	26/28564	0.0207351	0.0473724	0.0159106	Il1b	1
GO:0014048	BP	GO:0014048	regulation of glutamate secretion	44949	26/28564	0.0207351	0.0473724	0.0159106	Il1b	1
GO:0030449	BP	GO:0030449	regulation of complement activation	44949	26/28564	0.0207351	0.0473724	0.0159106	Il1b	1
GO:0035739	BP	GO:0035739	CD4-positive, alpha-beta T cell proliferation	44949	26/28564	0.0207351	0.0473724	0.0159106	Cd44	1
GO:0035743	BP	GO:0035743	CD4-positive, alpha-beta T cell cytokine production	44949	26/28564	0.0207351	0.0473724	0.0159106	Il1b	1
GO:0045684	BP	GO:0045684	positive regulation of epidermis development	44949	26/28564	0.0207351	0.0473724	0.0159106	Vdr	1
GO:0045723	BP	GO:0045723	positive regulation of fatty acid biosynthetic process	44949	26/28564	0.0207351	0.0473724	0.0159106	Il1b	1
GO:0046685	BP	GO:0046685	response to arsenic-containing substance	44949	26/28564	0.0207351	0.0473724	0.0159106	Hmox1	1
GO:0060065	BP	GO:0060065	uterus development	44949	26/28564	0.0207351	0.0473724	0.0159106	Cdh1	1
GO:0098743	BP	GO:0098743	cell aggregation	44949	26/28564	0.0207351	0.0473724	0.0159106	Mycn	1
GO:1902230	BP	GO:1902230	negative regulation of intrinsic apoptotic signaling pathway in response to DNA damage	44949	26/28564	0.0207351	0.0473724	0.0159106	Cd44	1
GO:1902894	BP	GO:1902894	negative regulation of miRNA transcription	44949	26/28564	0.0207351	0.0473724	0.0159106	Pparg	1
GO:1903077	BP	GO:1903077	negative regulation of protein localization to plasma membrane	44949	26/28564	0.0207351	0.0473724	0.0159106	Cdh1	1
GO:1903579	BP	GO:1903579	negative regulation of ATP metabolic process	44949	26/28564	0.0207351	0.0473724	0.0159106	Ddit4	1
GO:0001894	BP	GO:0001894	tissue homeostasis	44980	278/28564	0.0208712	0.047507	0.0159558	Creb1/Tlr4	2
GO:0060249	BP	GO:0060249	anatomical structure homeostasis	44980	278/28564	0.0208712	0.047507	0.0159558	Creb1/Tlr4	2
GO:1903039	BP	GO:1903039	positive regulation of leukocyte cell-cell adhesion	44980	278/28564	0.0208712	0.047507	0.0159558	Cd44/Il1b	2
GO:0007605	BP	GO:0007605	sensory perception of sound	44980	282/28564	0.0214356	0.0481622	0.0161758	Cdh1/Tfap2a	2
GO:0010839	BP	GO:0010839	negative regulation of keratinocyte proliferation	44949	27/28564	0.0215243	0.0481622	0.0161758	Vdr	1
GO:0010888	BP	GO:0010888	negative regulation of lipid storage	44949	27/28564	0.0215243	0.0481622	0.0161758	Pparg	1
GO:0032727	BP	GO:0032727	positive regulation of interferon-alpha production	44949	27/28564	0.0215243	0.0481622	0.0161758	Tlr4	1
GO:0033233	BP	GO:0033233	regulation of protein sumoylation	44949	27/28564	0.0215243	0.0481622	0.0161758	Egr1	1
GO:0042753	BP	GO:0042753	positive regulation of circadian rhythm	44949	27/28564	0.0215243	0.0481622	0.0161758	Nr1d1	1
GO:0050961	BP	GO:0050961	detection of temperature stimulus involved in sensory perception	44949	27/28564	0.0215243	0.0481622	0.0161758	Tlr4	1
GO:0071549	BP	GO:0071549	cellular response to dexamethasone stimulus	44949	27/28564	0.0215243	0.0481622	0.0161758	Ddit4	1
GO:0072012	BP	GO:0072012	glomerulus vasculature development	44949	27/28564	0.0215243	0.0481622	0.0161758	Egr1	1
GO:0072567	BP	GO:0072567	chemokine (C-X-C motif) ligand 2 production	44949	27/28564	0.0215243	0.0481622	0.0161758	Tlr4	1
GO:0097396	BP	GO:0097396	response to interleukin-17	44949	27/28564	0.0215243	0.0481622	0.0161758	Il1b	1
GO:0098581	BP	GO:0098581	detection of external biotic stimulus	44949	27/28564	0.0215243	0.0481622	0.0161758	Tlr4	1
GO:1903146	BP	GO:1903146	regulation of autophagy of mitochondrion	44949	27/28564	0.0215243	0.0481622	0.0161758	Bnip3	1
GO:2000341	BP	GO:2000341	regulation of chemokine (C-X-C motif) ligand 2 production	44949	27/28564	0.0215243	0.0481622	0.0161758	Tlr4	1
GO:0002768	BP	GO:0002768	immune response-regulating cell surface receptor signaling pathway	44980	283/28564	0.0215776	0.0482232	0.0161963	Nr1d1/Tlr4	2
GO:0048588	BP	GO:0048588	developmental cell growth	44980	287/28564	0.02215	0.0487451	0.0163716	Cdh1/Rgs4	2
GO:0002089	BP	GO:0002089	lens morphogenesis in camera-type eye	44949	28/28564	0.0223129	0.0487451	0.0163716	Tfap2a	1
GO:0002903	BP	GO:0002903	negative regulation of B cell apoptotic process	44949	28/28564	0.0223129	0.0487451	0.0163716	Cd44	1
GO:0003299	BP	GO:0003299	muscle hypertrophy in response to stress	44949	28/28564	0.0223129	0.0487451	0.0163716	Pparg	1
GO:0006925	BP	GO:0006925	inflammatory cell apoptotic process	44949	28/28564	0.0223129	0.0487451	0.0163716	Cd44	1
GO:0008209	BP	GO:0008209	androgen metabolic process	44949	28/28564	0.0223129	0.0487451	0.0163716	Hsd17b11	1
GO:0014898	BP	GO:0014898	cardiac muscle hypertrophy in response to stress	44949	28/28564	0.0223129	0.0487451	0.0163716	Pparg	1
GO:0042059	BP	GO:0042059	negative regulation of epidermal growth factor receptor signaling pathway	44949	28/28564	0.0223129	0.0487451	0.0163716	Tfap2a	1
GO:0048634	BP	GO:0048634	regulation of muscle organ development	44949	28/28564	0.0223129	0.0487451	0.0163716	Creb1	1
GO:0060445	BP	GO:0060445	branching involved in salivary gland morphogenesis	44949	28/28564	0.0223129	0.0487451	0.0163716	Cdh1	1
GO:0060575	BP	GO:0060575	intestinal epithelial cell differentiation	44949	28/28564	0.0223129	0.0487451	0.0163716	Cdh1	1
GO:0061437	BP	GO:0061437	renal system vasculature development	44949	28/28564	0.0223129	0.0487451	0.0163716	Egr1	1
GO:0061440	BP	GO:0061440	kidney vasculature development	44949	28/28564	0.0223129	0.0487451	0.0163716	Egr1	1
GO:0071480	BP	GO:0071480	cellular response to gamma radiation	44949	28/28564	0.0223129	0.0487451	0.0163716	Egr1	1
GO:0071605	BP	GO:0071605	monocyte chemotactic protein-1 production	44949	28/28564	0.0223129	0.0487451	0.0163716	Il1b	1
GO:0071637	BP	GO:0071637	regulation of monocyte chemotactic protein-1 production	44949	28/28564	0.0223129	0.0487451	0.0163716	Il1b	1
GO:1900745	BP	GO:1900745	positive regulation of p38MAPK cascade	44949	28/28564	0.0223129	0.0487451	0.0163716	Il1b	1
GO:1904376	BP	GO:1904376	negative regulation of protein localization to cell periphery	44949	28/28564	0.0223129	0.0487451	0.0163716	Cdh1	1
GO:2000629	BP	GO:2000629	negative regulation of miRNA metabolic process	44949	28/28564	0.0223129	0.0487451	0.0163716	Pparg	1
GO:0010506	BP	GO:0010506	regulation of autophagy	44980	292/28564	0.0228743	0.0491861	0.0165197	Bnip3/Hmox1	2
GO:0051924	BP	GO:0051924	regulation of calcium ion transport	44980	292/28564	0.0228743	0.0491861	0.0165197	Rgs4/Vdr	2
GO:0010742	BP	GO:0010742	macrophage derived foam cell differentiation	44949	29/28564	0.0231009	0.0491861	0.0165197	Pparg	1
GO:0010893	BP	GO:0010893	positive regulation of steroid biosynthetic process	44949	29/28564	0.0231009	0.0491861	0.0165197	Nr1d1	1
GO:0010955	BP	GO:0010955	negative regulation of protein processing	44949	29/28564	0.0231009	0.0491861	0.0165197	Cdh1	1
GO:0014887	BP	GO:0014887	cardiac muscle adaptation	44949	29/28564	0.0231009	0.0491861	0.0165197	Pparg	1
GO:0031100	BP	GO:0031100	animal organ regeneration	44949	29/28564	0.0231009	0.0491861	0.0165197	Hmox1	1
GO:0031670	BP	GO:0031670	cellular response to nutrient	44949	29/28564	0.0231009	0.0491861	0.0165197	Vdr	1
GO:0032305	BP	GO:0032305	positive regulation of icosanoid secretion	44949	29/28564	0.0231009	0.0491861	0.0165197	Il1b	1
GO:0034104	BP	GO:0034104	negative regulation of tissue remodeling	44949	29/28564	0.0231009	0.0491861	0.0165197	Pparg	1
GO:0051560	BP	GO:0051560	mitochondrial calcium ion homeostasis	44949	29/28564	0.0231009	0.0491861	0.0165197	Bnip3	1
GO:0051767	BP	GO:0051767	nitric-oxide synthase biosynthetic process	44949	29/28564	0.0231009	0.0491861	0.0165197	Tlr4	1
GO:0051769	BP	GO:0051769	regulation of nitric-oxide synthase biosynthetic process	44949	29/28564	0.0231009	0.0491861	0.0165197	Tlr4	1
GO:0060252	BP	GO:0060252	positive regulation of glial cell proliferation	44949	29/28564	0.0231009	0.0491861	0.0165197	Il1b	1
GO:0060444	BP	GO:0060444	branching involved in mammary gland duct morphogenesis	44949	29/28564	0.0231009	0.0491861	0.0165197	Vdr	1
GO:1900017	BP	GO:1900017	positive regulation of cytokine production involved in inflammatory response	44949	29/28564	0.0231009	0.0491861	0.0165197	Tlr4	1
GO:1900543	BP	GO:1900543	negative regulation of purine nucleotide metabolic process	44949	29/28564	0.0231009	0.0491861	0.0165197	Ddit4	1
GO:1901380	BP	GO:1901380	negative regulation of potassium ion transmembrane transport	44949	29/28564	0.0231009	0.0491861	0.0165197	Rgs4	1
GO:1901863	BP	GO:1901863	positive regulation of muscle tissue development	44949	29/28564	0.0231009	0.0491861	0.0165197	Creb1	1
GO:1903318	BP	GO:1903318	negative regulation of protein maturation	44949	29/28564	0.0231009	0.0491861	0.0165197	Cdh1	1
GO:1904893	BP	GO:1904893	negative regulation of receptor signaling pathway via STAT	44949	29/28564	0.0231009	0.0491861	0.0165197	Pparg	1
GO:1905562	BP	GO:1905562	regulation of vascular endothelial cell proliferation	44949	29/28564	0.0231009	0.0491861	0.0165197	Pparg	1
GO:0042593	BP	GO:0042593	glucose homeostasis	44980	295/28564	0.0233136	0.0495267	0.0166341	Nr1d1/Pparg	2
GO:0014706	BP	GO:0014706	striated muscle tissue development	44980	296/28564	0.0234608	0.0495267	0.0166341	Creb1/Rgs4	2
GO:0033500	BP	GO:0033500	carbohydrate homeostasis	44980	296/28564	0.0234608	0.0495267	0.0166341	Nr1d1/Pparg	2
GO:0001516	BP	GO:0001516	prostaglandin biosynthetic process	44949	30/28564	0.0238883	0.0495267	0.0166341	Il1b	1
GO:0006699	BP	GO:0006699	bile acid biosynthetic process	44949	30/28564	0.0238883	0.0495267	0.0166341	Nr1d1	1
GO:0010460	BP	GO:0010460	positive regulation of heart rate	44949	30/28564	0.0238883	0.0495267	0.0166341	Rgs4	1
GO:0015732	BP	GO:0015732	prostaglandin transport	44949	30/28564	0.0238883	0.0495267	0.0166341	Il1b	1
GO:0021884	BP	GO:0021884	forebrain neuron development	44949	30/28564	0.0238883	0.0495267	0.0166341	Tfap2a	1
GO:0033198	BP	GO:0033198	response to ATP	44949	30/28564	0.0238883	0.0495267	0.0166341	Il1b	1
GO:0035094	BP	GO:0035094	response to nicotine	44949	30/28564	0.0238883	0.0495267	0.0166341	Hmox1	1
GO:0043032	BP	GO:0043032	positive regulation of macrophage activation	44949	30/28564	0.0238883	0.0495267	0.0166341	Tlr4	1
GO:0045980	BP	GO:0045980	negative regulation of nucleotide metabolic process	44949	30/28564	0.0238883	0.0495267	0.0166341	Ddit4	1
GO:0046457	BP	GO:0046457	prostanoid biosynthetic process	44949	30/28564	0.0238883	0.0495267	0.0166341	Il1b	1
GO:0046885	BP	GO:0046885	regulation of hormone biosynthetic process	44949	30/28564	0.0238883	0.0495267	0.0166341	Egr1	1
GO:0048596	BP	GO:0048596	embryonic camera-type eye morphogenesis	44949	30/28564	0.0238883	0.0495267	0.0166341	Tfap2a	1
GO:0050995	BP	GO:0050995	negative regulation of lipid catabolic process	44949	30/28564	0.0238883	0.0495267	0.0166341	Il1b	1
GO:0060343	BP	GO:0060343	trabecula formation	44949	30/28564	0.0238883	0.0495267	0.0166341	Vdr	1
GO:0060907	BP	GO:0060907	positive regulation of macrophage cytokine production	44949	30/28564	0.0238883	0.0495267	0.0166341	Tlr4	1
GO:0090023	BP	GO:0090023	positive regulation of neutrophil chemotaxis	44949	30/28564	0.0238883	0.0495267	0.0166341	Il1b	1
GO:0090200	BP	GO:0090200	positive regulation of release of cytochrome c from mitochondria	44949	30/28564	0.0238883	0.0495267	0.0166341	Bnip3	1
GO:0101023	BP	GO:0101023	vascular endothelial cell proliferation	44949	30/28564	0.0238883	0.0495267	0.0166341	Pparg	1
GO:1900225	BP	GO:1900225	regulation of NLRP3 inflammasome complex assembly	44949	30/28564	0.0238883	0.0495267	0.0166341	Tlr4	1
GO:1902042	BP	GO:1902042	negative regulation of extrinsic apoptotic signaling pathway via death domain receptors	44949	30/28564	0.0238883	0.0495267	0.0166341	Hmox1	1
GO:0044262	BP	GO:0044262	cellular carbohydrate metabolic process	44980	299/28564	0.0239048	0.0495267	0.0166341	Ddit4/Nr1d1	2
GO:0006027	BP	GO:0006027	glycosaminoglycan catabolic process	44949	31/28564	0.0246751	0.0503318	0.0169045	Cd44	1
GO:0006691	BP	GO:0006691	leukotriene metabolic process	44949	31/28564	0.0246751	0.0503318	0.0169045	Tlr4	1
GO:0016048	BP	GO:0016048	detection of temperature stimulus	44949	31/28564	0.0246751	0.0503318	0.0169045	Tlr4	1
GO:0016242	BP	GO:0016242	negative regulation of macroautophagy	44949	31/28564	0.0246751	0.0503318	0.0169045	Hmox1	1
GO:0021602	BP	GO:0021602	cranial nerve morphogenesis	44949	31/28564	0.0246751	0.0503318	0.0169045	Tfap2a	1
GO:0033137	BP	GO:0033137	negative regulation of peptidyl-serine phosphorylation	44949	31/28564	0.0246751	0.0503318	0.0169045	Ddit4	1
GO:0034390	BP	GO:0034390	smooth muscle cell apoptotic process	44949	31/28564	0.0246751	0.0503318	0.0169045	Pparg	1
GO:0034391	BP	GO:0034391	regulation of smooth muscle cell apoptotic process	44949	31/28564	0.0246751	0.0503318	0.0169045	Pparg	1
GO:0035767	BP	GO:0035767	endothelial cell chemotaxis	44949	31/28564	0.0246751	0.0503318	0.0169045	Nr4a1	1
GO:0048384	BP	GO:0048384	retinoic acid receptor signaling pathway	44949	31/28564	0.0246751	0.0503318	0.0169045	Pparg	1
GO:0060561	BP	GO:0060561	apoptotic process involved in morphogenesis	44949	31/28564	0.0246751	0.0503318	0.0169045	Vdr	1
GO:0090077	BP	GO:0090077	foam cell differentiation	44949	31/28564	0.0246751	0.0503318	0.0169045	Pparg	1
GO:1900273	BP	GO:1900273	positive regulation of long-term synaptic potentiation	44949	31/28564	0.0246751	0.0503318	0.0169045	Creb1	1
GO:1901185	BP	GO:1901185	negative regulation of ERBB signaling pathway	44949	31/28564	0.0246751	0.0503318	0.0169045	Tfap2a	1
GO:0060070	BP	GO:0060070	canonical Wnt signaling pathway	44980	305/28564	0.0248032	0.0505372	0.0169735	Cdh1/Egr1	2
GO:0045089	BP	GO:0045089	positive regulation of innate immune response	44980	306/28564	0.0249543	0.050789	0.0170581	Nr1d1/Tlr4	2
GO:0060326	BP	GO:0060326	cell chemotaxis	44980	308/28564	0.0252576	0.0509779	0.0171215	Il1b/Nr4a1	2
GO:0001780	BP	GO:0001780	neutrophil homeostasis	44949	32/28564	0.0254613	0.0509779	0.0171215	Cd44	1
GO:0002825	BP	GO:0002825	regulation of T-helper 1 type immune response	44949	32/28564	0.0254613	0.0509779	0.0171215	Il1b	1
GO:0010623	BP	GO:0010623	programmed cell death involved in cell development	44949	32/28564	0.0254613	0.0509779	0.0171215	Il1b	1
GO:0010669	BP	GO:0010669	epithelial structure maintenance	44949	32/28564	0.0254613	0.0509779	0.0171215	Tlr4	1
GO:0032647	BP	GO:0032647	regulation of interferon-alpha production	44949	32/28564	0.0254613	0.0509779	0.0171215	Tlr4	1
GO:0034505	BP	GO:0034505	tooth mineralization	44949	32/28564	0.0254613	0.0509779	0.0171215	Tfap2a	1
GO:0042749	BP	GO:0042749	regulation of circadian sleep/wake cycle	44949	32/28564	0.0254613	0.0509779	0.0171215	Nr1d1	1
GO:0048011	BP	GO:0048011	neurotrophin TRK receptor signaling pathway	44949	32/28564	0.0254613	0.0509779	0.0171215	Ddit4	1
GO:0050996	BP	GO:0050996	positive regulation of lipid catabolic process	44949	32/28564	0.0254613	0.0509779	0.0171215	Il1b	1
GO:0055022	BP	GO:0055022	negative regulation of cardiac muscle tissue growth	44949	32/28564	0.0254613	0.0509779	0.0171215	Rgs4	1
GO:0061117	BP	GO:0061117	negative regulation of heart growth	44949	32/28564	0.0254613	0.0509779	0.0171215	Rgs4	1
GO:0071548	BP	GO:0071548	response to dexamethasone	44949	32/28564	0.0254613	0.0509779	0.0171215	Ddit4	1
GO:0071624	BP	GO:0071624	positive regulation of granulocyte chemotaxis	44949	32/28564	0.0254613	0.0509779	0.0171215	Il1b	1
GO:2000178	BP	GO:2000178	negative regulation of neural precursor cell proliferation	44949	32/28564	0.0254613	0.0509779	0.0171215	Il1b	1
GO:0046394	BP	GO:0046394	carboxylic acid biosynthetic process	44980	310/28564	0.0255624	0.0510695	0.0171523	Il1b/Nr1d1	2
GO:0060485	BP	GO:0060485	mesenchyme development	44980	310/28564	0.0255624	0.0510695	0.0171523	Il1b/Tfap2a	2
GO:0031647	BP	GO:0031647	regulation of protein stability	44980	311/28564	0.0257154	0.0513196	0.0172363	Creb1/Nr1d1	2
GO:0030336	BP	GO:0030336	negative regulation of cell migration	44980	312/28564	0.0258688	0.0515445	0.0173118	Cdh1/Pparg	2
GO:0016053	BP	GO:0016053	organic acid biosynthetic process	44980	313/28564	0.0260225	0.0515445	0.0173118	Il1b/Nr1d1	2
GO:0002053	BP	GO:0002053	positive regulation of mesenchymal cell proliferation	44949	33/28564	0.0262469	0.0515445	0.0173118	Mycn	1
GO:0010574	BP	GO:0010574	regulation of vascular endothelial growth factor production	44949	33/28564	0.0262469	0.0515445	0.0173118	Il1b	1
GO:0010875	BP	GO:0010875	positive regulation of cholesterol efflux	44949	33/28564	0.0262469	0.0515445	0.0173118	Pparg	1
GO:0044546	BP	GO:0044546	NLRP3 inflammasome complex assembly	44949	33/28564	0.0262469	0.0515445	0.0173118	Tlr4	1
GO:0045616	BP	GO:0045616	regulation of keratinocyte differentiation	44949	33/28564	0.0262469	0.0515445	0.0173118	Vdr	1
GO:0048714	BP	GO:0048714	positive regulation of oligodendrocyte differentiation	44949	33/28564	0.0262469	0.0515445	0.0173118	Pparg	1
GO:0051238	BP	GO:0051238	sequestering of metal ion	44949	33/28564	0.0262469	0.0515445	0.0173118	Lcn2	1
GO:0060390	BP	GO:0060390	regulation of SMAD protein signal transduction	44949	33/28564	0.0262469	0.0515445	0.0173118	Pparg	1
GO:0060740	BP	GO:0060740	prostate gland epithelium morphogenesis	44949	33/28564	0.0262469	0.0515445	0.0173118	Cd44	1
GO:1901797	BP	GO:1901797	negative regulation of signal transduction by p53 class mediator	44949	33/28564	0.0262469	0.0515445	0.0173118	Cd44	1
GO:1901889	BP	GO:1901889	negative regulation of cell junction assembly	44949	33/28564	0.0262469	0.0515445	0.0173118	Il1b	1
GO:1904646	BP	GO:1904646	cellular response to amyloid-beta	44949	33/28564	0.0262469	0.0515445	0.0173118	Tlr4	1
GO:2000108	BP	GO:2000108	positive regulation of leukocyte apoptotic process	44949	33/28564	0.0262469	0.0515445	0.0173118	Cd44	1
GO:0006874	BP	GO:0006874	intracellular calcium ion homeostasis	44980	316/28564	0.026486	0.0519587	0.0174509	Bnip3/Vdr	2
GO:0002366	BP	GO:0002366	leukocyte activation involved in immune response	44980	317/28564	0.0266413	0.0521976	0.0175312	Hmox1/Tlr4	2
GO:0007162	BP	GO:0007162	negative regulation of cell adhesion	44980	318/28564	0.0267969	0.0521976	0.0175312	Cd44/Cdh1	2
GO:0050769	BP	GO:0050769	positive regulation of neurogenesis	44980	318/28564	0.0267969	0.0521976	0.0175312	Il1b/Pparg	2
GO:0002675	BP	GO:0002675	positive regulation of acute inflammatory response	44949	34/28564	0.0270319	0.0521976	0.0175312	Il1b	1
GO:0032303	BP	GO:0032303	regulation of icosanoid secretion	44949	34/28564	0.0270319	0.0521976	0.0175312	Il1b	1
GO:0044319	BP	GO:0044319	wound healing, spreading of cells	44949	34/28564	0.0270319	0.0521976	0.0175312	Cd44	1
GO:0050999	BP	GO:0050999	regulation of nitric-oxide synthase activity	44949	34/28564	0.0270319	0.0521976	0.0175312	Il1b	1
GO:0060512	BP	GO:0060512	prostate gland morphogenesis	44949	34/28564	0.0270319	0.0521976	0.0175312	Cd44	1
GO:0060964	BP	GO:0060964	regulation of miRNA-mediated gene silencing	44949	34/28564	0.0270319	0.0521976	0.0175312	Pparg	1
GO:0061050	BP	GO:0061050	regulation of cell growth involved in cardiac muscle cell development	44949	34/28564	0.0270319	0.0521976	0.0175312	Rgs4	1
GO:0090505	BP	GO:0090505	epiboly involved in wound healing	44949	34/28564	0.0270319	0.0521976	0.0175312	Cd44	1
GO:1901099	BP	GO:1901099	negative regulation of signal transduction in absence of ligand	44949	34/28564	0.0270319	0.0521976	0.0175312	Il1b	1
GO:2000193	BP	GO:2000193	positive regulation of fatty acid transport	44949	34/28564	0.0270319	0.0521976	0.0175312	Il1b	1
GO:2000272	BP	GO:2000272	negative regulation of signaling receptor activity	44949	34/28564	0.0270319	0.0521976	0.0175312	Pparg	1
GO:2001240	BP	GO:2001240	negative regulation of extrinsic apoptotic signaling pathway in absence of ligand	44949	34/28564	0.0270319	0.0521976	0.0175312	Il1b	1
GO:0002263	BP	GO:0002263	cell activation involved in immune response	44980	321/28564	0.027266	0.0525397	0.0176461	Hmox1/Tlr4	2
GO:0030111	BP	GO:0030111	regulation of Wnt signaling pathway	44980	321/28564	0.027266	0.0525397	0.0176461	Cdh1/Egr1	2
GO:0045927	BP	GO:0045927	positive regulation of growth	44980	323/28564	0.0275806	0.0527196	0.0177065	Creb1/Prr5	2
GO:0001893	BP	GO:0001893	maternal placenta development	44949	35/28564	0.0278163	0.0527196	0.0177065	Cdh1	1
GO:0002719	BP	GO:0002719	negative regulation of cytokine production involved in immune response	44949	35/28564	0.0278163	0.0527196	0.0177065	Hmox1	1
GO:0002902	BP	GO:0002902	regulation of B cell apoptotic process	44949	35/28564	0.0278163	0.0527196	0.0177065	Cd44	1
GO:0008053	BP	GO:0008053	mitochondrial fusion	44949	35/28564	0.0278163	0.0527196	0.0177065	Bnip3	1
GO:0010043	BP	GO:0010043	response to zinc ion	44949	35/28564	0.0278163	0.0527196	0.0177065	Creb1	1
GO:0014047	BP	GO:0014047	glutamate secretion	44949	35/28564	0.0278163	0.0527196	0.0177065	Il1b	1
GO:0032104	BP	GO:0032104	regulation of response to extracellular stimulus	44949	35/28564	0.0278163	0.0527196	0.0177065	Vdr	1
GO:0032107	BP	GO:0032107	regulation of response to nutrient levels	44949	35/28564	0.0278163	0.0527196	0.0177065	Vdr	1
GO:0032607	BP	GO:0032607	interferon-alpha production	44949	35/28564	0.0278163	0.0527196	0.0177065	Tlr4	1
GO:0050951	BP	GO:0050951	sensory perception of temperature stimulus	44949	35/28564	0.0278163	0.0527196	0.0177065	Tlr4	1
GO:0090504	BP	GO:0090504	epiboly	44949	35/28564	0.0278163	0.0527196	0.0177065	Cd44	1
GO:0097345	BP	GO:0097345	mitochondrial outer membrane permeabilization	44949	35/28564	0.0278163	0.0527196	0.0177065	Bnip3	1
GO:1903203	BP	GO:1903203	regulation of oxidative stress-induced neuron death	44949	35/28564	0.0278163	0.0527196	0.0177065	Tlr4	1
GO:1905476	BP	GO:1905476	negative regulation of protein localization to membrane	44949	35/28564	0.0278163	0.0527196	0.0177065	Cdh1	1
GO:2000515	BP	GO:2000515	negative regulation of CD4-positive, alpha-beta T cell activation	44949	35/28564	0.0278163	0.0527196	0.0177065	Cd44	1
GO:2000146	BP	GO:2000146	negative regulation of cell motility	44980	325/28564	0.0278967	0.0528178	0.0177395	Cdh1/Pparg	2
GO:0018105	BP	GO:0018105	peptidyl-serine phosphorylation	44980	326/28564	0.0280554	0.0530094	0.0178038	Cd44/Ddit4	2
GO:0018108	BP	GO:0018108	peptidyl-tyrosine phosphorylation	44980	326/28564	0.0280554	0.0530094	0.0178038	Cd44/Tlr4	2
GO:0009416	BP	GO:0009416	response to light stimulus	44980	327/28564	0.0282143	0.0532009	0.0178681	Creb1/Pparg	2
GO:0071496	BP	GO:0071496	cellular response to external stimulus	44980	327/28564	0.0282143	0.0532009	0.0178681	Prr5/Vdr	2
GO:0018212	BP	GO:0018212	peptidyl-tyrosine modification	44980	328/28564	0.0283737	0.0532752	0.0178931	Cd44/Tlr4	2
GO:0048608	BP	GO:0048608	reproductive structure development	44980	329/28564	0.0285334	0.0532752	0.0178931	Cd44/Cdh1	2
GO:0006775	BP	GO:0006775	fat-soluble vitamin metabolic process	44949	36/28564	0.0286001	0.0532752	0.0178931	Ttpa	1
GO:0035115	BP	GO:0035115	embryonic forelimb morphogenesis	44949	36/28564	0.0286001	0.0532752	0.0178931	Tfap2a	1
GO:0042168	BP	GO:0042168	heme metabolic process	44949	36/28564	0.0286001	0.0532752	0.0178931	Hmox1	1
GO:0043537	BP	GO:0043537	negative regulation of blood vessel endothelial cell migration	44949	36/28564	0.0286001	0.0532752	0.0178931	Pparg	1
GO:0046686	BP	GO:0046686	response to cadmium ion	44949	36/28564	0.0286001	0.0532752	0.0178931	Hmox1	1
GO:0048048	BP	GO:0048048	embryonic eye morphogenesis	44949	36/28564	0.0286001	0.0532752	0.0178931	Tfap2a	1
GO:0071711	BP	GO:0071711	basement membrane organization	44949	36/28564	0.0286001	0.0532752	0.0178931	Tfap2a	1
GO:0140632	BP	GO:0140632	inflammasome complex assembly	44949	36/28564	0.0286001	0.0532752	0.0178931	Tlr4	1
GO:1900368	BP	GO:1900368	regulation of post-transcriptional gene silencing by RNA	44949	36/28564	0.0286001	0.0532752	0.0178931	Pparg	1
GO:1902253	BP	GO:1902253	regulation of intrinsic apoptotic signaling pathway by p53 class mediator	44949	36/28564	0.0286001	0.0532752	0.0178931	Cd44	1
GO:0061458	BP	GO:0061458	reproductive system development	44980	333/28564	0.0291759	0.0538644	0.018091	Cd44/Cdh1	2
GO:0048562	BP	GO:0048562	embryonic organ morphogenesis	44980	334/28564	0.0293375	0.0538644	0.018091	Mycn/Tfap2a	2
GO:0002724	BP	GO:0002724	regulation of T cell cytokine production	44949	37/28564	0.0293832	0.0538644	0.018091	Il1b	1
GO:0007435	BP	GO:0007435	salivary gland morphogenesis	44949	37/28564	0.0293832	0.0538644	0.018091	Cdh1	1
GO:0010573	BP	GO:0010573	vascular endothelial growth factor production	44949	37/28564	0.0293832	0.0538644	0.018091	Il1b	1
GO:0010667	BP	GO:0010667	negative regulation of cardiac muscle cell apoptotic process	44949	37/28564	0.0293832	0.0538644	0.018091	Acot1	1
GO:0014912	BP	GO:0014912	negative regulation of smooth muscle cell migration	44949	37/28564	0.0293832	0.0538644	0.018091	Pparg	1
GO:0036475	BP	GO:0036475	neuron death in response to oxidative stress	44949	37/28564	0.0293832	0.0538644	0.018091	Tlr4	1
GO:0043243	BP	GO:0043243	positive regulation of protein-containing complex disassembly	44949	37/28564	0.0293832	0.0538644	0.018091	Bnip3	1
GO:0043516	BP	GO:0043516	regulation of DNA damage response, signal transduction by p53 class mediator	44949	37/28564	0.0293832	0.0538644	0.018091	Cd44	1
GO:0045672	BP	GO:0045672	positive regulation of osteoclast differentiation	44949	37/28564	0.0293832	0.0538644	0.018091	Creb1	1
GO:0045920	BP	GO:0045920	negative regulation of exocytosis	44949	37/28564	0.0293832	0.0538644	0.018091	Hmox1	1
GO:0048169	BP	GO:0048169	regulation of long-term neuronal synaptic plasticity	44949	37/28564	0.0293832	0.0538644	0.018091	Egr1	1
GO:0060147	BP	GO:0060147	regulation of post-transcriptional gene silencing	44949	37/28564	0.0293832	0.0538644	0.018091	Pparg	1
GO:0070542	BP	GO:0070542	response to fatty acid	44949	37/28564	0.0293832	0.0538644	0.018091	Tlr4	1
GO:0097242	BP	GO:0097242	amyloid-beta clearance	44949	37/28564	0.0293832	0.0538644	0.018091	Ttpa	1
GO:0002833	BP	GO:0002833	positive regulation of response to biotic stimulus	44980	335/28564	0.0294994	0.0540237	0.0181445	Nr1d1/Tlr4	2
GO:0007212	BP	GO:0007212	dopamine receptor signaling pathway	44949	38/28564	0.0301658	0.0545942	0.0183361	Rgs4	1
GO:0009595	BP	GO:0009595	detection of biotic stimulus	44949	38/28564	0.0301658	0.0545942	0.0183361	Tlr4	1
GO:0016339	BP	GO:0016339	calcium-dependent cell-cell adhesion via plasma membrane cell adhesion molecules	44949	38/28564	0.0301658	0.0545942	0.0183361	Cdh1	1
GO:0033273	BP	GO:0033273	response to vitamin	44949	38/28564	0.0301658	0.0545942	0.0183361	Vdr	1
GO:0043304	BP	GO:0043304	regulation of mast cell degranulation	44949	38/28564	0.0301658	0.0545942	0.0183361	Hmox1	1
GO:0060966	BP	GO:0060966	regulation of gene silencing by RNA	44949	38/28564	0.0301658	0.0545942	0.0183361	Pparg	1
GO:0062149	BP	GO:0062149	detection of stimulus involved in sensory perception of pain	44949	38/28564	0.0301658	0.0545942	0.0183361	Tlr4	1
GO:0090022	BP	GO:0090022	regulation of neutrophil chemotaxis	44949	38/28564	0.0301658	0.0545942	0.0183361	Il1b	1
GO:0120178	BP	GO:0120178	steroid hormone biosynthetic process	44949	38/28564	0.0301658	0.0545942	0.0183361	Egr1	1
GO:1902110	BP	GO:1902110	positive regulation of mitochondrial membrane permeability involved in apoptotic process	44949	38/28564	0.0301658	0.0545942	0.0183361	Bnip3	1
GO:1902229	BP	GO:1902229	regulation of intrinsic apoptotic signaling pathway in response to DNA damage	44949	38/28564	0.0301658	0.0545942	0.0183361	Cd44	1
GO:1903715	BP	GO:1903715	regulation of aerobic respiration	44949	38/28564	0.0301658	0.0545942	0.0183361	Bnip3	1
GO:0016042	BP	GO:0016042	lipid catabolic process	44980	342/28564	0.0306429	0.0553045	0.0185746	Hsd17b11/Il1b	2
GO:0051251	BP	GO:0051251	positive regulation of lymphocyte activation	44980	342/28564	0.0306429	0.0553045	0.0185746	Il1b/Tlr4	2
GO:0021983	BP	GO:0021983	pituitary gland development	44949	39/28564	0.0309477	0.0553045	0.0185746	Creb1	1
GO:0033032	BP	GO:0033032	regulation of myeloid cell apoptotic process	44949	39/28564	0.0309477	0.0553045	0.0185746	Cd44	1
GO:0045589	BP	GO:0045589	regulation of regulatory T cell differentiation	44949	39/28564	0.0309477	0.0553045	0.0185746	Cd44	1
GO:0045940	BP	GO:0045940	positive regulation of steroid metabolic process	44949	39/28564	0.0309477	0.0553045	0.0185746	Nr1d1	1
GO:0060479	BP	GO:0060479	lung cell differentiation	44949	39/28564	0.0309477	0.0553045	0.0185746	Creb1	1
GO:0060487	BP	GO:0060487	lung epithelial cell differentiation	44949	39/28564	0.0309477	0.0553045	0.0185746	Creb1	1
GO:0071634	BP	GO:0071634	regulation of transforming growth factor beta production	44949	39/28564	0.0309477	0.0553045	0.0185746	Creb1	1
GO:0090049	BP	GO:0090049	regulation of cell migration involved in sprouting angiogenesis	44949	39/28564	0.0309477	0.0553045	0.0185746	Hmox1	1
GO:0099170	BP	GO:0099170	postsynaptic modulation of chemical synaptic transmission	44949	39/28564	0.0309477	0.0553045	0.0185746	Cdh1	1
GO:1904037	BP	GO:1904037	positive regulation of epithelial cell apoptotic process	44949	39/28564	0.0309477	0.0553045	0.0185746	Hmox1	1
GO:1904645	BP	GO:1904645	response to amyloid-beta	44949	39/28564	0.0309477	0.0553045	0.0185746	Tlr4	1
GO:0018209	BP	GO:0018209	peptidyl-serine modification	44980	345/28564	0.0311384	0.0555914	0.018671	Cd44/Ddit4	2
GO:0015980	BP	GO:0015980	energy derivation by oxidation of organic compounds	44980	347/28564	0.0314705	0.0559961	0.0188069	Bnip3/Nr1d1	2
GO:0055074	BP	GO:0055074	calcium ion homeostasis	44980	347/28564	0.0314705	0.0559961	0.0188069	Bnip3/Vdr	2
GO:0006026	BP	GO:0006026	aminoglycan catabolic process	44949	40/28564	0.0317291	0.0559961	0.0188069	Cd44	1
GO:0010664	BP	GO:0010664	negative regulation of striated muscle cell apoptotic process	44949	40/28564	0.0317291	0.0559961	0.0188069	Acot1	1
GO:0032094	BP	GO:0032094	response to food	44949	40/28564	0.0317291	0.0559961	0.0188069	Pparg	1
GO:0032689	BP	GO:0032689	negative regulation of type II interferon production	44949	40/28564	0.0317291	0.0559961	0.0188069	Tlr4	1
GO:0032743	BP	GO:0032743	positive regulation of interleukin-2 production	44949	40/28564	0.0317291	0.0559961	0.0188069	Il1b	1
GO:0042745	BP	GO:0042745	circadian sleep/wake cycle	44949	40/28564	0.0317291	0.0559961	0.0188069	Nr1d1	1
GO:0043267	BP	GO:0043267	negative regulation of potassium ion transport	44949	40/28564	0.0317291	0.0559961	0.0188069	Rgs4	1
GO:0061436	BP	GO:0061436	establishment of skin barrier	44949	40/28564	0.0317291	0.0559961	0.0188069	Cdh1	1
GO:1902686	BP	GO:1902686	mitochondrial outer membrane permeabilization involved in programmed cell death	44949	40/28564	0.0317291	0.0559961	0.0188069	Bnip3	1
GO:1905332	BP	GO:1905332	positive regulation of morphogenesis of an epithelium	44949	40/28564	0.0317291	0.0559961	0.0188069	Lcn2	1
GO:0006636	BP	GO:0006636	unsaturated fatty acid biosynthetic process	44949	41/28564	0.0325099	0.0567769	0.0190692	Il1b	1
GO:0007431	BP	GO:0007431	salivary gland development	44949	41/28564	0.0325099	0.0567769	0.0190692	Cdh1	1
GO:0010464	BP	GO:0010464	regulation of mesenchymal cell proliferation	44949	41/28564	0.0325099	0.0567769	0.0190692	Mycn	1
GO:0030224	BP	GO:0030224	monocyte differentiation	44949	41/28564	0.0325099	0.0567769	0.0190692	Pparg	1
GO:0033006	BP	GO:0033006	regulation of mast cell activation involved in immune response	44949	41/28564	0.0325099	0.0567769	0.0190692	Hmox1	1
GO:0038179	BP	GO:0038179	neurotrophin signaling pathway	44949	41/28564	0.0325099	0.0567769	0.0190692	Ddit4	1
GO:0045601	BP	GO:0045601	regulation of endothelial cell differentiation	44949	41/28564	0.0325099	0.0567769	0.0190692	Il1b	1
GO:0060603	BP	GO:0060603	mammary gland duct morphogenesis	44949	41/28564	0.0325099	0.0567769	0.0190692	Vdr	1
GO:0071604	BP	GO:0071604	transforming growth factor beta production	44949	41/28564	0.0325099	0.0567769	0.0190692	Creb1	1
GO:1900744	BP	GO:1900744	regulation of p38MAPK cascade	44949	41/28564	0.0325099	0.0567769	0.0190692	Il1b	1
GO:2000463	BP	GO:2000463	positive regulation of excitatory postsynaptic potential	44949	41/28564	0.0325099	0.0567769	0.0190692	Rgs4	1
GO:0003009	BP	GO:0003009	skeletal muscle contraction	44949	42/28564	0.03329	0.0577569	0.0193983	Nr4a1	1
GO:0031076	BP	GO:0031076	embryonic camera-type eye development	44949	42/28564	0.03329	0.0577569	0.0193983	Tfap2a	1
GO:0032733	BP	GO:0032733	positive regulation of interleukin-10 production	44949	42/28564	0.03329	0.0577569	0.0193983	Tlr4	1
GO:0040018	BP	GO:0040018	positive regulation of multicellular organism growth	44949	42/28564	0.03329	0.0577569	0.0193983	Creb1	1
GO:0045823	BP	GO:0045823	positive regulation of heart contraction	44949	42/28564	0.03329	0.0577569	0.0193983	Rgs4	1
GO:0060325	BP	GO:0060325	face morphogenesis	44949	42/28564	0.03329	0.0577569	0.0193983	Tfap2a	1
GO:2000279	BP	GO:2000279	negative regulation of DNA biosynthetic process	44949	42/28564	0.03329	0.0577569	0.0193983	Pparg	1
GO:1902105	BP	GO:1902105	regulation of leukocyte differentiation	44980	359/28564	0.033493	0.0580546	0.0194983	Cd44/Creb1	2
GO:0040013	BP	GO:0040013	negative regulation of locomotion	44980	360/28564	0.0336638	0.0582959	0.0195793	Cdh1/Pparg	2
GO:0002021	BP	GO:0002021	response to dietary excess	44949	43/28564	0.0340696	0.0584502	0.0196312	Pparg	1
GO:0006778	BP	GO:0006778	porphyrin-containing compound metabolic process	44949	43/28564	0.0340696	0.0584502	0.0196312	Hmox1	1
GO:0006953	BP	GO:0006953	acute-phase response	44949	43/28564	0.0340696	0.0584502	0.0196312	Il1b	1
GO:0010939	BP	GO:0010939	regulation of necrotic cell death	44949	43/28564	0.0340696	0.0584502	0.0196312	Bnip3	1
GO:0032735	BP	GO:0032735	positive regulation of interleukin-12 production	44949	43/28564	0.0340696	0.0584502	0.0196312	Tlr4	1
GO:0035794	BP	GO:0035794	positive regulation of mitochondrial membrane permeability	44949	43/28564	0.0340696	0.0584502	0.0196312	Bnip3	1
GO:0045066	BP	GO:0045066	regulatory T cell differentiation	44949	43/28564	0.0340696	0.0584502	0.0196312	Cd44	1
GO:0050892	BP	GO:0050892	intestinal absorption	44949	43/28564	0.0340696	0.0584502	0.0196312	Vdr	1
GO:0051154	BP	GO:0051154	negative regulation of striated muscle cell differentiation	44949	43/28564	0.0340696	0.0584502	0.0196312	Rgs4	1
GO:0061081	BP	GO:0061081	positive regulation of myeloid leukocyte cytokine production involved in immune response	44949	43/28564	0.0340696	0.0584502	0.0196312	Tlr4	1
GO:0042176	BP	GO:0042176	regulation of protein catabolic process	44980	364/28564	0.0343506	0.0588777	0.0197747	Cdh1/Il1b	2
GO:0001782	BP	GO:0001782	B cell homeostasis	44949	44/28564	0.0348485	0.0589106	0.0197858	Cd44	1
GO:0008207	BP	GO:0008207	C21-steroid hormone metabolic process	44949	44/28564	0.0348485	0.0589106	0.0197858	Egr1	1
GO:0010874	BP	GO:0010874	regulation of cholesterol efflux	44949	44/28564	0.0348485	0.0589106	0.0197858	Pparg	1
GO:0016925	BP	GO:0016925	protein sumoylation	44949	44/28564	0.0348485	0.0589106	0.0197858	Egr1	1
GO:0031128	BP	GO:0031128	developmental induction	44949	44/28564	0.0348485	0.0589106	0.0197858	Tfap2a	1
GO:0042181	BP	GO:0042181	ketone biosynthetic process	44949	44/28564	0.0348485	0.0589106	0.0197858	Egr1	1
GO:0044331	BP	GO:0044331	cell-cell adhesion mediated by cadherin	44949	44/28564	0.0348485	0.0589106	0.0197858	Cdh1	1
GO:0046621	BP	GO:0046621	negative regulation of organ growth	44949	44/28564	0.0348485	0.0589106	0.0197858	Rgs4	1
GO:0046627	BP	GO:0046627	negative regulation of insulin receptor signaling pathway	44949	44/28564	0.0348485	0.0589106	0.0197858	Il1b	1
GO:0048730	BP	GO:0048730	epidermis morphogenesis	44949	44/28564	0.0348485	0.0589106	0.0197858	Tfap2a	1
GO:0050691	BP	GO:0050691	regulation of defense response to virus by host	44949	44/28564	0.0348485	0.0589106	0.0197858	Il1b	1
GO:1901998	BP	GO:1901998	toxin transport	44949	44/28564	0.0348485	0.0589106	0.0197858	Bnip3	1
GO:1902108	BP	GO:1902108	regulation of mitochondrial membrane permeability involved in apoptotic process	44949	44/28564	0.0348485	0.0589106	0.0197858	Bnip3	1
GO:1902624	BP	GO:1902624	positive regulation of neutrophil migration	44949	44/28564	0.0348485	0.0589106	0.0197858	Il1b	1
GO:2000008	BP	GO:2000008	regulation of protein localization to cell surface	44949	44/28564	0.0348485	0.0589106	0.0197858	Cdh1	1
GO:0051346	BP	GO:0051346	negative regulation of hydrolase activity	44980	370/28564	0.0353911	0.0596798	0.0200441	Cd44/Nr4a1	2
GO:1904062	BP	GO:1904062	regulation of monoatomic cation transmembrane transport	44980	371/28564	0.0355657	0.0596798	0.0200441	Lcn2/Rgs4	2
GO:0006509	BP	GO:0006509	membrane protein ectodomain proteolysis	44949	45/28564	0.0356269	0.0596798	0.0200441	Il1b	1
GO:0010935	BP	GO:0010935	regulation of macrophage cytokine production	44949	45/28564	0.0356269	0.0596798	0.0200441	Tlr4	1
GO:0045840	BP	GO:0045840	positive regulation of mitotic nuclear division	44949	45/28564	0.0356269	0.0596798	0.0200441	Il1b	1
GO:0046320	BP	GO:0046320	regulation of fatty acid oxidation	44949	45/28564	0.0356269	0.0596798	0.0200441	Pparg	1
GO:0046636	BP	GO:0046636	negative regulation of alpha-beta T cell activation	44949	45/28564	0.0356269	0.0596798	0.0200441	Cd44	1
GO:0048147	BP	GO:0048147	negative regulation of fibroblast proliferation	44949	45/28564	0.0356269	0.0596798	0.0200441	Pparg	1
GO:0051180	BP	GO:0051180	vitamin transport	44949	45/28564	0.0356269	0.0596798	0.0200441	Ttpa	1
GO:1902742	BP	GO:1902742	apoptotic process involved in development	44949	45/28564	0.0356269	0.0596798	0.0200441	Vdr	1
GO:0001783	BP	GO:0001783	B cell apoptotic process	44949	46/28564	0.0364046	0.0600562	0.0201706	Cd44	1
GO:0001937	BP	GO:0001937	negative regulation of endothelial cell proliferation	44949	46/28564	0.0364046	0.0600562	0.0201706	Pparg	1
GO:0002931	BP	GO:0002931	response to ischemia	44949	46/28564	0.0364046	0.0600562	0.0201706	Egr1	1
GO:0003382	BP	GO:0003382	epithelial cell morphogenesis	44949	46/28564	0.0364046	0.0600562	0.0201706	Cdh1	1
GO:0005978	BP	GO:0005978	glycogen biosynthetic process	44949	46/28564	0.0364046	0.0600562	0.0201706	Nr1d1	1
GO:0008206	BP	GO:0008206	bile acid metabolic process	44949	46/28564	0.0364046	0.0600562	0.0201706	Nr1d1	1
GO:0009250	BP	GO:0009250	glucan biosynthetic process	44949	46/28564	0.0364046	0.0600562	0.0201706	Nr1d1	1
GO:0009268	BP	GO:0009268	response to pH	44949	46/28564	0.0364046	0.0600562	0.0201706	Ttpa	1
GO:0030279	BP	GO:0030279	negative regulation of ossification	44949	46/28564	0.0364046	0.0600562	0.0201706	Vdr	1
GO:0032373	BP	GO:0032373	positive regulation of sterol transport	44949	46/28564	0.0364046	0.0600562	0.0201706	Pparg	1
GO:0032376	BP	GO:0032376	positive regulation of cholesterol transport	44949	46/28564	0.0364046	0.0600562	0.0201706	Pparg	1
GO:0032660	BP	GO:0032660	regulation of interleukin-17 production	44949	46/28564	0.0364046	0.0600562	0.0201706	Tlr4	1
GO:0033028	BP	GO:0033028	myeloid cell apoptotic process	44949	46/28564	0.0364046	0.0600562	0.0201706	Cd44	1
GO:0051452	BP	GO:0051452	intracellular pH reduction	44949	46/28564	0.0364046	0.0600562	0.0201706	Ttpa	1
GO:1903524	BP	GO:1903524	positive regulation of blood circulation	44949	46/28564	0.0364046	0.0600562	0.0201706	Rgs4	1
GO:1905710	BP	GO:1905710	positive regulation of membrane permeability	44949	46/28564	0.0364046	0.0600562	0.0201706	Bnip3	1
GO:2000191	BP	GO:2000191	regulation of fatty acid transport	44949	46/28564	0.0364046	0.0600562	0.0201706	Il1b	1
GO:0051962	BP	GO:0051962	positive regulation of nervous system development	44980	379/28564	0.036975	0.0609426	0.0204683	Il1b/Pparg	2
GO:1903037	BP	GO:1903037	regulation of leukocyte cell-cell adhesion	44980	380/28564	0.0371526	0.0610654	0.0205095	Cd44/Il1b	2
GO:0035136	BP	GO:0035136	forelimb morphogenesis	44949	47/28564	0.0371817	0.0610654	0.0205095	Tfap2a	1
GO:0051972	BP	GO:0051972	regulation of telomerase activity	44949	47/28564	0.0371817	0.0610654	0.0205095	Pparg	1
GO:2001239	BP	GO:2001239	regulation of extrinsic apoptotic signaling pathway in absence of ligand	44949	47/28564	0.0371817	0.0610654	0.0205095	Il1b	1
GO:0010639	BP	GO:0010639	negative regulation of organelle organization	44980	381/28564	0.0373306	0.0612554	0.0205733	Bnip3/Pparg	2
GO:0045862	BP	GO:0045862	positive regulation of proteolysis	44980	384/28564	0.0378667	0.0616822	0.0207167	Il1b/Pparg	2
GO:0050863	BP	GO:0050863	regulation of T cell activation	44980	384/28564	0.0378667	0.0616822	0.0207167	Cd44/Il1b	2
GO:0002369	BP	GO:0002369	T cell cytokine production	44949	48/28564	0.0379583	0.0616822	0.0207167	Il1b	1
GO:0002701	BP	GO:0002701	negative regulation of production of molecular mediator of immune response	44949	48/28564	0.0379583	0.0616822	0.0207167	Hmox1	1
GO:0003298	BP	GO:0003298	physiological muscle hypertrophy	44949	48/28564	0.0379583	0.0616822	0.0207167	Rgs4	1
GO:0003301	BP	GO:0003301	physiological cardiac muscle hypertrophy	44949	48/28564	0.0379583	0.0616822	0.0207167	Rgs4	1
GO:0030517	BP	GO:0030517	negative regulation of axon extension	44949	48/28564	0.0379583	0.0616822	0.0207167	Cdh1	1
GO:0043124	BP	GO:0043124	negative regulation of I-kappaB kinase/NF-kappaB signaling	44949	48/28564	0.0379583	0.0616822	0.0207167	Nr1d1	1
GO:0060323	BP	GO:0060323	head morphogenesis	44949	48/28564	0.0379583	0.0616822	0.0207167	Tfap2a	1
GO:0061049	BP	GO:0061049	cell growth involved in cardiac muscle cell development	44949	48/28564	0.0379583	0.0616822	0.0207167	Rgs4	1
GO:0071300	BP	GO:0071300	cellular response to retinoic acid	44949	48/28564	0.0379583	0.0616822	0.0207167	Creb1	1
GO:0048167	BP	GO:0048167	regulation of synaptic plasticity	44980	386/28564	0.0382257	0.0620621	0.0208443	Creb1/Egr1	2
GO:0009409	BP	GO:0009409	response to cold	44949	49/28564	0.0387342	0.0623939	0.0209557	Pparg	1
GO:0010543	BP	GO:0010543	regulation of platelet activation	44949	49/28564	0.0387342	0.0623939	0.0209557	Tlr4	1
GO:0030890	BP	GO:0030890	positive regulation of B cell proliferation	44949	49/28564	0.0387342	0.0623939	0.0209557	Tlr4	1
GO:0032620	BP	GO:0032620	interleukin-17 production	44949	49/28564	0.0387342	0.0623939	0.0209557	Tlr4	1
GO:0032728	BP	GO:0032728	positive regulation of interferon-beta production	44949	49/28564	0.0387342	0.0623939	0.0209557	Tlr4	1
GO:0042304	BP	GO:0042304	regulation of fatty acid biosynthetic process	44949	49/28564	0.0387342	0.0623939	0.0209557	Il1b	1
GO:0048483	BP	GO:0048483	autonomic nervous system development	44949	49/28564	0.0387342	0.0623939	0.0209557	Tfap2a	1
GO:0062208	BP	GO:0062208	positive regulation of pattern recognition receptor signaling pathway	44949	49/28564	0.0387342	0.0623939	0.0209557	Tlr4	1
GO:0071385	BP	GO:0071385	cellular response to glucocorticoid stimulus	44949	49/28564	0.0387342	0.0623939	0.0209557	Ddit4	1
GO:0002757	BP	GO:0002757	immune response-activating signaling pathway	44980	391/28564	0.0391291	0.0629201	0.0211324	Nr1d1/Tlr4	2
GO:0048872	BP	GO:0048872	homeostasis of number of cells	44980	391/28564	0.0391291	0.0629201	0.0211324	Cd44/Hmox1	2
GO:0010332	BP	GO:0010332	response to gamma radiation	44949	50/28564	0.0395096	0.0631469	0.0212086	Egr1	1
GO:0010762	BP	GO:0010762	regulation of fibroblast migration	44949	50/28564	0.0395096	0.0631469	0.0212086	Tfap2a	1
GO:0010799	BP	GO:0010799	regulation of peptidyl-threonine phosphorylation	44949	50/28564	0.0395096	0.0631469	0.0212086	Ddit4	1
GO:0010837	BP	GO:0010837	regulation of keratinocyte proliferation	44949	50/28564	0.0395096	0.0631469	0.0212086	Vdr	1
GO:0010862	BP	GO:0010862	positive regulation of pathway-restricted SMAD protein phosphorylation	44949	50/28564	0.0395096	0.0631469	0.0212086	Pparg	1
GO:0039531	BP	GO:0039531	regulation of viral-induced cytoplasmic pattern recognition receptor signaling pathway	44949	50/28564	0.0395096	0.0631469	0.0212086	Tlr4	1
GO:0090102	BP	GO:0090102	cochlea development	44949	50/28564	0.0395096	0.0631469	0.0212086	Cdh1	1
GO:0014888	BP	GO:0014888	striated muscle adaptation	44949	51/28564	0.0402843	0.0638325	0.0214389	Pparg	1
GO:0032350	BP	GO:0032350	regulation of hormone metabolic process	44949	51/28564	0.0402843	0.0638325	0.0214389	Egr1	1
GO:0038066	BP	GO:0038066	p38MAPK cascade	44949	51/28564	0.0402843	0.0638325	0.0214389	Il1b	1
GO:0042088	BP	GO:0042088	T-helper 1 type immune response	44949	51/28564	0.0402843	0.0638325	0.0214389	Il1b	1
GO:0046456	BP	GO:0046456	icosanoid biosynthetic process	44949	51/28564	0.0402843	0.0638325	0.0214389	Il1b	1
GO:0046640	BP	GO:0046640	regulation of alpha-beta T cell proliferation	44949	51/28564	0.0402843	0.0638325	0.0214389	Cd44	1
GO:0061028	BP	GO:0061028	establishment of endothelial barrier	44949	51/28564	0.0402843	0.0638325	0.0214389	Il1b	1
GO:0090199	BP	GO:0090199	regulation of release of cytochrome c from mitochondria	44949	51/28564	0.0402843	0.0638325	0.0214389	Bnip3	1
GO:1902041	BP	GO:1902041	regulation of extrinsic apoptotic signaling pathway via death domain receptors	44949	51/28564	0.0402843	0.0638325	0.0214389	Hmox1	1
GO:1902743	BP	GO:1902743	regulation of lamellipodium organization	44949	51/28564	0.0402843	0.0638325	0.0214389	Cd44	1
GO:0010718	BP	GO:0010718	positive regulation of epithelial to mesenchymal transition	44949	52/28564	0.0410585	0.0649477	0.0218134	Il1b	1
GO:0050974	BP	GO:0050974	detection of mechanical stimulus involved in sensory perception	44949	52/28564	0.0410585	0.0649477	0.0218134	Tlr4	1
GO:0002764	BP	GO:0002764	immune response-regulating signaling pathway	44980	402/28564	0.0411454	0.0650294	0.0218409	Nr1d1/Tlr4	2
GO:0032535	BP	GO:0032535	regulation of cellular component size	44980	404/28564	0.0415162	0.0655593	0.0220188	Cdh1/Creb1	2
GO:0006024	BP	GO:0006024	glycosaminoglycan biosynthetic process	44949	53/28564	0.0418321	0.0657208	0.0220731	Il1b	1
GO:0021879	BP	GO:0021879	forebrain neuron differentiation	44949	53/28564	0.0418321	0.0657208	0.0220731	Tfap2a	1
GO:0030850	BP	GO:0030850	prostate gland development	44949	53/28564	0.0418321	0.0657208	0.0220731	Cd44	1
GO:0033013	BP	GO:0033013	tetrapyrrole metabolic process	44949	53/28564	0.0418321	0.0657208	0.0220731	Hmox1	1
GO:0042307	BP	GO:0042307	positive regulation of protein import into nucleus	44949	53/28564	0.0418321	0.0657208	0.0220731	Cdh1	1
GO:0045581	BP	GO:0045581	negative regulation of T cell differentiation	44949	53/28564	0.0418321	0.0657208	0.0220731	Cd44	1
GO:0002696	BP	GO:0002696	positive regulation of leukocyte activation	44980	408/28564	0.0422617	0.0663393	0.0222808	Il1b/Tlr4	2
GO:0002920	BP	GO:0002920	regulation of humoral immune response	44949	54/28564	0.042605	0.0665388	0.0223478	Il1b	1
GO:0015804	BP	GO:0015804	neutral amino acid transport	44949	54/28564	0.042605	0.0665388	0.0223478	Rgs4	1
GO:0032965	BP	GO:0032965	regulation of collagen biosynthetic process	44949	54/28564	0.042605	0.0665388	0.0223478	Pparg	1
GO:0035272	BP	GO:0035272	exocrine system development	44949	54/28564	0.042605	0.0665388	0.0223478	Cdh1	1
GO:0071384	BP	GO:0071384	cellular response to corticosteroid stimulus	44949	54/28564	0.042605	0.0665388	0.0223478	Ddit4	1
GO:1902622	BP	GO:1902622	regulation of neutrophil migration	44949	54/28564	0.042605	0.0665388	0.0223478	Il1b	1
GO:0006110	BP	GO:0006110	regulation of glycolytic process	44949	55/28564	0.0433774	0.0674029	0.022638	Ddit4	1
GO:0010463	BP	GO:0010463	mesenchymal cell proliferation	44949	55/28564	0.0433774	0.0674029	0.022638	Mycn	1
GO:0010883	BP	GO:0010883	regulation of lipid storage	44949	55/28564	0.0433774	0.0674029	0.022638	Pparg	1
GO:0032715	BP	GO:0032715	negative regulation of interleukin-6 production	44949	55/28564	0.0433774	0.0674029	0.022638	Tlr4	1
GO:0034605	BP	GO:0034605	cellular response to heat	44949	55/28564	0.0433774	0.0674029	0.022638	Hmox1	1
GO:0089718	BP	GO:0089718	amino acid import across plasma membrane	44949	55/28564	0.0433774	0.0674029	0.022638	Rgs4	1
GO:0030900	BP	GO:0030900	forebrain development	44980	416/28564	0.043768	0.0679526	0.0228227	Creb1/Tfap2a	2
GO:0010596	BP	GO:0010596	negative regulation of endothelial cell migration	44949	56/28564	0.0441491	0.0682574	0.022925	Pparg	1
GO:0031648	BP	GO:0031648	protein destabilization	44949	56/28564	0.0441491	0.0682574	0.022925	Nr1d1	1
GO:0046633	BP	GO:0046633	alpha-beta T cell proliferation	44949	56/28564	0.0441491	0.0682574	0.022925	Cd44	1
GO:0048701	BP	GO:0048701	embryonic cranial skeleton morphogenesis	44949	56/28564	0.0441491	0.0682574	0.022925	Tfap2a	1
GO:1901861	BP	GO:1901861	regulation of muscle tissue development	44949	56/28564	0.0441491	0.0682574	0.022925	Creb1	1
GO:0007159	BP	GO:0007159	leukocyte cell-cell adhesion	44980	420/28564	0.0445287	0.0687017	0.0230742	Cd44/Il1b	2
GO:0006826	BP	GO:0006826	iron ion transport	44949	57/28564	0.0449203	0.0687017	0.0230742	Lcn2	1
GO:0010677	BP	GO:0010677	negative regulation of cellular carbohydrate metabolic process	44949	57/28564	0.0449203	0.0687017	0.0230742	Ddit4	1
GO:0021545	BP	GO:0021545	cranial nerve development	44949	57/28564	0.0449203	0.0687017	0.0230742	Tfap2a	1
GO:0030225	BP	GO:0030225	macrophage differentiation	44949	57/28564	0.0449203	0.0687017	0.0230742	Tlr4	1
GO:0043300	BP	GO:0043300	regulation of leukocyte degranulation	44949	57/28564	0.0449203	0.0687017	0.0230742	Hmox1	1
GO:0043507	BP	GO:0043507	positive regulation of JUN kinase activity	44949	57/28564	0.0449203	0.0687017	0.0230742	Il1b	1
GO:0044060	BP	GO:0044060	regulation of endocrine process	44949	57/28564	0.0449203	0.0687017	0.0230742	Vdr	1
GO:0048713	BP	GO:0048713	regulation of oligodendrocyte differentiation	44949	57/28564	0.0449203	0.0687017	0.0230742	Pparg	1
GO:0060428	BP	GO:0060428	lung epithelium development	44949	57/28564	0.0449203	0.0687017	0.0230742	Creb1	1
GO:0061383	BP	GO:0061383	trabecula morphogenesis	44949	57/28564	0.0449203	0.0687017	0.0230742	Vdr	1
GO:1900271	BP	GO:1900271	regulation of long-term synaptic potentiation	44949	57/28564	0.0449203	0.0687017	0.0230742	Creb1	1
GO:2001222	BP	GO:2001222	regulation of neuron migration	44949	57/28564	0.0449203	0.0687017	0.0230742	Cdh1	1
GO:0006023	BP	GO:0006023	aminoglycan biosynthetic process	44949	58/28564	0.0456909	0.069306	0.0232772	Il1b	1
GO:0006692	BP	GO:0006692	prostanoid metabolic process	44949	58/28564	0.0456909	0.069306	0.0232772	Il1b	1
GO:0006693	BP	GO:0006693	prostaglandin metabolic process	44949	58/28564	0.0456909	0.069306	0.0232772	Il1b	1
GO:0030514	BP	GO:0030514	negative regulation of BMP signaling pathway	44949	58/28564	0.0456909	0.069306	0.0232772	Pparg	1
GO:0033619	BP	GO:0033619	membrane protein proteolysis	44949	58/28564	0.0456909	0.069306	0.0232772	Il1b	1
GO:0034332	BP	GO:0034332	adherens junction organization	44949	58/28564	0.0456909	0.069306	0.0232772	Cdh1	1
GO:0043303	BP	GO:0043303	mast cell degranulation	44949	58/28564	0.0456909	0.069306	0.0232772	Hmox1	1
GO:0043536	BP	GO:0043536	positive regulation of blood vessel endothelial cell migration	44949	58/28564	0.0456909	0.069306	0.0232772	Hmox1	1
GO:0043687	BP	GO:0043687	post-translational protein modification	44949	58/28564	0.0456909	0.069306	0.0232772	Egr1	1
GO:0070229	BP	GO:0070229	negative regulation of lymphocyte apoptotic process	44949	58/28564	0.0456909	0.069306	0.0232772	Cd44	1
GO:0050867	BP	GO:0050867	positive regulation of cell activation	44980	430/28564	0.0464523	0.0700137	0.0235149	Il1b/Tlr4	2
GO:0001825	BP	GO:0001825	blastocyst formation	44949	59/28564	0.0464609	0.0700137	0.0235149	Cdh1	1
GO:0050881	BP	GO:0050881	musculoskeletal movement	44949	59/28564	0.0464609	0.0700137	0.0235149	Nr4a1	1
GO:0051123	BP	GO:0051123	RNA polymerase II preinitiation complex assembly	44949	59/28564	0.0464609	0.0700137	0.0235149	Creb1	1
GO:0140353	BP	GO:0140353	lipid export from cell	44949	59/28564	0.0464609	0.0700137	0.0235149	Il1b	1
GO:1903350	BP	GO:1903350	response to dopamine	44949	59/28564	0.0464609	0.0700137	0.0235149	Rgs4	1
GO:1903351	BP	GO:1903351	cellular response to dopamine	44949	59/28564	0.0464609	0.0700137	0.0235149	Rgs4	1
GO:1905953	BP	GO:1905953	negative regulation of lipid localization	44949	59/28564	0.0464609	0.0700137	0.0235149	Pparg	1
GO:0002448	BP	GO:0002448	mast cell mediated immunity	44949	60/28564	0.0472303	0.0705398	0.0236916	Hmox1	1
GO:0006956	BP	GO:0006956	complement activation	44949	60/28564	0.0472303	0.0705398	0.0236916	Il1b	1
GO:0032309	BP	GO:0032309	icosanoid secretion	44949	60/28564	0.0472303	0.0705398	0.0236916	Il1b	1
GO:0033003	BP	GO:0033003	regulation of mast cell activation	44949	60/28564	0.0472303	0.0705398	0.0236916	Hmox1	1
GO:0035924	BP	GO:0035924	cellular response to vascular endothelial growth factor stimulus	44949	60/28564	0.0472303	0.0705398	0.0236916	Nr4a1	1
GO:0045744	BP	GO:0045744	negative regulation of G protein-coupled receptor signaling pathway	44949	60/28564	0.0472303	0.0705398	0.0236916	Rgs4	1
GO:0050879	BP	GO:0050879	multicellular organismal movement	44949	60/28564	0.0472303	0.0705398	0.0236916	Nr4a1	1
GO:0051930	BP	GO:0051930	regulation of sensory perception of pain	44949	60/28564	0.0472303	0.0705398	0.0236916	Tlr4	1
GO:0060443	BP	GO:0060443	mammary gland morphogenesis	44949	60/28564	0.0472303	0.0705398	0.0236916	Vdr	1
GO:0071622	BP	GO:0071622	regulation of granulocyte chemotaxis	44949	60/28564	0.0472303	0.0705398	0.0236916	Il1b	1
GO:0009150	BP	GO:0009150	purine ribonucleotide metabolic process	44980	434/28564	0.0472303	0.0705398	0.0236916	Acot1/Ddit4	2
GO:0043254	BP	GO:0043254	regulation of protein-containing complex assembly	44980	435/28564	0.0474256	0.0707742	0.0237703	Creb1/Tlr4	2
GO:0002066	BP	GO:0002066	columnar/cuboidal epithelial cell development	44949	61/28564	0.0479991	0.0712269	0.0239224	Cdh1	1
GO:0002279	BP	GO:0002279	mast cell activation involved in immune response	44949	61/28564	0.0479991	0.0712269	0.0239224	Hmox1	1
GO:0030858	BP	GO:0030858	positive regulation of epithelial cell differentiation	44949	61/28564	0.0479991	0.0712269	0.0239224	Vdr	1
GO:0042491	BP	GO:0042491	inner ear auditory receptor cell differentiation	44949	61/28564	0.0479991	0.0712269	0.0239224	Mycn	1
GO:0043392	BP	GO:0043392	negative regulation of DNA binding	44949	61/28564	0.0479991	0.0712269	0.0239224	Hmox1	1
GO:0051931	BP	GO:0051931	regulation of sensory perception	44949	61/28564	0.0479991	0.0712269	0.0239224	Tlr4	1
GO:1900015	BP	GO:1900015	regulation of cytokine production involved in inflammatory response	44949	61/28564	0.0479991	0.0712269	0.0239224	Tlr4	1
GO:0002011	BP	GO:0002011	morphogenesis of an epithelial sheet	44949	62/28564	0.0487673	0.0719619	0.0241692	Cd44	1
GO:0010712	BP	GO:0010712	regulation of collagen metabolic process	44949	62/28564	0.0487673	0.0719619	0.0241692	Pparg	1
GO:0032655	BP	GO:0032655	regulation of interleukin-12 production	44949	62/28564	0.0487673	0.0719619	0.0241692	Tlr4	1
GO:0042446	BP	GO:0042446	hormone biosynthetic process	44949	62/28564	0.0487673	0.0719619	0.0241692	Egr1	1
GO:0043616	BP	GO:0043616	keratinocyte proliferation	44949	62/28564	0.0487673	0.0719619	0.0241692	Vdr	1
GO:0045620	BP	GO:0045620	negative regulation of lymphocyte differentiation	44949	62/28564	0.0487673	0.0719619	0.0241692	Cd44	1
GO:0046902	BP	GO:0046902	regulation of mitochondrial membrane permeability	44949	62/28564	0.0487673	0.0719619	0.0241692	Bnip3	1
GO:0032964	BP	GO:0032964	collagen biosynthetic process	44949	63/28564	0.0495349	0.0728036	0.0244519	Pparg	1
GO:0033692	BP	GO:0033692	cellular polysaccharide biosynthetic process	44949	63/28564	0.0495349	0.0728036	0.0244519	Nr1d1	1
GO:0035176	BP	GO:0035176	social behavior	44949	63/28564	0.0495349	0.0728036	0.0244519	Il1b	1
GO:0045912	BP	GO:0045912	negative regulation of carbohydrate metabolic process	44949	63/28564	0.0495349	0.0728036	0.0244519	Ddit4	1
GO:0098815	BP	GO:0098815	modulation of excitatory postsynaptic potential	44949	63/28564	0.0495349	0.0728036	0.0244519	Rgs4	1
GO:1903706	BP	GO:1903706	regulation of hemopoiesis	44980	447/28564	0.0497924	0.073124	0.0245595	Cd44/Creb1	2
GO:0010171	BP	GO:0010171	body morphogenesis	44949	64/28564	0.0503019	0.0735212	0.0246929	Tfap2a	1
GO:0032615	BP	GO:0032615	interleukin-12 production	44949	64/28564	0.0503019	0.0735212	0.0246929	Tlr4	1
GO:0032653	BP	GO:0032653	regulation of interleukin-10 production	44949	64/28564	0.0503019	0.0735212	0.0246929	Tlr4	1
GO:0043457	BP	GO:0043457	regulation of cellular respiration	44949	64/28564	0.0503019	0.0735212	0.0246929	Bnip3	1
GO:0060324	BP	GO:0060324	face development	44949	64/28564	0.0503019	0.0735212	0.0246929	Tfap2a	1
GO:0060393	BP	GO:0060393	regulation of pathway-restricted SMAD protein phosphorylation	44949	64/28564	0.0503019	0.0735212	0.0246929	Pparg	1
GO:0022411	BP	GO:0022411	cellular component disassembly	44980	450/28564	0.0503909	0.073593	0.024717	Bnip3/Ddit4	2
GO:0006816	BP	GO:0006816	calcium ion transport	44980	452/28564	0.0507913	0.0741133	0.0248918	Rgs4/Vdr	2
GO:0009259	BP	GO:0009259	ribonucleotide metabolic process	44980	453/28564	0.050992	0.0741133	0.0248918	Acot1/Ddit4	2
GO:0006911	BP	GO:0006911	phagocytosis, engulfment	44949	65/28564	0.0510683	0.0741133	0.0248918	Pparg	1
GO:0021872	BP	GO:0021872	forebrain generation of neurons	44949	65/28564	0.0510683	0.0741133	0.0248918	Tfap2a	1
GO:0033344	BP	GO:0033344	cholesterol efflux	44949	65/28564	0.0510683	0.0741133	0.0248918	Pparg	1
GO:0051785	BP	GO:0051785	positive regulation of nuclear division	44949	65/28564	0.0510683	0.0741133	0.0248918	Il1b	1
GO:0060760	BP	GO:0060760	positive regulation of response to cytokine stimulus	44949	65/28564	0.0510683	0.0741133	0.0248918	Tlr4	1
GO:0070897	BP	GO:0070897	transcription preinitiation complex assembly	44949	65/28564	0.0510683	0.0741133	0.0248918	Creb1	1
GO:0032007	BP	GO:0032007	negative regulation of TOR signaling	44949	66/28564	0.0518341	0.0749889	0.0251859	Ddit4	1
GO:0032720	BP	GO:0032720	negative regulation of tumor necrosis factor production	44949	66/28564	0.0518341	0.0749889	0.0251859	Tlr4	1
GO:0033363	BP	GO:0033363	secretory granule organization	44949	66/28564	0.0518341	0.0749889	0.0251859	Creb1	1
GO:0051703	BP	GO:0051703	biological process involved in intraspecies interaction between organisms	44949	66/28564	0.0518341	0.0749889	0.0251859	Il1b	1
GO:0001658	BP	GO:0001658	branching involved in ureteric bud morphogenesis	44949	67/28564	0.0525994	0.0754456	0.0253393	Cd44	1
GO:0002534	BP	GO:0002534	cytokine production involved in inflammatory response	44949	67/28564	0.0525994	0.0754456	0.0253393	Tlr4	1
GO:0032613	BP	GO:0032613	interleukin-10 production	44949	67/28564	0.0525994	0.0754456	0.0253393	Tlr4	1
GO:0032663	BP	GO:0032663	regulation of interleukin-2 production	44949	67/28564	0.0525994	0.0754456	0.0253393	Il1b	1
GO:0032835	BP	GO:0032835	glomerulus development	44949	67/28564	0.0525994	0.0754456	0.0253393	Egr1	1
GO:0032892	BP	GO:0032892	positive regulation of organic acid transport	44949	67/28564	0.0525994	0.0754456	0.0253393	Il1b	1
GO:0042698	BP	GO:0042698	ovulation cycle	44949	67/28564	0.0525994	0.0754456	0.0253393	Egr1	1
GO:0043470	BP	GO:0043470	regulation of carbohydrate catabolic process	44949	67/28564	0.0525994	0.0754456	0.0253393	Ddit4	1
GO:0048286	BP	GO:0048286	lung alveolus development	44949	67/28564	0.0525994	0.0754456	0.0253393	Creb1	1
GO:0050982	BP	GO:0050982	detection of mechanical stimulus	44949	67/28564	0.0525994	0.0754456	0.0253393	Tlr4	1
GO:1903556	BP	GO:1903556	negative regulation of tumor necrosis factor superfamily cytokine production	44949	67/28564	0.0525994	0.0754456	0.0253393	Tlr4	1
GO:0019693	BP	GO:0019693	ribose phosphate metabolic process	44980	464/28564	0.0532185	0.0758353	0.0254701	Acot1/Ddit4	2
GO:0001836	BP	GO:0001836	release of cytochrome c from mitochondria	44949	68/28564	0.053364	0.0758353	0.0254701	Bnip3	1
GO:0002224	BP	GO:0002224	toll-like receptor signaling pathway	44949	68/28564	0.053364	0.0758353	0.0254701	Tlr4	1
GO:0030330	BP	GO:0030330	DNA damage response, signal transduction by p53 class mediator	44949	68/28564	0.053364	0.0758353	0.0254701	Cd44	1
GO:0032608	BP	GO:0032608	interferon-beta production	44949	68/28564	0.053364	0.0758353	0.0254701	Tlr4	1
GO:0032648	BP	GO:0032648	regulation of interferon-beta production	44949	68/28564	0.053364	0.0758353	0.0254701	Tlr4	1
GO:0035315	BP	GO:0035315	hair cell differentiation	44949	68/28564	0.053364	0.0758353	0.0254701	Mycn	1
GO:0051148	BP	GO:0051148	negative regulation of muscle cell differentiation	44949	68/28564	0.053364	0.0758353	0.0254701	Rgs4	1
GO:0060261	BP	GO:0060261	positive regulation of transcription initiation by RNA polymerase II	44949	68/28564	0.053364	0.0758353	0.0254701	Creb1	1
GO:0060389	BP	GO:0060389	pathway-restricted SMAD protein phosphorylation	44949	68/28564	0.053364	0.0758353	0.0254701	Pparg	1
GO:0060612	BP	GO:0060612	adipose tissue development	44949	68/28564	0.053364	0.0758353	0.0254701	Pparg	1
GO:0070265	BP	GO:0070265	necrotic cell death	44949	68/28564	0.053364	0.0758353	0.0254701	Bnip3	1
GO:0001655	BP	GO:0001655	urogenital system development	44949	69/28564	0.0541281	0.0765674	0.025716	Cd44	1
GO:0019933	BP	GO:0019933	cAMP-mediated signaling	44949	69/28564	0.0541281	0.0765674	0.025716	Creb1	1
GO:0042440	BP	GO:0042440	pigment metabolic process	44949	69/28564	0.0541281	0.0765674	0.025716	Hmox1	1
GO:0045668	BP	GO:0045668	negative regulation of osteoblast differentiation	44949	69/28564	0.0541281	0.0765674	0.025716	Pparg	1
GO:1902475	BP	GO:1902475	L-alpha-amino acid transmembrane transport	44949	69/28564	0.0541281	0.0765674	0.025716	Rgs4	1
GO:1904322	BP	GO:1904322	cellular response to forskolin	44949	69/28564	0.0541281	0.0765674	0.025716	Creb1	1
GO:0000768	BP	GO:0000768	syncytium formation by plasma membrane fusion	44949	70/28564	0.0548916	0.077292	0.0259594	Cd44	1
GO:0001885	BP	GO:0001885	endothelial cell development	44949	70/28564	0.0548916	0.077292	0.0259594	Il1b	1
GO:0015800	BP	GO:0015800	acidic amino acid transport	44949	70/28564	0.0548916	0.077292	0.0259594	Il1b	1
GO:0050771	BP	GO:0050771	negative regulation of axonogenesis	44949	70/28564	0.0548916	0.077292	0.0259594	Cdh1	1
GO:0140253	BP	GO:0140253	cell-cell fusion	44949	70/28564	0.0548916	0.077292	0.0259594	Cd44	1
GO:1904321	BP	GO:1904321	response to forskolin	44949	70/28564	0.0548916	0.077292	0.0259594	Creb1	1
GO:0000271	BP	GO:0000271	polysaccharide biosynthetic process	44949	71/28564	0.0556544	0.0780685	0.0262202	Nr1d1	1
GO:0032371	BP	GO:0032371	regulation of sterol transport	44949	71/28564	0.0556544	0.0780685	0.0262202	Pparg	1
GO:0032374	BP	GO:0032374	regulation of cholesterol transport	44949	71/28564	0.0556544	0.0780685	0.0262202	Pparg	1
GO:0050994	BP	GO:0050994	regulation of lipid catabolic process	44949	71/28564	0.0556544	0.0780685	0.0262202	Il1b	1
GO:1904036	BP	GO:1904036	negative regulation of epithelial cell apoptotic process	44949	71/28564	0.0556544	0.0780685	0.0262202	Hmox1	1
GO:0034329	BP	GO:0034329	cell junction assembly	44980	477/28564	0.0558946	0.0783458	0.0263133	Cdh1/Il1b	2
GO:0006949	BP	GO:0006949	syncytium formation	44949	72/28564	0.0564167	0.0785409	0.0263789	Cd44	1
GO:0007584	BP	GO:0007584	response to nutrient	44949	72/28564	0.0564167	0.0785409	0.0263789	Vdr	1
GO:0010761	BP	GO:0010761	fibroblast migration	44949	72/28564	0.0564167	0.0785409	0.0263789	Tfap2a	1
GO:0042058	BP	GO:0042058	regulation of epidermal growth factor receptor signaling pathway	44949	72/28564	0.0564167	0.0785409	0.0263789	Tfap2a	1
GO:0042733	BP	GO:0042733	embryonic digit morphogenesis	44949	72/28564	0.0564167	0.0785409	0.0263789	Mycn	1
GO:0070613	BP	GO:0070613	regulation of protein processing	44949	72/28564	0.0564167	0.0785409	0.0263789	Cdh1	1
GO:0071868	BP	GO:0071868	cellular response to monoamine stimulus	44949	72/28564	0.0564167	0.0785409	0.0263789	Rgs4	1
GO:0071870	BP	GO:0071870	cellular response to catecholamine stimulus	44949	72/28564	0.0564167	0.0785409	0.0263789	Rgs4	1
GO:0090278	BP	GO:0090278	negative regulation of peptide hormone secretion	44949	72/28564	0.0564167	0.0785409	0.0263789	Pparg	1
GO:0001960	BP	GO:0001960	negative regulation of cytokine-mediated signaling pathway	44949	73/28564	0.0571784	0.0794815	0.0266947	Pparg	1
GO:0030888	BP	GO:0030888	regulation of B cell proliferation	44949	73/28564	0.0571784	0.0794815	0.0266947	Tlr4	1
GO:0006914	BP	GO:0006914	autophagy	44980	485/28564	0.0575651	0.0796399	0.026748	Bnip3/Hmox1	2
GO:0061919	BP	GO:0061919	process utilizing autophagic mechanism	44980	485/28564	0.0575651	0.0796399	0.026748	Bnip3/Hmox1	2
GO:1901361	BP	GO:1901361	organic cyclic compound catabolic process	44980	486/28564	0.0577751	0.0796399	0.026748	Hmox1/Hsd17b11	2
GO:0002763	BP	GO:0002763	positive regulation of myeloid leukocyte differentiation	44949	74/28564	0.0579395	0.0796399	0.026748	Creb1	1
GO:0002792	BP	GO:0002792	negative regulation of peptide secretion	44949	74/28564	0.0579395	0.0796399	0.026748	Pparg	1
GO:0010633	BP	GO:0010633	negative regulation of epithelial cell migration	44949	74/28564	0.0579395	0.0796399	0.026748	Pparg	1
GO:0032481	BP	GO:0032481	positive regulation of type I interferon production	44949	74/28564	0.0579395	0.0796399	0.026748	Tlr4	1
GO:0032623	BP	GO:0032623	interleukin-2 production	44949	74/28564	0.0579395	0.0796399	0.026748	Il1b	1
GO:0034394	BP	GO:0034394	protein localization to cell surface	44949	74/28564	0.0579395	0.0796399	0.026748	Cdh1	1
GO:0034637	BP	GO:0034637	cellular carbohydrate biosynthetic process	44949	74/28564	0.0579395	0.0796399	0.026748	Nr1d1	1
GO:0043506	BP	GO:0043506	regulation of JUN kinase activity	44949	74/28564	0.0579395	0.0796399	0.026748	Il1b	1
GO:0048168	BP	GO:0048168	regulation of neuronal synaptic plasticity	44949	74/28564	0.0579395	0.0796399	0.026748	Egr1	1
GO:0060675	BP	GO:0060675	ureteric bud morphogenesis	44949	74/28564	0.0579395	0.0796399	0.026748	Cd44	1
GO:0071715	BP	GO:0071715	icosanoid transport	44949	74/28564	0.0579395	0.0796399	0.026748	Il1b	1
GO:0099024	BP	GO:0099024	plasma membrane invagination	44949	74/28564	0.0579395	0.0796399	0.026748	Pparg	1
GO:0042391	BP	GO:0042391	regulation of membrane potential	44980	488/28564	0.0581961	0.079933	0.0268464	Bnip3/Rgs4	2
GO:0008542	BP	GO:0008542	visual learning	44949	75/28564	0.0587001	0.0802669	0.0269586	Creb1	1
GO:0010507	BP	GO:0010507	negative regulation of autophagy	44949	75/28564	0.0587001	0.0802669	0.0269586	Hmox1	1
GO:0046824	BP	GO:0046824	positive regulation of nucleocytoplasmic transport	44949	75/28564	0.0587001	0.0802669	0.0269586	Cdh1	1
GO:0071867	BP	GO:0071867	response to monoamine	44949	75/28564	0.0587001	0.0802669	0.0269586	Rgs4	1
GO:0071869	BP	GO:0071869	response to catecholamine	44949	75/28564	0.0587001	0.0802669	0.0269586	Rgs4	1
GO:2000144	BP	GO:2000144	positive regulation of DNA-templated transcription initiation	44949	75/28564	0.0587001	0.0802669	0.0269586	Creb1	1
GO:0034765	BP	GO:0034765	regulation of monoatomic ion transmembrane transport	44980	492/28564	0.0590413	0.0806737	0.0270952	Lcn2/Rgs4	2
GO:0002886	BP	GO:0002886	regulation of myeloid leukocyte mediated immunity	44949	76/28564	0.05946	0.0808866	0.0271667	Hmox1	1
GO:0007566	BP	GO:0007566	embryo implantation	44949	76/28564	0.05946	0.0808866	0.0271667	Cdh1	1
GO:0010822	BP	GO:0010822	positive regulation of mitochondrion organization	44949	76/28564	0.05946	0.0808866	0.0271667	Bnip3	1
GO:0021536	BP	GO:0021536	diencephalon development	44949	76/28564	0.05946	0.0808866	0.0271667	Creb1	1
GO:0090559	BP	GO:0090559	regulation of membrane permeability	44949	76/28564	0.05946	0.0808866	0.0271667	Bnip3	1
GO:2001021	BP	GO:2001021	negative regulation of response to DNA damage stimulus	44949	76/28564	0.05946	0.0808866	0.0271667	Cd44	1
GO:0002704	BP	GO:0002704	negative regulation of leukocyte mediated immunity	44949	77/28564	0.0602194	0.0814992	0.0273724	Hmox1	1
GO:0050805	BP	GO:0050805	negative regulation of synaptic transmission	44949	77/28564	0.0602194	0.0814992	0.0273724	Il1b	1
GO:0060260	BP	GO:0060260	regulation of transcription initiation by RNA polymerase II	44949	77/28564	0.0602194	0.0814992	0.0273724	Creb1	1
GO:0060761	BP	GO:0060761	negative regulation of response to cytokine stimulus	44949	77/28564	0.0602194	0.0814992	0.0273724	Pparg	1
GO:0140888	BP	GO:0140888	interferon-mediated signaling pathway	44949	77/28564	0.0602194	0.0814992	0.0273724	Pparg	1
GO:1903317	BP	GO:1903317	regulation of protein maturation	44949	77/28564	0.0602194	0.0814992	0.0273724	Cdh1	1
GO:2000514	BP	GO:2000514	regulation of CD4-positive, alpha-beta T cell activation	44949	77/28564	0.0602194	0.0814992	0.0273724	Cd44	1
GO:0007409	BP	GO:0007409	axonogenesis	44980	498/28564	0.0603172	0.0815718	0.0273968	Cdh1/Creb1	2
GO:0006919	BP	GO:0006919	activation of cysteine-type endopeptidase activity involved in apoptotic process	44949	78/28564	0.0609781	0.0822848	0.0276363	Pparg	1
GO:0072171	BP	GO:0072171	mesonephric tubule morphogenesis	44949	78/28564	0.0609781	0.0822848	0.0276363	Cd44	1
GO:1901184	BP	GO:1901184	regulation of ERBB signaling pathway	44949	78/28564	0.0609781	0.0822848	0.0276363	Tfap2a	1
GO:0007632	BP	GO:0007632	visual behavior	44949	79/28564	0.0617363	0.0828838	0.0278375	Creb1	1
GO:0009880	BP	GO:0009880	embryonic pattern specification	44949	79/28564	0.0617363	0.0828838	0.0278375	Tfap2a	1
GO:0015807	BP	GO:0015807	L-amino acid transport	44949	79/28564	0.0617363	0.0828838	0.0278375	Rgs4	1
GO:0042306	BP	GO:0042306	regulation of protein import into nucleus	44949	79/28564	0.0617363	0.0828838	0.0278375	Cdh1	1
GO:0043627	BP	GO:0043627	response to estrogen	44949	79/28564	0.0617363	0.0828838	0.0278375	Hmox1	1
GO:0061180	BP	GO:0061180	mammary gland epithelium development	44949	79/28564	0.0617363	0.0828838	0.0278375	Vdr	1
GO:1903201	BP	GO:1903201	regulation of oxidative stress-induced cell death	44949	79/28564	0.0617363	0.0828838	0.0278375	Tlr4	1
GO:1903578	BP	GO:1903578	regulation of ATP metabolic process	44949	80/28564	0.0624939	0.0838399	0.0281586	Ddit4	1
GO:0014068	BP	GO:0014068	positive regulation of phosphatidylinositol 3-kinase signaling	44949	81/28564	0.0632509	0.0846095	0.0284171	Prr5	1
GO:0042130	BP	GO:0042130	negative regulation of T cell proliferation	44949	81/28564	0.0632509	0.0846095	0.0284171	Cd44	1
GO:0051453	BP	GO:0051453	regulation of intracellular pH	44949	81/28564	0.0632509	0.0846095	0.0284171	Ttpa	1
GO:2000107	BP	GO:2000107	negative regulation of leukocyte apoptotic process	44949	81/28564	0.0632509	0.0846095	0.0284171	Cd44	1
GO:0005977	BP	GO:0005977	glycogen metabolic process	44949	82/28564	0.0640073	0.0852507	0.0286324	Nr1d1	1
GO:0006073	BP	GO:0006073	cellular glucan metabolic process	44949	82/28564	0.0640073	0.0852507	0.0286324	Nr1d1	1
GO:0008625	BP	GO:0008625	extrinsic apoptotic signaling pathway via death domain receptors	44949	82/28564	0.0640073	0.0852507	0.0286324	Hmox1	1
GO:0010324	BP	GO:0010324	membrane invagination	44949	82/28564	0.0640073	0.0852507	0.0286324	Pparg	1
GO:0045471	BP	GO:0045471	response to ethanol	44949	82/28564	0.0640073	0.0852507	0.0286324	Tlr4	1
GO:0050688	BP	GO:0050688	regulation of defense response to virus	44949	82/28564	0.0640073	0.0852507	0.0286324	Il1b	1
GO:0006766	BP	GO:0006766	vitamin metabolic process	44949	83/28564	0.0647632	0.0860711	0.028908	Ttpa	1
GO:0044042	BP	GO:0044042	glucan metabolic process	44949	83/28564	0.0647632	0.0860711	0.028908	Nr1d1	1
GO:0071479	BP	GO:0071479	cellular response to ionizing radiation	44949	83/28564	0.0647632	0.0860711	0.028908	Egr1	1
GO:0000422	BP	GO:0000422	autophagy of mitochondrion	44949	84/28564	0.0655184	0.0867004	0.0291193	Bnip3	1
GO:0051781	BP	GO:0051781	positive regulation of cell division	44949	84/28564	0.0655184	0.0867004	0.0291193	Il1b	1
GO:0055021	BP	GO:0055021	regulation of cardiac muscle tissue growth	44949	84/28564	0.0655184	0.0867004	0.0291193	Rgs4	1
GO:0061726	BP	GO:0061726	mitochondrion disassembly	44949	84/28564	0.0655184	0.0867004	0.0291193	Bnip3	1
GO:0070373	BP	GO:0070373	negative regulation of ERK1 and ERK2 cascade	44949	84/28564	0.0655184	0.0867004	0.0291193	Tlr4	1
GO:1904888	BP	GO:1904888	cranial skeletal system development	44949	84/28564	0.0655184	0.0867004	0.0291193	Tfap2a	1
GO:0043299	BP	GO:0043299	leukocyte degranulation	44949	85/28564	0.0662731	0.0875108	0.0293915	Hmox1	1
GO:0070228	BP	GO:0070228	regulation of lymphocyte apoptotic process	44949	85/28564	0.0662731	0.0875108	0.0293915	Cd44	1
GO:1901796	BP	GO:1901796	regulation of signal transduction by p53 class mediator	44949	85/28564	0.0662731	0.0875108	0.0293915	Cd44	1
GO:0046626	BP	GO:0046626	regulation of insulin receptor signaling pathway	44949	86/28564	0.0670272	0.0883171	0.0296623	Il1b	1
GO:0072078	BP	GO:0072078	nephron tubule morphogenesis	44949	86/28564	0.0670272	0.0883171	0.0296623	Cd44	1
GO:2000142	BP	GO:2000142	regulation of DNA-templated transcription initiation	44949	86/28564	0.0670272	0.0883171	0.0296623	Creb1	1
GO:0006637	BP	GO:0006637	acyl-CoA metabolic process	44949	87/28564	0.0677807	0.088929	0.0298678	Acot1	1
GO:0006942	BP	GO:0006942	regulation of striated muscle contraction	44949	87/28564	0.0677807	0.088929	0.0298678	Nr4a1	1
GO:0034103	BP	GO:0034103	regulation of tissue remodeling	44949	87/28564	0.0677807	0.088929	0.0298678	Pparg	1
GO:0035383	BP	GO:0035383	thioester metabolic process	44949	87/28564	0.0677807	0.088929	0.0298678	Acot1	1
GO:0060113	BP	GO:0060113	inner ear receptor cell differentiation	44949	87/28564	0.0677807	0.088929	0.0298678	Mycn	1
GO:0070830	BP	GO:0070830	bicellular tight junction assembly	44949	87/28564	0.0677807	0.088929	0.0298678	Cdh1	1
GO:0003151	BP	GO:0003151	outflow tract morphogenesis	44949	88/28564	0.0685336	0.0897256	0.0301354	Tfap2a	1
GO:0051881	BP	GO:0051881	regulation of mitochondrial membrane potential	44949	88/28564	0.0685336	0.0897256	0.0301354	Bnip3	1
GO:0072088	BP	GO:0072088	nephron epithelium morphogenesis	44949	88/28564	0.0685336	0.0897256	0.0301354	Cd44	1
GO:0014032	BP	GO:0014032	neural crest cell development	44949	89/28564	0.069286	0.090518	0.0304015	Tfap2a	1
GO:0030641	BP	GO:0030641	regulation of cellular pH	44949	89/28564	0.069286	0.090518	0.0304015	Ttpa	1
GO:0040014	BP	GO:0040014	regulation of multicellular organism growth	44949	89/28564	0.069286	0.090518	0.0304015	Creb1	1
GO:0002260	BP	GO:0002260	lymphocyte homeostasis	44949	90/28564	0.0700377	0.0911775	0.030623	Cd44	1
GO:0051384	BP	GO:0051384	response to glucocorticoid	44949	90/28564	0.0700377	0.0911775	0.030623	Ddit4	1
GO:0061178	BP	GO:0061178	regulation of insulin secretion involved in cellular response to glucose stimulus	44949	90/28564	0.0700377	0.0911775	0.030623	Nr1d1	1
GO:0072028	BP	GO:0072028	nephron morphogenesis	44949	90/28564	0.0700377	0.0911775	0.030623	Cd44	1
GO:1900407	BP	GO:1900407	regulation of cellular response to oxidative stress	44949	90/28564	0.0700377	0.0911775	0.030623	Tlr4	1
GO:0002088	BP	GO:0002088	lens development in camera-type eye	44949	91/28564	0.0707889	0.0917027	0.0307994	Tfap2a	1
GO:0010827	BP	GO:0010827	regulation of glucose transmembrane transport	44949	91/28564	0.0707889	0.0917027	0.0307994	Il1b	1
GO:0032418	BP	GO:0032418	lysosome localization	44949	91/28564	0.0707889	0.0917027	0.0307994	Hmox1	1
GO:0045665	BP	GO:0045665	negative regulation of neuron differentiation	44949	91/28564	0.0707889	0.0917027	0.0307994	Il1b	1
GO:0060420	BP	GO:0060420	regulation of heart growth	44949	91/28564	0.0707889	0.0917027	0.0307994	Rgs4	1
GO:0097581	BP	GO:0097581	lamellipodium organization	44949	91/28564	0.0707889	0.0917027	0.0307994	Cd44	1
GO:1990849	BP	GO:1990849	vacuolar localization	44949	91/28564	0.0707889	0.0917027	0.0307994	Hmox1	1
GO:0002711	BP	GO:0002711	positive regulation of T cell mediated immunity	44949	92/28564	0.0715395	0.0924803	0.0310606	Il1b	1
GO:0050709	BP	GO:0050709	negative regulation of protein secretion	44949	92/28564	0.0715395	0.0924803	0.0310606	Il1b	1
GO:0061333	BP	GO:0061333	renal tubule morphogenesis	44949	92/28564	0.0715395	0.0924803	0.0310606	Cd44	1
GO:0006112	BP	GO:0006112	energy reserve metabolic process	44949	93/28564	0.0722895	0.0930589	0.0312549	Nr1d1	1
GO:0021675	BP	GO:0021675	nerve development	44949	93/28564	0.0722895	0.0930589	0.0312549	Tfap2a	1
GO:0030512	BP	GO:0030512	negative regulation of transforming growth factor beta receptor signaling pathway	44949	93/28564	0.0722895	0.0930589	0.0312549	Pparg	1
GO:0032526	BP	GO:0032526	response to retinoic acid	44949	93/28564	0.0722895	0.0930589	0.0312549	Creb1	1
GO:0045670	BP	GO:0045670	regulation of osteoclast differentiation	44949	93/28564	0.0722895	0.0930589	0.0312549	Creb1	1
GO:0120192	BP	GO:0120192	tight junction assembly	44949	93/28564	0.0722895	0.0930589	0.0312549	Cdh1	1
GO:0002753	BP	GO:0002753	cytosolic pattern recognition receptor signaling pathway	44949	94/28564	0.073039	0.0937621	0.0314911	Tlr4	1
GO:0006835	BP	GO:0006835	dicarboxylic acid transport	44949	94/28564	0.073039	0.0937621	0.0314911	Il1b	1
GO:0042490	BP	GO:0042490	mechanoreceptor differentiation	44949	94/28564	0.073039	0.0937621	0.0314911	Mycn	1
GO:0050871	BP	GO:0050871	positive regulation of B cell activation	44949	94/28564	0.073039	0.0937621	0.0314911	Tlr4	1
GO:0046683	BP	GO:0046683	response to organophosphorus	44949	95/28564	0.0737878	0.0945919	0.0317698	Il1b	1
GO:0060079	BP	GO:0060079	excitatory postsynaptic potential	44949	95/28564	0.0737878	0.0945919	0.0317698	Rgs4	1
GO:0050672	BP	GO:0050672	negative regulation of lymphocyte proliferation	44949	96/28564	0.0745361	0.0953525	0.0320252	Cd44	1
GO:1900182	BP	GO:1900182	positive regulation of protein localization to nucleus	44949	96/28564	0.0745361	0.0953525	0.0320252	Cdh1	1
GO:1901379	BP	GO:1901379	regulation of potassium ion transmembrane transport	44949	96/28564	0.0745361	0.0953525	0.0320252	Rgs4	1
GO:0032945	BP	GO:0032945	negative regulation of mononuclear cell proliferation	44949	97/28564	0.0752838	0.0961757	0.0323017	Cd44	1
GO:0043297	BP	GO:0043297	apical junction assembly	44949	97/28564	0.0752838	0.0961757	0.0323017	Cdh1	1
GO:0002312	BP	GO:0002312	B cell activation involved in immune response	44949	98/28564	0.0760309	0.096929	0.0325547	Tlr4	1
GO:0006367	BP	GO:0006367	transcription initiation at RNA polymerase II promoter	44949	98/28564	0.0760309	0.096929	0.0325547	Creb1	1
GO:0045824	BP	GO:0045824	negative regulation of innate immune response	44949	98/28564	0.0760309	0.096929	0.0325547	Pparg	1
GO:0003333	BP	GO:0003333	amino acid transmembrane transport	44949	99/28564	0.0767775	0.0973429	0.0326937	Rgs4	1
GO:0006096	BP	GO:0006096	glycolytic process	44949	99/28564	0.0767775	0.0973429	0.0326937	Ddit4	1
GO:0009408	BP	GO:0009408	response to heat	44949	99/28564	0.0767775	0.0973429	0.0326937	Hmox1	1
GO:0010717	BP	GO:0010717	regulation of epithelial to mesenchymal transition	44949	99/28564	0.0767775	0.0973429	0.0326937	Il1b	1
GO:0048864	BP	GO:0048864	stem cell development	44949	99/28564	0.0767775	0.0973429	0.0326937	Tfap2a	1
GO:0120193	BP	GO:0120193	tight junction organization	44949	99/28564	0.0767775	0.0973429	0.0326937	Cdh1	1
GO:1900542	BP	GO:1900542	regulation of purine nucleotide metabolic process	44949	99/28564	0.0767775	0.0973429	0.0326937	Ddit4	1
GO:1902882	BP	GO:1902882	regulation of response to oxidative stress	44949	99/28564	0.0767775	0.0973429	0.0326937	Tlr4	1
GO:0000041	BP	GO:0000041	transition metal ion transport	44949	100/28564	0.0775235	0.0976849	0.0328086	Lcn2	1
GO:0002690	BP	GO:0002690	positive regulation of leukocyte chemotaxis	44949	100/28564	0.0775235	0.0976849	0.0328086	Il1b	1
GO:0006140	BP	GO:0006140	regulation of nucleotide metabolic process	44949	100/28564	0.0775235	0.0976849	0.0328086	Ddit4	1
GO:0006757	BP	GO:0006757	ATP generation from ADP	44949	100/28564	0.0775235	0.0976849	0.0328086	Ddit4	1
GO:0021954	BP	GO:0021954	central nervous system neuron development	44949	100/28564	0.0775235	0.0976849	0.0328086	Tfap2a	1
GO:0031960	BP	GO:0031960	response to corticosteroid	44949	100/28564	0.0775235	0.0976849	0.0328086	Ddit4	1
GO:0035773	BP	GO:0035773	insulin secretion involved in cellular response to glucose stimulus	44949	100/28564	0.0775235	0.0976849	0.0328086	Nr1d1	1
GO:0044264	BP	GO:0044264	cellular polysaccharide metabolic process	44949	100/28564	0.0775235	0.0976849	0.0328086	Nr1d1	1
GO:2001243	BP	GO:2001243	negative regulation of intrinsic apoptotic signaling pathway	44949	100/28564	0.0775235	0.0976849	0.0328086	Cd44	1
GO:0036473	BP	GO:0036473	cell death in response to oxidative stress	44949	101/28564	0.0782689	0.0984897	0.0330789	Tlr4	1
GO:0060021	BP	GO:0060021	roof of mouth development	44949	101/28564	0.0782689	0.0984897	0.0330789	Tfap2a	1
GO:0014033	BP	GO:0014033	neural crest cell differentiation	44949	102/28564	0.0790137	0.0990892	0.0332802	Tfap2a	1
GO:0019935	BP	GO:0019935	cyclic-nucleotide-mediated signaling	44949	102/28564	0.0790137	0.0990892	0.0332802	Creb1	1
GO:0030168	BP	GO:0030168	platelet activation	44949	102/28564	0.0790137	0.0990892	0.0332802	Tlr4	1
GO:0060395	BP	GO:0060395	SMAD protein signal transduction	44949	102/28564	0.0790137	0.0990892	0.0332802	Pparg	1
GO:1904063	BP	GO:1904063	negative regulation of cation transmembrane transport	44949	102/28564	0.0790137	0.0990892	0.0332802	Rgs4	1
GO:0002532	BP	GO:0002532	production of molecular mediator involved in inflammatory response	44949	104/28564	0.0805016	0.100818	0.0338609	Tlr4	1
GO:0070664	BP	GO:0070664	negative regulation of leukocyte proliferation	44949	104/28564	0.0805016	0.100818	0.0338609	Cd44	1
GO:0030593	BP	GO:0030593	neutrophil chemotaxis	44949	105/28564	0.0812447	0.101473	0.034081	Il1b	1
GO:0032147	BP	GO:0032147	activation of protein kinase activity	44949	105/28564	0.0812447	0.101473	0.034081	Tlr4	1
GO:0033077	BP	GO:0033077	T cell differentiation in thymus	44949	105/28564	0.0812447	0.101473	0.034081	Il1b	1
GO:0072080	BP	GO:0072080	nephron tubule development	44949	105/28564	0.0812447	0.101473	0.034081	Cd44	1
GO:0006885	BP	GO:0006885	regulation of pH	44949	106/28564	0.0819872	0.102193	0.0343228	Ttpa	1
GO:0051153	BP	GO:0051153	regulation of striated muscle cell differentiation	44949	106/28564	0.0819872	0.102193	0.0343228	Rgs4	1
GO:0090288	BP	GO:0090288	negative regulation of cellular response to growth factor stimulus	44949	106/28564	0.0819872	0.102193	0.0343228	Pparg	1
GO:0001657	BP	GO:0001657	ureteric bud development	44949	107/28564	0.0827292	0.10284	0.0345401	Cd44	1
GO:0030510	BP	GO:0030510	regulation of BMP signaling pathway	44949	107/28564	0.0827292	0.10284	0.0345401	Pparg	1
GO:0050795	BP	GO:0050795	regulation of behavior	44949	107/28564	0.0827292	0.10284	0.0345401	Nr1d1	1
GO:0060993	BP	GO:0060993	kidney morphogenesis	44949	107/28564	0.0827292	0.10284	0.0345401	Cd44	1
GO:0002275	BP	GO:0002275	myeloid cell activation involved in immune response	44949	108/28564	0.0834705	0.103483	0.034756	Hmox1	1
GO:0014066	BP	GO:0014066	regulation of phosphatidylinositol 3-kinase signaling	44949	108/28564	0.0834705	0.103483	0.034756	Prr5	1
GO:0016525	BP	GO:0016525	negative regulation of angiogenesis	44949	108/28564	0.0834705	0.103483	0.034756	Pparg	1
GO:0046031	BP	GO:0046031	ADP metabolic process	44949	108/28564	0.0834705	0.103483	0.034756	Ddit4	1
GO:0007156	BP	GO:0007156	homophilic cell adhesion via plasma membrane adhesion molecules	44949	109/28564	0.0842113	0.104262	0.0350175	Cdh1	1
GO:0007173	BP	GO:0007173	epidermal growth factor receptor signaling pathway	44949	109/28564	0.0842113	0.104262	0.0350175	Tfap2a	1
GO:0055013	BP	GO:0055013	cardiac muscle cell development	44949	110/28564	0.0849516	0.104897	0.0352307	Rgs4	1
GO:0072163	BP	GO:0072163	mesonephric epithelium development	44949	110/28564	0.0849516	0.104897	0.0352307	Cd44	1
GO:0072164	BP	GO:0072164	mesonephric tubule development	44949	110/28564	0.0849516	0.104897	0.0352307	Cd44	1
GO:2000181	BP	GO:2000181	negative regulation of blood vessel morphogenesis	44949	110/28564	0.0849516	0.104897	0.0352307	Pparg	1
GO:0007006	BP	GO:0007006	mitochondrial membrane organization	44949	111/28564	0.0856912	0.105317	0.0353719	Bnip3	1
GO:0032479	BP	GO:0032479	regulation of type I interferon production	44949	111/28564	0.0856912	0.105317	0.0353719	Tlr4	1
GO:0033865	BP	GO:0033865	nucleoside bisphosphate metabolic process	44949	111/28564	0.0856912	0.105317	0.0353719	Acot1	1
GO:0033875	BP	GO:0033875	ribonucleoside bisphosphate metabolic process	44949	111/28564	0.0856912	0.105317	0.0353719	Acot1	1
GO:0034032	BP	GO:0034032	purine nucleoside bisphosphate metabolic process	44949	111/28564	0.0856912	0.105317	0.0353719	Acot1	1
GO:0060349	BP	GO:0060349	bone morphogenesis	44949	111/28564	0.0856912	0.105317	0.0353719	Tfap2a	1
GO:1901343	BP	GO:1901343	negative regulation of vasculature development	44949	111/28564	0.0856912	0.105317	0.0353719	Pparg	1
GO:0001843	BP	GO:0001843	neural tube closure	44949	112/28564	0.0864303	0.105803	0.035535	Tfap2a	1
GO:0005976	BP	GO:0005976	polysaccharide metabolic process	44949	112/28564	0.0864303	0.105803	0.035535	Nr1d1	1
GO:0045833	BP	GO:0045833	negative regulation of lipid metabolic process	44949	112/28564	0.0864303	0.105803	0.035535	Il1b	1
GO:0061326	BP	GO:0061326	renal tubule development	44949	112/28564	0.0864303	0.105803	0.035535	Cd44	1
GO:0062014	BP	GO:0062014	negative regulation of small molecule metabolic process	44949	112/28564	0.0864303	0.105803	0.035535	Ddit4	1
GO:0070227	BP	GO:0070227	lymphocyte apoptotic process	44949	112/28564	0.0864303	0.105803	0.035535	Cd44	1
GO:0001823	BP	GO:0001823	mesonephros development	44949	113/28564	0.0871688	0.106354	0.0357202	Cd44	1
GO:0002027	BP	GO:0002027	regulation of heart rate	44949	113/28564	0.0871688	0.106354	0.0357202	Rgs4	1
GO:0009135	BP	GO:0009135	purine nucleoside diphosphate metabolic process	44949	113/28564	0.0871688	0.106354	0.0357202	Ddit4	1
GO:0009179	BP	GO:0009179	purine ribonucleoside diphosphate metabolic process	44949	113/28564	0.0871688	0.106354	0.0357202	Ddit4	1
GO:0060606	BP	GO:0060606	tube closure	44949	113/28564	0.0871688	0.106354	0.0357202	Tfap2a	1
GO:0030516	BP	GO:0030516	regulation of axon extension	44949	114/28564	0.0879067	0.107042	0.0359513	Cdh1	1
GO:0032760	BP	GO:0032760	positive regulation of tumor necrosis factor production	44949	114/28564	0.0879067	0.107042	0.0359513	Tlr4	1
GO:0042102	BP	GO:0042102	positive regulation of T cell proliferation	44949	114/28564	0.0879067	0.107042	0.0359513	Il1b	1
GO:0018107	BP	GO:0018107	peptidyl-threonine phosphorylation	44949	115/28564	0.0886441	0.107656	0.0361575	Ddit4	1
GO:0034766	BP	GO:0034766	negative regulation of monoatomic ion transmembrane transport	44949	115/28564	0.0886441	0.107656	0.0361575	Rgs4	1
GO:0055017	BP	GO:0055017	cardiac muscle tissue growth	44949	115/28564	0.0886441	0.107656	0.0361575	Rgs4	1
GO:1904035	BP	GO:1904035	regulation of epithelial cell apoptotic process	44949	115/28564	0.0886441	0.107656	0.0361575	Hmox1	1
GO:0006165	BP	GO:0006165	nucleoside diphosphate phosphorylation	44949	116/28564	0.0893809	0.107982	0.0362671	Ddit4	1
GO:0032606	BP	GO:0032606	type I interferon production	44949	116/28564	0.0893809	0.107982	0.0362671	Tlr4	1
GO:0043266	BP	GO:0043266	regulation of potassium ion transport	44949	116/28564	0.0893809	0.107982	0.0362671	Rgs4	1
GO:0045446	BP	GO:0045446	endothelial cell differentiation	44949	116/28564	0.0893809	0.107982	0.0362671	Il1b	1
GO:0045639	BP	GO:0045639	positive regulation of myeloid cell differentiation	44949	116/28564	0.0893809	0.107982	0.0362671	Creb1	1
GO:0099565	BP	GO:0099565	chemical synaptic transmission, postsynaptic	44949	116/28564	0.0893809	0.107982	0.0362671	Rgs4	1
GO:1903557	BP	GO:1903557	positive regulation of tumor necrosis factor superfamily cytokine production	44949	116/28564	0.0893809	0.107982	0.0362671	Tlr4	1
GO:1904659	BP	GO:1904659	glucose transmembrane transport	44949	116/28564	0.0893809	0.107982	0.0362671	Il1b	1
GO:0008645	BP	GO:0008645	hexose transmembrane transport	44949	117/28564	0.0901171	0.108588	0.0364704	Il1b	1
GO:0019395	BP	GO:0019395	fatty acid oxidation	44949	117/28564	0.0901171	0.108588	0.0364704	Pparg	1
GO:0031532	BP	GO:0031532	actin cytoskeleton reorganization	44949	117/28564	0.0901171	0.108588	0.0364704	Cdh1	1
GO:1903076	BP	GO:1903076	regulation of protein localization to plasma membrane	44949	117/28564	0.0901171	0.108588	0.0364704	Cdh1	1
GO:0001892	BP	GO:0001892	embryonic placenta development	44949	118/28564	0.0908528	0.10926	0.0366962	Ttpa	1
GO:0007088	BP	GO:0007088	regulation of mitotic nuclear division	44949	118/28564	0.0908528	0.10926	0.0366962	Il1b	1
GO:0030301	BP	GO:0030301	cholesterol transport	44949	118/28564	0.0908528	0.10926	0.0366962	Pparg	1
GO:0014020	BP	GO:0014020	primary neural tube formation	44949	119/28564	0.0915879	0.109929	0.036921	Tfap2a	1
GO:0046634	BP	GO:0046634	regulation of alpha-beta T cell activation	44949	119/28564	0.0915879	0.109929	0.036921	Cd44	1
GO:0055006	BP	GO:0055006	cardiac cell development	44949	119/28564	0.0915879	0.109929	0.036921	Rgs4	1
GO:0002709	BP	GO:0002709	regulation of T cell mediated immunity	44949	120/28564	0.0923224	0.110309	0.0370485	Il1b	1
GO:0015749	BP	GO:0015749	monosaccharide transmembrane transport	44949	120/28564	0.0923224	0.110309	0.0370485	Il1b	1
GO:0042472	BP	GO:0042472	inner ear morphogenesis	44949	120/28564	0.0923224	0.110309	0.0370485	Tfap2a	1
GO:0046939	BP	GO:0046939	nucleotide phosphorylation	44949	120/28564	0.0923224	0.110309	0.0370485	Ddit4	1
GO:0072009	BP	GO:0072009	nephron epithelium development	44949	120/28564	0.0923224	0.110309	0.0370485	Cd44	1
GO:0090100	BP	GO:0090100	positive regulation of transmembrane receptor protein serine/threonine kinase signaling pathway	44949	120/28564	0.0923224	0.110309	0.0370485	Pparg	1
GO:2000106	BP	GO:2000106	regulation of leukocyte apoptotic process	44949	120/28564	0.0923224	0.110309	0.0370485	Cd44	1
GO:0002444	BP	GO:0002444	myeloid leukocyte mediated immunity	44949	121/28564	0.0930564	0.110899	0.0372466	Hmox1	1
GO:0032963	BP	GO:0032963	collagen metabolic process	44949	121/28564	0.0930564	0.110899	0.0372466	Pparg	1
GO:0042100	BP	GO:0042100	B cell proliferation	44949	121/28564	0.0930564	0.110899	0.0372466	Tlr4	1
GO:1902106	BP	GO:1902106	negative regulation of leukocyte differentiation	44949	121/28564	0.0930564	0.110899	0.0372466	Cd44	1
GO:0008306	BP	GO:0008306	associative learning	44949	122/28564	0.0937898	0.111485	0.0374434	Creb1	1
GO:0008637	BP	GO:0008637	apoptotic mitochondrial changes	44949	122/28564	0.0937898	0.111485	0.0374434	Bnip3	1
GO:0015918	BP	GO:0015918	sterol transport	44949	122/28564	0.0937898	0.111485	0.0374434	Pparg	1
GO:0048709	BP	GO:0048709	oligodendrocyte differentiation	44949	122/28564	0.0937898	0.111485	0.0374434	Pparg	1
GO:0038127	BP	GO:0038127	ERBB signaling pathway	44949	123/28564	0.0945226	0.112284	0.0377117	Tfap2a	1
GO:0009185	BP	GO:0009185	ribonucleoside diphosphate metabolic process	44949	124/28564	0.0952548	0.112863	0.0379063	Ddit4	1
GO:0018210	BP	GO:0018210	peptidyl-threonine modification	44949	124/28564	0.0952548	0.112863	0.0379063	Ddit4	1
GO:0046620	BP	GO:0046620	regulation of organ growth	44949	124/28564	0.0952548	0.112863	0.0379063	Rgs4	1
GO:0060419	BP	GO:0060419	heart growth	44949	124/28564	0.0952548	0.112863	0.0379063	Rgs4	1
GO:0034440	BP	GO:0034440	lipid oxidation	44949	125/28564	0.0959865	0.113584	0.0381485	Pparg	1
GO:1903707	BP	GO:1903707	negative regulation of hemopoiesis	44949	125/28564	0.0959865	0.113584	0.0381485	Cd44	1
GO:0002688	BP	GO:0002688	regulation of leukocyte chemotaxis	44949	126/28564	0.0967176	0.114084	0.0383162	Il1b	1
GO:0098659	BP	GO:0098659	inorganic cation import across plasma membrane	44949	126/28564	0.0967176	0.114084	0.0383162	Lcn2	1
GO:0099587	BP	GO:0099587	inorganic ion import across plasma membrane	44949	126/28564	0.0967176	0.114084	0.0383162	Lcn2	1
GO:1903008	BP	GO:1903008	organelle disassembly	44949	126/28564	0.0967176	0.114084	0.0383162	Bnip3	1
GO:2000177	BP	GO:2000177	regulation of neural precursor cell proliferation	44949	126/28564	0.0967176	0.114084	0.0383162	Il1b	1
GO:0035710	BP	GO:0035710	CD4-positive, alpha-beta T cell activation	44949	127/28564	0.0974482	0.114872	0.038581	Cd44	1
GO:0032006	BP	GO:0032006	regulation of TOR signaling	44949	128/28564	0.0981782	0.115585	0.0388205	Ddit4	1
GO:0043280	BP	GO:0043280	positive regulation of cysteine-type endopeptidase activity involved in apoptotic process	44949	128/28564	0.0981782	0.115585	0.0388205	Pparg	1
GO:0001676	BP	GO:0001676	long-chain fatty acid metabolic process	44949	129/28564	0.0989076	0.116073	0.0389846	Acot1	1
GO:0034219	BP	GO:0034219	carbohydrate transmembrane transport	44949	129/28564	0.0989076	0.116073	0.0389846	Il1b	1
GO:0035195	BP	GO:0035195	miRNA-mediated gene silencing	44949	129/28564	0.0989076	0.116073	0.0389846	Pparg	1
GO:0042476	BP	GO:0042476	odontogenesis	44949	129/28564	0.0989076	0.116073	0.0389846	Tfap2a	1
GO:0061387	BP	GO:0061387	regulation of extent of cell growth	44949	129/28564	0.0989076	0.116073	0.0389846	Cdh1	1
GO:0033138	BP	GO:0033138	positive regulation of peptidyl-serine phosphorylation	44949	130/28564	0.0996365	0.116706	0.0391971	Cd44	1
GO:0048565	BP	GO:0048565	digestive tract development	44949	130/28564	0.0996365	0.116706	0.0391971	Cdh1	1
GO:2000278	BP	GO:2000278	regulation of DNA biosynthetic process	44949	130/28564	0.0996365	0.116706	0.0391971	Pparg	1
GO:0006090	BP	GO:0006090	pyruvate metabolic process	44949	131/28564	0.100365	0.11741	0.0394336	Ddit4	1
GO:0071621	BP	GO:0071621	granulocyte chemotaxis	44949	131/28564	0.100365	0.11741	0.0394336	Il1b	1
GO:0060078	BP	GO:0060078	regulation of postsynaptic membrane potential	44949	132/28564	0.101092	0.118112	0.0396692	Rgs4	1
GO:1990266	BP	GO:1990266	neutrophil migration	44949	132/28564	0.101092	0.118112	0.0396692	Il1b	1
GO:0043244	BP	GO:0043244	regulation of protein-containing complex disassembly	44949	133/28564	0.10182	0.118736	0.0398788	Bnip3	1
GO:0045807	BP	GO:0045807	positive regulation of endocytosis	44949	133/28564	0.10182	0.118736	0.0398788	Pparg	1
GO:0046822	BP	GO:0046822	regulation of nucleocytoplasmic transport	44949	133/28564	0.10182	0.118736	0.0398788	Cdh1	1
GO:0001841	BP	GO:0001841	neural tube formation	44949	134/28564	0.102546	0.119282	0.0400622	Tfap2a	1
GO:0030316	BP	GO:0030316	osteoclast differentiation	44949	134/28564	0.102546	0.119282	0.0400622	Creb1	1
GO:0050829	BP	GO:0050829	defense response to Gram-negative bacterium	44949	134/28564	0.102546	0.119282	0.0400622	Tlr4	1
GO:2000027	BP	GO:2000027	regulation of animal organ morphogenesis	44949	134/28564	0.102546	0.119282	0.0400622	Cdh1	1
GO:0006352	BP	GO:0006352	DNA-templated transcription initiation	44949	135/28564	0.103272	0.119975	0.040295	Creb1	1
GO:0035194	BP	GO:0035194	RNA-mediated post-transcriptional gene silencing	44949	135/28564	0.103272	0.119975	0.040295	Pparg	1
GO:0001776	BP	GO:0001776	leukocyte homeostasis	44949	136/28564	0.103998	0.12059	0.0405017	Cd44	1
GO:0017015	BP	GO:0017015	regulation of transforming growth factor beta receptor signaling pathway	44949	136/28564	0.103998	0.12059	0.0405017	Pparg	1
GO:0050868	BP	GO:0050868	negative regulation of T cell activation	44949	136/28564	0.103998	0.12059	0.0405017	Cd44	1
GO:0008277	BP	GO:0008277	regulation of G protein-coupled receptor signaling pathway	44949	137/28564	0.104723	0.121355	0.0407584	Rgs4	1
GO:0001889	BP	GO:0001889	liver development	44949	138/28564	0.105447	0.122117	0.0410145	Hmox1	1
GO:0002832	BP	GO:0002832	negative regulation of response to biotic stimulus	44949	139/28564	0.106171	0.122725	0.0412185	Pparg	1
GO:0033559	BP	GO:0033559	unsaturated fatty acid metabolic process	44949	139/28564	0.106171	0.122725	0.0412185	Il1b	1
GO:1903844	BP	GO:1903844	regulation of cellular response to transforming growth factor beta stimulus	44949	139/28564	0.106171	0.122725	0.0412185	Pparg	1
GO:0009582	BP	GO:0009582	detection of abiotic stimulus	44949	140/28564	0.106894	0.123406	0.0414474	Tlr4	1
GO:0014065	BP	GO:0014065	phosphatidylinositol 3-kinase signaling	44949	140/28564	0.106894	0.123406	0.0414474	Prr5	1
GO:0008286	BP	GO:0008286	insulin receptor signaling pathway	44949	141/28564	0.107617	0.124008	0.0416494	Il1b	1
GO:0009581	BP	GO:0009581	detection of external stimulus	44949	141/28564	0.107617	0.124008	0.0416494	Tlr4	1
GO:0061008	BP	GO:0061008	hepaticobiliary system development	44949	141/28564	0.107617	0.124008	0.0416494	Hmox1	1
GO:0002698	BP	GO:0002698	negative regulation of immune effector process	44949	143/28564	0.10906	0.125203	0.0420507	Hmox1	1
GO:0009132	BP	GO:0009132	nucleoside diphosphate metabolic process	44949	143/28564	0.10906	0.125203	0.0420507	Ddit4	1
GO:0010212	BP	GO:0010212	response to ionizing radiation	44949	143/28564	0.10906	0.125203	0.0420507	Egr1	1
GO:0016441	BP	GO:0016441	post-transcriptional gene silencing	44949	143/28564	0.10906	0.125203	0.0420507	Pparg	1
GO:0055123	BP	GO:0055123	digestive system development	44949	143/28564	0.10906	0.125203	0.0420507	Cdh1	1
GO:1905039	BP	GO:1905039	carboxylic acid transmembrane transport	44949	143/28564	0.10906	0.125203	0.0420507	Rgs4	1
GO:0001959	BP	GO:0001959	regulation of cytokine-mediated signaling pathway	44949	144/28564	0.109781	0.12564	0.0421975	Pparg	1
GO:0035270	BP	GO:0035270	endocrine system development	44949	144/28564	0.109781	0.12564	0.0421975	Creb1	1
GO:0042471	BP	GO:0042471	ear morphogenesis	44949	144/28564	0.109781	0.12564	0.0421975	Tfap2a	1
GO:0048675	BP	GO:0048675	axon extension	44949	144/28564	0.109781	0.12564	0.0421975	Cdh1	1
GO:1903825	BP	GO:1903825	organic acid transmembrane transport	44949	144/28564	0.109781	0.12564	0.0421975	Rgs4	1
GO:0090316	BP	GO:0090316	positive regulation of intracellular protein transport	44949	145/28564	0.110502	0.126307	0.0424218	Cdh1	1
GO:1904892	BP	GO:1904892	regulation of receptor signaling pathway via STAT	44949	145/28564	0.110502	0.126307	0.0424218	Pparg	1
GO:0051053	BP	GO:0051053	negative regulation of DNA metabolic process	44949	146/28564	0.111222	0.127052	0.0426717	Pparg	1
GO:0090101	BP	GO:0090101	negative regulation of transmembrane receptor protein serine/threonine kinase signaling pathway	44949	147/28564	0.111941	0.127794	0.0429212	Pparg	1
GO:0002065	BP	GO:0002065	columnar/cuboidal epithelial cell differentiation	44949	148/28564	0.11266	0.128456	0.0431434	Cdh1	1
GO:0050864	BP	GO:0050864	regulation of B cell activation	44949	148/28564	0.11266	0.128456	0.0431434	Tlr4	1
GO:0010469	BP	GO:0010469	regulation of signaling receptor activity	44949	149/28564	0.113378	0.129036	0.0433381	Pparg	1
GO:1904019	BP	GO:1904019	epithelial cell apoptotic process	44949	149/28564	0.113378	0.129036	0.0433381	Hmox1	1
GO:1904375	BP	GO:1904375	regulation of protein localization to cell periphery	44949	149/28564	0.113378	0.129036	0.0433381	Cdh1	1
GO:0051224	BP	GO:0051224	negative regulation of protein transport	44949	151/28564	0.114813	0.130508	0.0438325	Il1b	1
GO:1903038	BP	GO:1903038	negative regulation of leukocyte cell-cell adhesion	44949	151/28564	0.114813	0.130508	0.0438325	Cd44	1
GO:0002761	BP	GO:0002761	regulation of myeloid leukocyte differentiation	44949	152/28564	0.115529	0.131	0.0439977	Creb1	1
GO:0019233	BP	GO:0019233	sensory perception of pain	44949	152/28564	0.115529	0.131	0.0439977	Tlr4	1
GO:0051783	BP	GO:0051783	regulation of nuclear division	44949	152/28564	0.115529	0.131	0.0439977	Il1b	1
GO:0071887	BP	GO:0071887	leukocyte apoptotic process	44949	152/28564	0.115529	0.131	0.0439977	Cd44	1
GO:0050921	BP	GO:0050921	positive regulation of chemotaxis	44949	153/28564	0.116245	0.131731	0.0442432	Il1b	1
GO:0008643	BP	GO:0008643	carbohydrate transport	44949	155/28564	0.117676	0.133025	0.0446779	Il1b	1
GO:0048593	BP	GO:0048593	camera-type eye morphogenesis	44949	155/28564	0.117676	0.133025	0.0446779	Tfap2a	1
GO:0072073	BP	GO:0072073	kidney epithelium development	44949	155/28564	0.117676	0.133025	0.0446779	Cd44	1
GO:1904950	BP	GO:1904950	negative regulation of establishment of protein localization	44949	155/28564	0.117676	0.133025	0.0446779	Il1b	1
GO:0071333	BP	GO:0071333	cellular response to glucose stimulus	44949	156/28564	0.11839	0.133669	0.0448941	Nr1d1	1
GO:1900180	BP	GO:1900180	regulation of protein localization to nucleus	44949	156/28564	0.11839	0.133669	0.0448941	Cdh1	1
GO:0006633	BP	GO:0006633	fatty acid biosynthetic process	44949	157/28564	0.119104	0.134146	0.0450545	Il1b	1
GO:0006839	BP	GO:0006839	mitochondrial transport	44949	157/28564	0.119104	0.134146	0.0450545	Bnip3	1
GO:0043271	BP	GO:0043271	negative regulation of monoatomic ion transport	44949	157/28564	0.119104	0.134146	0.0450545	Rgs4	1
GO:0055007	BP	GO:0055007	cardiac muscle cell differentiation	44949	157/28564	0.119104	0.134146	0.0450545	Rgs4	1
GO:0001837	BP	GO:0001837	epithelial to mesenchymal transition	44949	158/28564	0.119817	0.134703	0.0452415	Il1b	1
GO:0071331	BP	GO:0071331	cellular response to hexose stimulus	44949	158/28564	0.119817	0.134703	0.0452415	Nr1d1	1
GO:2001056	BP	GO:2001056	positive regulation of cysteine-type endopeptidase activity	44949	158/28564	0.119817	0.134703	0.0452415	Pparg	1
GO:0001838	BP	GO:0001838	embryonic epithelial tube formation	44949	159/28564	0.12053	0.135257	0.0454276	Tfap2a	1
GO:0071326	BP	GO:0071326	cellular response to monosaccharide stimulus	44949	159/28564	0.12053	0.135257	0.0454276	Nr1d1	1
GO:0098773	BP	GO:0098773	skin epidermis development	44949	159/28564	0.12053	0.135257	0.0454276	Cdh1	1
GO:0045667	BP	GO:0045667	regulation of osteoblast differentiation	44949	160/28564	0.121242	0.135891	0.0456405	Pparg	1
GO:1901136	BP	GO:1901136	carbohydrate derivative catabolic process	44949	160/28564	0.121242	0.135891	0.0456405	Cd44	1
GO:0001824	BP	GO:0001824	blastocyst development	44949	161/28564	0.121953	0.136357	0.0457972	Cdh1	1
GO:0031099	BP	GO:0031099	regeneration	44949	161/28564	0.121953	0.136357	0.0457972	Hmox1	1
GO:0051147	BP	GO:0051147	regulation of muscle cell differentiation	44949	161/28564	0.121953	0.136357	0.0457972	Rgs4	1
GO:1903305	BP	GO:1903305	regulation of regulated secretory pathway	44949	161/28564	0.121953	0.136357	0.0457972	Hmox1	1
GO:0002456	BP	GO:0002456	T cell mediated immunity	44949	162/28564	0.122664	0.136986	0.0460085	Il1b	1
GO:0097530	BP	GO:0097530	granulocyte migration	44949	162/28564	0.122664	0.136986	0.0460085	Il1b	1
GO:0002687	BP	GO:0002687	positive regulation of leukocyte migration	44949	164/28564	0.124085	0.138405	0.046485	Il1b	1
GO:0002824	BP	GO:0002824	positive regulation of adaptive immune response based on somatic recombination of immune receptors built from immunoglobulin superfamily domains	44949	164/28564	0.124085	0.138405	0.046485	Il1b	1
GO:0010977	BP	GO:0010977	negative regulation of neuron projection development	44949	165/28564	0.124794	0.139028	0.0466943	Cdh1	1
GO:0016052	BP	GO:0016052	carbohydrate catabolic process	44949	165/28564	0.124794	0.139028	0.0466943	Ddit4	1
GO:0034101	BP	GO:0034101	erythrocyte homeostasis	44949	167/28564	0.126211	0.140438	0.0471676	Hmox1	1
GO:0071322	BP	GO:0071322	cellular response to carbohydrate stimulus	44949	167/28564	0.126211	0.140438	0.0471676	Nr1d1	1
GO:0002708	BP	GO:0002708	positive regulation of lymphocyte mediated immunity	44949	168/28564	0.126919	0.14097	0.0473465	Il1b	1
GO:0006937	BP	GO:0006937	regulation of muscle contraction	44949	168/28564	0.126919	0.14097	0.0473465	Nr4a1	1
GO:0048284	BP	GO:0048284	organelle fusion	44949	168/28564	0.126919	0.14097	0.0473465	Bnip3	1
GO:0007269	BP	GO:0007269	neurotransmitter secretion	44949	169/28564	0.127626	0.1415	0.0475245	Nr4a1	1
GO:0099643	BP	GO:0099643	signal release from synapse	44949	169/28564	0.127626	0.1415	0.0475245	Nr4a1	1
GO:0120254	BP	GO:0120254	olefinic compound metabolic process	44949	169/28564	0.127626	0.1415	0.0475245	Egr1	1
GO:0072175	BP	GO:0072175	epithelial tube formation	44949	170/28564	0.128333	0.142198	0.0477589	Tfap2a	1
GO:0048015	BP	GO:0048015	phosphatidylinositol-mediated signaling	44949	171/28564	0.129039	0.142809	0.0479641	Prr5	1
GO:0071383	BP	GO:0071383	cellular response to steroid hormone stimulus	44949	171/28564	0.129039	0.142809	0.0479641	Ddit4	1
GO:0051250	BP	GO:0051250	negative regulation of lymphocyte activation	44949	172/28564	0.129744	0.143504	0.0481975	Cd44	1
GO:0006941	BP	GO:0006941	striated muscle contraction	44949	173/28564	0.130449	0.144111	0.0484013	Nr4a1	1
GO:0043433	BP	GO:0043433	negative regulation of DNA-binding transcription factor activity	44949	173/28564	0.130449	0.144111	0.0484013	Hmox1	1
GO:0042770	BP	GO:0042770	signal transduction in response to DNA damage	44949	174/28564	0.131154	0.144543	0.0485465	Cd44	1
GO:0048017	BP	GO:0048017	inositol lipid-mediated signaling	44949	174/28564	0.131154	0.144543	0.0485465	Prr5	1
GO:0071230	BP	GO:0071230	cellular response to amino acid stimulus	44949	174/28564	0.131154	0.144543	0.0485465	Cdh1	1
GO:1904064	BP	GO:1904064	positive regulation of cation transmembrane transport	44949	174/28564	0.131154	0.144543	0.0485465	Lcn2	1
GO:0001678	BP	GO:0001678	intracellular glucose homeostasis	44949	175/28564	0.131858	0.145146	0.0487488	Nr1d1	1
GO:0010675	BP	GO:0010675	regulation of cellular carbohydrate metabolic process	44949	175/28564	0.131858	0.145146	0.0487488	Ddit4	1
GO:0050830	BP	GO:0050830	defense response to Gram-positive bacterium	44949	176/28564	0.132561	0.145833	0.0489797	Il1b	1
GO:0006606	BP	GO:0006606	protein import into nucleus	44949	179/28564	0.134668	0.147974	0.0496989	Cdh1	1
GO:0010950	BP	GO:0010950	positive regulation of endopeptidase activity	44949	179/28564	0.134668	0.147974	0.0496989	Pparg	1
GO:0051100	BP	GO:0051100	negative regulation of binding	44949	180/28564	0.135369	0.148568	0.0498982	Hmox1	1
GO:0065004	BP	GO:0065004	protein-DNA complex assembly	44949	180/28564	0.135369	0.148568	0.0498982	Creb1	1
GO:2001242	BP	GO:2001242	regulation of intrinsic apoptotic signaling pathway	44949	181/28564	0.13607	0.149248	0.0501267	Cd44	1
GO:0051302	BP	GO:0051302	regulation of cell division	44949	182/28564	0.13677	0.149927	0.0503547	Il1b	1
GO:0007596	BP	GO:0007596	blood coagulation	44949	183/28564	0.137469	0.150515	0.0505522	Tlr4	1
GO:0071466	BP	GO:0071466	cellular response to xenobiotic stimulus	44949	183/28564	0.137469	0.150515	0.0505522	Il1b	1
GO:0051170	BP	GO:0051170	import into nucleus	44949	184/28564	0.138168	0.151191	0.0507791	Cdh1	1
GO:0009612	BP	GO:0009612	response to mechanical stimulus	44949	185/28564	0.138867	0.151685	0.0509452	Tlr4	1
GO:0032680	BP	GO:0032680	regulation of tumor necrosis factor production	44949	185/28564	0.138867	0.151685	0.0509452	Tlr4	1
GO:0048592	BP	GO:0048592	eye morphogenesis	44949	185/28564	0.138867	0.151685	0.0509452	Tfap2a	1
GO:0007599	BP	GO:0007599	hemostasis	44949	186/28564	0.139565	0.152177	0.0511105	Tlr4	1
GO:0050817	BP	GO:0050817	coagulation	44949	186/28564	0.139565	0.152177	0.0511105	Tlr4	1
GO:0071897	BP	GO:0071897	DNA biosynthetic process	44949	186/28564	0.139565	0.152177	0.0511105	Pparg	1
GO:0032388	BP	GO:0032388	positive regulation of intracellular transport	44949	187/28564	0.140262	0.152757	0.0513053	Cdh1	1
GO:0050770	BP	GO:0050770	regulation of axonogenesis	44949	187/28564	0.140262	0.152757	0.0513053	Cdh1	1
GO:0016331	BP	GO:0016331	morphogenesis of embryonic epithelium	44949	188/28564	0.140959	0.153155	0.0514388	Tfap2a	1
GO:0045580	BP	GO:0045580	regulation of T cell differentiation	44949	188/28564	0.140959	0.153155	0.0514388	Cd44	1
GO:0071229	BP	GO:0071229	cellular response to acid chemical	44949	188/28564	0.140959	0.153155	0.0514388	Cdh1	1
GO:1903555	BP	GO:1903555	regulation of tumor necrosis factor superfamily cytokine production	44949	188/28564	0.140959	0.153155	0.0514388	Tlr4	1
GO:0043200	BP	GO:0043200	response to amino acid	44949	189/28564	0.141655	0.15373	0.0516321	Cdh1	1
GO:0071478	BP	GO:0071478	cellular response to radiation	44949	189/28564	0.141655	0.15373	0.0516321	Egr1	1
GO:0007612	BP	GO:0007612	learning	44949	190/28564	0.142351	0.154395	0.0518552	Creb1	1
GO:0046631	BP	GO:0046631	alpha-beta T cell activation	44949	191/28564	0.143046	0.155058	0.0520778	Cd44	1
GO:0032640	BP	GO:0032640	tumor necrosis factor production	44949	192/28564	0.143741	0.155719	0.0523	Tlr4	1
GO:0009060	BP	GO:0009060	aerobic respiration	44949	193/28564	0.144435	0.156379	0.0525218	Bnip3	1
GO:0002705	BP	GO:0002705	positive regulation of leukocyte mediated immunity	44949	194/28564	0.145128	0.157038	0.0527431	Il1b	1
GO:0071706	BP	GO:0071706	tumor necrosis factor superfamily cytokine production	44949	195/28564	0.145822	0.157696	0.0529639	Tlr4	1
GO:0035051	BP	GO:0035051	cardiocyte differentiation	44949	196/28564	0.146514	0.158259	0.0531531	Rgs4	1
GO:0050821	BP	GO:0050821	protein stabilization	44949	196/28564	0.146514	0.158259	0.0531531	Creb1	1
GO:0050905	BP	GO:0050905	neuromuscular process	44949	197/28564	0.147206	0.158914	0.053373	Nr4a1	1
GO:0008016	BP	GO:0008016	regulation of heart contraction	44949	200/28564	0.149279	0.160869	0.0540297	Rgs4	1
GO:0021915	BP	GO:0021915	neural tube development	44949	200/28564	0.149279	0.160869	0.0540297	Tfap2a	1
GO:0031047	BP	GO:0031047	RNA-mediated gene silencing	44949	200/28564	0.149279	0.160869	0.0540297	Pparg	1
GO:0010952	BP	GO:0010952	positive regulation of peptidase activity	44949	203/28564	0.151347	0.162907	0.0547143	Pparg	1
GO:0071824	BP	GO:0071824	protein-DNA complex subunit organization	44949	203/28564	0.151347	0.162907	0.0547143	Creb1	1
GO:1905475	BP	GO:1905475	regulation of protein localization to membrane	44949	205/28564	0.152723	0.164293	0.0551795	Cdh1	1
GO:0034767	BP	GO:0034767	positive regulation of monoatomic ion transmembrane transport	44949	206/28564	0.15341	0.164936	0.0553955	Lcn2	1
GO:0006109	BP	GO:0006109	regulation of carbohydrate metabolic process	44949	207/28564	0.154096	0.165385	0.0555464	Ddit4	1
GO:0045732	BP	GO:0045732	positive regulation of protein catabolic process	44949	207/28564	0.154096	0.165385	0.0555464	Il1b	1
GO:0071805	BP	GO:0071805	potassium ion transmembrane transport	44949	207/28564	0.154096	0.165385	0.0555464	Rgs4	1
GO:0030258	BP	GO:0030258	lipid modification	44949	208/28564	0.154783	0.166025	0.0557613	Pparg	1
GO:0043491	BP	GO:0043491	protein kinase B signaling	44949	209/28564	0.155468	0.166567	0.0559433	Il1b	1
GO:1990138	BP	GO:1990138	neuron projection extension	44949	209/28564	0.155468	0.166567	0.0559433	Cdh1	1
GO:0030307	BP	GO:0030307	positive regulation of cell growth	44949	210/28564	0.156153	0.167203	0.0561572	Prr5	1
GO:0001101	BP	GO:0001101	response to acid chemical	44949	211/28564	0.156838	0.167451	0.0562402	Cdh1	1
GO:0097696	BP	GO:0097696	receptor signaling pathway via STAT	44949	211/28564	0.156838	0.167451	0.0562402	Pparg	1
GO:0098742	BP	GO:0098742	cell-cell adhesion via plasma-membrane adhesion molecules	44949	211/28564	0.156838	0.167451	0.0562402	Cdh1	1
GO:1902107	BP	GO:1902107	positive regulation of leukocyte differentiation	44949	211/28564	0.156838	0.167451	0.0562402	Creb1	1
GO:1903708	BP	GO:1903708	positive regulation of hemopoiesis	44949	211/28564	0.156838	0.167451	0.0562402	Creb1	1
GO:0061351	BP	GO:0061351	neural precursor cell proliferation	44949	212/28564	0.157522	0.168084	0.0564528	Il1b	1
GO:0021953	BP	GO:0021953	central nervous system neuron differentiation	44949	213/28564	0.158205	0.168716	0.056665	Tfap2a	1
GO:0007416	BP	GO:0007416	synapse assembly	44949	216/28564	0.160252	0.1708	0.0573651	Cdh1	1
GO:0007204	BP	GO:0007204	positive regulation of cytosolic calcium ion concentration	44949	218/28564	0.161614	0.172152	0.0578193	Il1b	1
GO:0031345	BP	GO:0031345	negative regulation of cell projection organization	44949	219/28564	0.162295	0.172678	0.0579958	Cdh1	1
GO:0051216	BP	GO:0051216	cartilage development	44949	219/28564	0.162295	0.172678	0.0579958	Mycn	1
GO:0016051	BP	GO:0016051	carbohydrate biosynthetic process	44949	220/28564	0.162974	0.173102	0.0581381	Nr1d1	1
GO:0035265	BP	GO:0035265	organ growth	44949	220/28564	0.162974	0.173102	0.0581381	Rgs4	1
GO:0048639	BP	GO:0048639	positive regulation of developmental growth	44949	220/28564	0.162974	0.173102	0.0581381	Creb1	1
GO:0045619	BP	GO:0045619	regulation of lymphocyte differentiation	44949	222/28564	0.164332	0.174444	0.0585888	Cd44	1
GO:0002285	BP	GO:0002285	lymphocyte activation involved in immune response	44949	223/28564	0.16501	0.175063	0.0587968	Tlr4	1
GO:0001649	BP	GO:0001649	osteoblast differentiation	44949	224/28564	0.165688	0.175681	0.0590044	Pparg	1
GO:0006836	BP	GO:0006836	neurotransmitter transport	44949	225/28564	0.166365	0.176297	0.0592115	Nr4a1	1
GO:0017157	BP	GO:0017157	regulation of exocytosis	44949	226/28564	0.167042	0.176913	0.0594182	Hmox1	1
GO:0033157	BP	GO:0033157	regulation of intracellular protein transport	44949	227/28564	0.167718	0.177324	0.0595561	Cdh1	1
GO:0035264	BP	GO:0035264	multicellular organism growth	44949	227/28564	0.167718	0.177324	0.0595561	Creb1	1
GO:0048469	BP	GO:0048469	cell maturation	44949	227/28564	0.167718	0.177324	0.0595561	Pparg	1
GO:0030595	BP	GO:0030595	leukocyte chemotaxis	44949	230/28564	0.169743	0.179362	0.0602407	Il1b	1
GO:0002822	BP	GO:0002822	regulation of adaptive immune response based on somatic recombination of immune receptors built from immunoglobulin superfamily domains	44949	232/28564	0.17109	0.180476	0.0606148	Il1b	1
GO:0046034	BP	GO:0046034	ATP metabolic process	44949	232/28564	0.17109	0.180476	0.0606148	Ddit4	1
GO:0050920	BP	GO:0050920	regulation of chemotaxis	44949	232/28564	0.17109	0.180476	0.0606148	Il1b	1
GO:0055001	BP	GO:0055001	muscle cell development	44949	235/28564	0.173107	0.182499	0.0612944	Rgs4	1
GO:0002685	BP	GO:0002685	regulation of leukocyte migration	44949	236/28564	0.173779	0.182789	0.0613919	Il1b	1
GO:0045637	BP	GO:0045637	regulation of myeloid cell differentiation	44949	236/28564	0.173779	0.182789	0.0613919	Creb1	1
GO:0048545	BP	GO:0048545	response to steroid hormone	44949	236/28564	0.173779	0.182789	0.0613919	Ddit4	1
GO:1901617	BP	GO:1901617	organic hydroxy compound biosynthetic process	44949	236/28564	0.173779	0.182789	0.0613919	Nr1d1	1
GO:0002706	BP	GO:0002706	regulation of lymphocyte mediated immunity	44949	238/28564	0.17512	0.184095	0.0618305	Il1b	1
GO:0031330	BP	GO:0031330	negative regulation of cellular catabolic process	44949	240/28564	0.176459	0.185397	0.0622678	Hmox1	1
GO:0001505	BP	GO:0001505	regulation of neurotransmitter levels	44949	242/28564	0.177796	0.186272	0.0625615	Nr4a1	1
GO:0051651	BP	GO:0051651	maintenance of location in cell	44949	242/28564	0.177796	0.186272	0.0625615	Lcn2	1
GO:0060047	BP	GO:0060047	heart contraction	44949	242/28564	0.177796	0.186272	0.0625615	Rgs4	1
GO:0097529	BP	GO:0097529	myeloid leukocyte migration	44949	242/28564	0.177796	0.186272	0.0625615	Il1b	1
GO:1901888	BP	GO:1901888	regulation of cell junction assembly	44949	242/28564	0.177796	0.186272	0.0625615	Il1b	1
GO:0006813	BP	GO:0006813	potassium ion transport	44949	245/28564	0.179797	0.188262	0.0632299	Rgs4	1
GO:0030100	BP	GO:0030100	regulation of endocytosis	44949	248/28564	0.181794	0.190245	0.0638959	Pparg	1
GO:1903320	BP	GO:1903320	regulation of protein modification by small protein conjugation or removal	44949	249/28564	0.182459	0.190832	0.0640932	Egr1	1
GO:0045333	BP	GO:0045333	cellular respiration	44949	252/28564	0.18445	0.192696	0.0647191	Bnip3	1
GO:0050870	BP	GO:0050870	positive regulation of T cell activation	44949	252/28564	0.18445	0.192696	0.0647191	Il1b	1
GO:0045055	BP	GO:0045055	regulated exocytosis	44949	254/28564	0.185774	0.19397	0.065147	Hmox1	1
GO:0003015	BP	GO:0003015	heart process	44949	255/28564	0.186436	0.194551	0.065342	Rgs4	1
GO:0009205	BP	GO:0009205	purine ribonucleoside triphosphate metabolic process	44949	256/28564	0.187097	0.19502	0.0654997	Ddit4	1
GO:0060291	BP	GO:0060291	long-term synaptic potentiation	44949	256/28564	0.187097	0.19502	0.0654997	Creb1	1
GO:0043547	BP	GO:0043547	positive regulation of GTPase activity	44949	259/28564	0.189077	0.196972	0.0661554	Rgs4	1
GO:0009144	BP	GO:0009144	purine nucleoside triphosphate metabolic process	44949	262/28564	0.191052	0.198694	0.0667336	Ddit4	1
GO:0060348	BP	GO:0060348	bone development	44949	262/28564	0.191052	0.198694	0.0667336	Tfap2a	1
GO:0090068	BP	GO:0090068	positive regulation of cell cycle process	44949	262/28564	0.191052	0.198694	0.0667336	Il1b	1
GO:0009199	BP	GO:0009199	ribonucleoside triphosphate metabolic process	44949	263/28564	0.191709	0.199265	0.0669255	Ddit4	1
GO:0007626	BP	GO:0007626	locomotory behavior	44949	270/28564	0.196297	0.203804	0.0684499	Egr1	1
GO:1903522	BP	GO:1903522	regulation of blood circulation	44949	270/28564	0.196297	0.203804	0.0684499	Rgs4	1
GO:0006898	BP	GO:0006898	receptor-mediated endocytosis	44949	273/28564	0.198255	0.205606	0.0690552	Cd44	1
GO:0090092	BP	GO:0090092	regulation of transmembrane receptor protein serine/threonine kinase signaling pathway	44949	273/28564	0.198255	0.205606	0.0690552	Pparg	1
GO:0043270	BP	GO:0043270	positive regulation of monoatomic ion transport	44949	274/28564	0.198907	0.206166	0.0692433	Lcn2	1
GO:0022604	BP	GO:0022604	regulation of cell morphogenesis	44949	278/28564	0.201509	0.208629	0.0700705	Cd44	1
GO:0034764	BP	GO:0034764	positive regulation of transmembrane transport	44949	278/28564	0.201509	0.208629	0.0700705	Lcn2	1
GO:0110053	BP	GO:0110053	regulation of actin filament organization	44949	280/28564	0.202807	0.209738	0.0704428	Rgs4	1
GO:0140014	BP	GO:0140014	mitotic nuclear division	44949	280/28564	0.202807	0.209738	0.0704428	Il1b	1
GO:0009141	BP	GO:0009141	nucleoside triphosphate metabolic process	44949	281/28564	0.203455	0.21029	0.0706284	Ddit4	1
GO:0016485	BP	GO:0016485	protein processing	44949	286/28564	0.206689	0.213394	0.0716707	Cdh1	1
GO:0048863	BP	GO:0048863	stem cell differentiation	44949	286/28564	0.206689	0.213394	0.0716707	Tfap2a	1
GO:0060560	BP	GO:0060560	developmental growth involved in morphogenesis	44949	290/28564	0.209267	0.215935	0.0725241	Cdh1	1
GO:0003007	BP	GO:0003007	heart morphogenesis	44949	291/28564	0.20991	0.216477	0.0727064	Tfap2a	1
GO:0019932	BP	GO:0019932	second-messenger-mediated signaling	44949	295/28564	0.212478	0.219003	0.0735547	Creb1	1
GO:0006790	BP	GO:0006790	sulfur compound metabolic process	44949	299/28564	0.215038	0.221395	0.0743579	Acot1	1
GO:0006959	BP	GO:0006959	humoral immune response	44949	299/28564	0.215038	0.221395	0.0743579	Il1b	1
GO:0045165	BP	GO:0045165	cell fate commitment	44949	303/28564	0.21759	0.223897	0.0751984	Pparg	1
GO:0071695	BP	GO:0071695	anatomical structure maturation	44949	305/28564	0.218863	0.225082	0.0755962	Pparg	1
GO:0015850	BP	GO:0015850	organic hydroxy compound transport	44949	306/28564	0.219499	0.22561	0.0757736	Pparg	1
GO:0072659	BP	GO:0072659	protein localization to plasma membrane	44949	308/28564	0.220769	0.226789	0.0761696	Cdh1	1
GO:1990830	BP	GO:1990830	cellular response to leukemia inhibitory factor	44949	311/28564	0.22267	0.228615	0.0767829	Creb1	1
GO:1990823	BP	GO:1990823	response to leukemia inhibitory factor	44949	312/28564	0.223303	0.229137	0.0769583	Creb1	1
GO:2001020	BP	GO:2001020	regulation of response to DNA damage stimulus	44949	313/28564	0.223936	0.229658	0.0771334	Cd44	1
GO:0006936	BP	GO:0006936	muscle contraction	44949	318/28564	0.22709	0.232635	0.078133	Nr4a1	1
GO:0042113	BP	GO:0042113	B cell activation	44949	318/28564	0.22709	0.232635	0.078133	Tlr4	1
GO:0090596	BP	GO:0090596	sensory organ morphogenesis	44949	319/28564	0.227719	0.23315	0.0783061	Tfap2a	1
GO:0090287	BP	GO:0090287	regulation of cellular response to growth factor stimulus	44949	320/28564	0.228348	0.233664	0.0784788	Pparg	1
GO:0030198	BP	GO:0030198	extracellular matrix organization	44949	322/28564	0.229604	0.23482	0.0788668	Tfap2a	1
GO:0043062	BP	GO:0043062	extracellular structure organization	44949	324/28564	0.230859	0.235841	0.0792099	Tfap2a	1
GO:0045229	BP	GO:0045229	external encapsulating structure organization	44949	324/28564	0.230859	0.235841	0.0792099	Tfap2a	1
GO:0034504	BP	GO:0034504	protein localization to nucleus	44949	325/28564	0.231485	0.23635	0.0793809	Cdh1	1
GO:0032386	BP	GO:0032386	regulation of intracellular transport	44949	338/28564	0.239584	0.244485	0.0821129	Cdh1	1
GO:0050806	BP	GO:0050806	positive regulation of synaptic transmission	44949	341/28564	0.241442	0.246244	0.0827038	Creb1	1
GO:0051146	BP	GO:0051146	striated muscle cell differentiation	44949	342/28564	0.24206	0.246738	0.0828697	Rgs4	1
GO:0071214	BP	GO:0071214	cellular response to abiotic stimulus	44949	349/28564	0.246374	0.250858	0.0842535	Egr1	1
GO:0104004	BP	GO:0104004	cellular response to environmental stimulus	44949	349/28564	0.246374	0.250858	0.0842535	Egr1	1
GO:0045787	BP	GO:0045787	positive regulation of cell cycle	44949	350/28564	0.246988	0.251345	0.0844171	Il1b	1
GO:0006913	BP	GO:0006913	nucleocytoplasmic transport	44949	352/28564	0.248215	0.252316	0.0847431	Cdh1	1
GO:0051169	BP	GO:0051169	nuclear transport	44949	352/28564	0.248215	0.252316	0.0847431	Cdh1	1
GO:0043087	BP	GO:0043087	regulation of GTPase activity	44949	353/28564	0.248828	0.252799	0.0849056	Rgs4	1
GO:0016050	BP	GO:0016050	vesicle organization	44949	355/28564	0.250052	0.253904	0.0852764	Creb1	1
GO:0018205	BP	GO:0018205	peptidyl-lysine modification	44949	360/28564	0.253105	0.256862	0.08627	Egr1	1
GO:0032956	BP	GO:0032956	regulation of actin cytoskeleton organization	44949	362/28564	0.254323	0.257956	0.0866374	Rgs4	1
GO:0051604	BP	GO:0051604	protein maturation	44949	371/28564	0.259779	0.263345	0.0884475	Cdh1	1
GO:0002449	BP	GO:0002449	lymphocyte mediated immunity	44949	372/28564	0.260383	0.263813	0.0886044	Il1b	1
GO:0002460	BP	GO:0002460	adaptive immune response based on somatic recombination of immune receptors built from immunoglobulin superfamily domains	44949	373/28564	0.260986	0.264279	0.0887611	Il1b	1
GO:0043010	BP	GO:0043010	camera-type eye development	44949	378/28564	0.263996	0.26718	0.0897355	Tfap2a	1
GO:0021700	BP	GO:0021700	developmental maturation	44949	381/28564	0.265796	0.268855	0.090298	Pparg	1
GO:0006887	BP	GO:0006887	exocytosis	44949	382/28564	0.266396	0.269313	0.090452	Hmox1	1
GO:0045786	BP	GO:0045786	negative regulation of cell cycle	44949	385/28564	0.26819	0.270979	0.0910115	Nr4a1	1
GO:0050900	BP	GO:0050900	leukocyte migration	44949	386/28564	0.268788	0.271434	0.0911643	Il1b	1
GO:1990778	BP	GO:1990778	protein localization to cell periphery	44949	389/28564	0.270577	0.273092	0.091721	Cdh1	1
GO:1902903	BP	GO:1902903	regulation of supramolecular fiber organization	44949	394/28564	0.273549	0.275941	0.0926779	Rgs4	1
GO:0032970	BP	GO:0032970	regulation of actin filament-based process	44949	411/28564	0.28357	0.285893	0.0960203	Rgs4	1
GO:0001654	BP	GO:0001654	eye development	44949	426/28564	0.292301	0.294535	0.098923	Tfap2a	1
GO:0007264	BP	GO:0007264	small GTPase mediated signal transduction	44949	428/28564	0.293458	0.295539	0.0992602	Hmox1	1
GO:0150063	BP	GO:0150063	visual system development	44949	429/28564	0.294035	0.295959	0.0994013	Tfap2a	1
GO:0048880	BP	GO:0048880	sensory system development	44949	433/28564	0.296341	0.298118	0.100126	Tfap2a	1
GO:0072594	BP	GO:0072594	establishment of protein localization to organelle	44949	439/28564	0.299786	0.301419	0.101235	Cdh1	1
GO:0044270	BP	GO:0044270	cellular nitrogen compound catabolic process	44949	440/28564	0.300359	0.301666	0.101318	Hmox1	1
GO:0046700	BP	GO:0046700	heterocycle catabolic process	44949	440/28564	0.300359	0.301666	0.101318	Hmox1	1
GO:0007015	BP	GO:0007015	actin filament organization	44949	454/28564	0.308329	0.309334	0.103893	Rgs4	1
GO:0051656	BP	GO:0051656	establishment of organelle localization	44949	454/28564	0.308329	0.309334	0.103893	Hmox1	1
GO:0000280	BP	GO:0000280	nuclear division	44949	456/28564	0.30946	0.310301	0.104218	Il1b	1
GO:0009593	BP	GO:0009593	detection of chemical stimulus	44949	458/28564	0.31059	0.311264	0.104542	Tlr4	1
GO:0031346	BP	GO:0031346	positive regulation of cell projection organization	44949	459/28564	0.311154	0.31166	0.104675	Lcn2	1
GO:0042692	BP	GO:0042692	muscle cell differentiation	44949	460/28564	0.311718	0.312056	0.104807	Rgs4	1
GO:0019439	BP	GO:0019439	aromatic compound catabolic process	44949	461/28564	0.312281	0.31245	0.10494	Hmox1	1
GO:0007389	BP	GO:0007389	pattern specification process	44949	492/28564	0.329526	0.329526	0.110675	Tfap2a	1
GO:0045121	CC	GO:0045121	membrane raft	45070	390/28585	1.58173e-05	0.000504418	0.000337121	Cd44/Cdh1/Hmox1/Tlr4/Vdr	5
GO:0098857	CC	GO:0098857	membrane microdomain	45070	391/28585	1.60133e-05	0.000504418	0.000337121	Cd44/Cdh1/Hmox1/Tlr4/Vdr	5
GO:0005901	CC	GO:0005901	caveola	45009	97/28585	7.27974e-05	0.00152874	0.00102172	Cdh1/Hmox1/Vdr	3
GO:0044853	CC	GO:0044853	plasma membrane raft	45009	134/28585	0.000189684	0.00298753	0.00199668	Cdh1/Hmox1/Vdr	3
GO:0043235	CC	GO:0043235	receptor complex	45040	419/28585	0.000383262	0.0048291	0.00322747	Cd44/Pparg/Tlr4/Vdr	4
GO:0090575	CC	GO:0090575	RNA polymerase II transcription regulator complex	45009	249/28585	0.00115444	0.0121216	0.0081013	Creb1/Pparg/Vdr	3
GO:0000791	CC	GO:0000791	euchromatin	44981	69/28585	0.00153141	0.0137826	0.00921146	Creb1/Vdr	2
GO:0005902	CC	GO:0005902	microvillus	44981	106/28585	0.00356457	0.0263508	0.0176112	Cd44/Cdh1	2
GO:0005811	CC	GO:0005811	lipid droplet	44981	109/28585	0.0037644	0.0263508	0.0176112	Hsd17b11/Plin4	2
GO:0016600	CC	GO:0016600	flotillin complex	44950	10/28585	0.00836567	0.0479125	0.0320217	Cdh1	1
GO:0031932	CC	GO:0031932	TORC2 complex	44950	10/28585	0.00836567	0.0479125	0.0320217	Prr5	1
GO:0030027	CC	GO:0030027	lamellipodium	44981	180/28585	0.00993648	0.0521665	0.0348648	Cd44/Cdh1	2
GO:0038201	CC	GO:0038201	TOR complex	44950	13/28585	0.0108623	0.0526402	0.0351814	Prr5	1
GO:0043220	CC	GO:0043220	Schmidt-Lanterman incisure	44950	16/28585	0.0133528	0.0600878	0.0401589	Cdh1	1
GO:0098858	CC	GO:0098858	actin-based cell projection	44981	232/28585	0.0160956	0.0641059	0.0428444	Cd44/Cdh1	2
GO:0033268	CC	GO:0033268	node of Ranvier	44950	20/28585	0.0166643	0.0641059	0.0428444	Cdh1	1
GO:0043218	CC	GO:0043218	compact myelin	44950	21/28585	0.0174904	0.0641059	0.0428444	Cdh1	1
GO:0001891	CC	GO:0001891	phagocytic cup	44950	22/28585	0.018316	0.0641059	0.0428444	Tlr4	1
GO:0016323	CC	GO:0016323	basolateral plasma membrane	44981	258/28585	0.0196527	0.0651641	0.0435516	Cd44/Cdh1	2
GO:0009925	CC	GO:0009925	basal plasma membrane	44981	292/28585	0.0247541	0.0779755	0.052114	Cd44/Cdh1	2
GO:0016342	CC	GO:0016342	catenin complex	44950	32/28585	0.0265347	0.0796041	0.0532024	Cdh1	1
GO:0045178	CC	GO:0045178	basal part of cell	44981	316/28585	0.0286473	0.0820355	0.0548274	Cd44/Cdh1	2
GO:0031252	CC	GO:0031252	cell leading edge	44981	412/28585	0.0464236	0.12716	0.084986	Cd44/Cdh1	2
GO:0005635	CC	GO:0005635	nuclear envelope	44981	440/28585	0.0522136	0.137061	0.0916028	Bnip3/Nr4a1	2
GO:0030315	CC	GO:0030315	T-tubule	44950	70/28585	0.0571687	0.137095	0.0916259	Vdr	1
GO:0005905	CC	GO:0005905	clathrin-coated pit	44950	71/28585	0.0579622	0.137095	0.0916259	Tfap2a	1
GO:0016328	CC	GO:0016328	lateral plasma membrane	44950	72/28585	0.0587551	0.137095	0.0916259	Cdh1	1
GO:0030864	CC	GO:0030864	cortical actin cytoskeleton	44950	84/28585	0.0682202	0.153312	0.102464	Cdh1	1
GO:0044304	CC	GO:0044304	main axon	44950	87/28585	0.0705722	0.153312	0.102464	Cdh1	1
GO:0000792	CC	GO:0000792	heterochromatin	44950	104/28585	0.0837931	0.174992	0.116954	Vdr	1
GO:0016363	CC	GO:0016363	nuclear matrix	44950	107/28585	0.0861074	0.174992	0.116954	Vdr	1
GO:0030863	CC	GO:0030863	cortical cytoskeleton	44950	119/28585	0.0953087	0.187639	0.125406	Cdh1	1
GO:0034399	CC	GO:0034399	nuclear periphery	44950	134/28585	0.106686	0.203672	0.136122	Vdr	1
GO:0005912	CC	GO:0005912	adherens junction	44950	153/28585	0.120899	0.22402	0.149721	Cdh1	1
GO:0031256	CC	GO:0031256	leading edge membrane	44950	159/28585	0.125343	0.225064	0.150419	Cd44	1
GO:0042383	CC	GO:0042383	sarcolemma	44950	166/28585	0.1305	0.225064	0.150419	Vdr	1
GO:0043296	CC	GO:0043296	apical junction complex	44950	169/28585	0.132701	0.225064	0.150419	Cdh1	1
GO:0009898	CC	GO:0009898	cytoplasmic side of plasma membrane	44950	178/28585	0.139272	0.225064	0.150419	Cdh1	1
GO:0019897	CC	GO:0019897	extrinsic component of plasma membrane	44950	180/28585	0.140726	0.225064	0.150419	Cdh1	1
GO:0005741	CC	GO:0005741	mitochondrial outer membrane	44950	190/28585	0.14796	0.225064	0.150419	Bnip3	1
GO:0043679	CC	GO:0043679	axon terminus	44950	202/28585	0.156563	0.225064	0.150419	Cdh1	1
GO:0098562	CC	GO:0098562	cytoplasmic side of membrane	44950	205/28585	0.158701	0.225064	0.150419	Cdh1	1
GO:0043197	CC	GO:0043197	dendritic spine	44950	206/28585	0.159412	0.225064	0.150419	Nr1d1	1
GO:0044309	CC	GO:0044309	neuron spine	44950	212/28585	0.163669	0.225064	0.150419	Nr1d1	1
GO:0019867	CC	GO:0019867	outer membrane	44950	216/28585	0.166495	0.225064	0.150419	Bnip3	1
GO:0031968	CC	GO:0031968	organelle outer membrane	44950	216/28585	0.166495	0.225064	0.150419	Bnip3	1
GO:0043209	CC	GO:0043209	myelin sheath	44950	218/28585	0.167905	0.225064	0.150419	Cdh1	1
GO:0044306	CC	GO:0044306	neuron projection terminus	44950	224/28585	0.172121	0.225908	0.150983	Cdh1	1
GO:0005770	CC	GO:0005770	late endosome	44950	244/28585	0.186025	0.237434	0.158686	Ttpa	1
GO:0005802	CC	GO:0005802	trans-Golgi network	44950	249/28585	0.189466	0.237434	0.158686	Cdh1	1
GO:0031965	CC	GO:0031965	nuclear membrane	44950	253/28585	0.192208	0.237434	0.158686	Nr4a1	1
GO:0005938	CC	GO:0005938	cell cortex	44950	300/28585	0.223776	0.268344	0.179345	Cdh1	1
GO:0005759	CC	GO:0005759	mitochondrial matrix	44950	303/28585	0.22575	0.268344	0.179345	Creb1	1
GO:0098791	CC	GO:0098791	Golgi apparatus subcompartment	44950	317/28585	0.2349	0.270092	0.180513	Cdh1	1
GO:0019898	CC	GO:0019898	extrinsic component of membrane	44950	321/28585	0.237495	0.270092	0.180513	Cdh1	1
GO:0031253	CC	GO:0031253	cell projection membrane	44950	325/28585	0.240082	0.270092	0.180513	Cd44	1
GO:0150034	CC	GO:0150034	distal axon	44950	397/28585	0.28523	0.315254	0.210696	Cdh1	1
GO:0016324	CC	GO:0016324	apical plasma membrane	44950	406/28585	0.290689	0.315748	0.211027	Cd44	1
GO:0014069	CC	GO:0014069	postsynaptic density	44950	442/28585	0.312129	0.333291	0.222751	Bnip3	1
GO:0032279	CC	GO:0032279	asymmetric synapse	44950	462/28585	0.323771	0.339959	0.227208	Bnip3	1
GO:0030141	CC	GO:0030141	secretory granule	44950	485/28585	0.336925	0.342935	0.229196	Il1b	1
GO:0099572	CC	GO:0099572	postsynaptic specialization	44950	486/28585	0.337491	0.342935	0.229196	Bnip3	1
GO:0015629	CC	GO:0015629	actin cytoskeleton	44950	500/28585	0.345372	0.345372	0.230825	Cdh1	1
GO:0004879	MF	GO:0004879	nuclear receptor activity	45039	49/28171	6.97934e-08	3.94333e-06	1.39587e-06	Nr1d1/Nr4a1/Pparg/Vdr	4
GO:0098531	MF	GO:0098531	ligand-activated transcription factor activity	45039	49/28171	6.97934e-08	3.94333e-06	1.39587e-06	Nr1d1/Nr4a1/Pparg/Vdr	4
GO:0033293	MF	GO:0033293	monocarboxylic acid binding	45008	91/28171	5.51038e-05	0.00207557	0.000734717	Fabp4/Pparg/Vdr	3
GO:0000979	MF	GO:0000979	RNA polymerase II core promoter sequence-specific DNA binding	44980	22/28171	0.000145833	0.00300661	0.00106429	Egr1/Pparg	2
GO:0036041	MF	GO:0036041	long-chain fatty acid binding	44980	22/28171	0.000145833	0.00300661	0.00106429	Fabp4/Pparg	2
GO:0046965	MF	GO:0046965	nuclear retinoid X receptor binding	44980	23/28171	0.000159643	0.00300661	0.00106429	Pparg/Vdr	2
GO:0001221	MF	GO:0001221	transcription coregulator binding	45008	140/28171	0.00019779	0.00319289	0.00113023	Creb1/Nr1d1/Pparg	3
GO:0061629	MF	GO:0061629	RNA polymerase II-specific DNA-binding transcription factor binding	45039	382/28171	0.000240304	0.00330244	0.00116901	Creb1/Nr4a1/Pparg/Vdr	4
GO:0016922	MF	GO:0016922	nuclear receptor binding	45008	157/28171	0.000277083	0.00330244	0.00116901	Nr4a1/Pparg/Vdr	3
GO:0035035	MF	GO:0035035	histone acetyltransferase binding	44980	31/28171	0.000292251	0.00330244	0.00116901	Creb1/Egr1	2
GO:0042974	MF	GO:0042974	nuclear retinoic acid receptor binding	44980	34/28171	0.000352062	0.00361664	0.00128023	Pparg/Vdr	2
GO:0070888	MF	GO:0070888	E-box binding	44980	46/28171	0.000645668	0.00608004	0.00215223	Nr1d1/Pparg	2
GO:0031406	MF	GO:0031406	carboxylic acid binding	45008	220/28171	0.000741351	0.00640401	0.00226691	Fabp4/Pparg/Vdr	3
GO:0001046	MF	GO:0001046	core promoter sequence-specific DNA binding	44980	51/28171	0.000793417	0.00640401	0.00226691	Egr1/Pparg	2
GO:0001223	MF	GO:0001223	transcription coactivator binding	44980	54/28171	0.00088917	0.00641446	0.00227061	Creb1/Pparg	2
GO:0043177	MF	GO:0043177	organic acid binding	45008	236/28171	0.000908242	0.00641446	0.00227061	Fabp4/Pparg/Vdr	3
GO:0005504	MF	GO:0005504	fatty acid binding	44980	62/28171	0.00117034	0.00777933	0.00275375	Fabp4/Pparg	2
GO:1990841	MF	GO:1990841	promoter-specific chromatin binding	44980	78/28171	0.00184387	0.0115754	0.00409749	Egr1/Pparg	2
GO:0019842	MF	GO:0019842	vitamin binding	44980	141/28171	0.00587413	0.0349356	0.0123666	Ttpa/Vdr	2
GO:0070851	MF	GO:0070851	growth factor receptor binding	44980	153/28171	0.00687946	0.0373336	0.0132154	Cd44/Il1b	2
GO:0020037	MF	GO:0020037	heme binding	44980	160/28171	0.00749952	0.0373336	0.0132154	Hmox1/Nr1d1	2
GO:0050542	MF	GO:0050542	icosanoid binding	44949	10/28171	0.00813579	0.0373336	0.0132154	Pparg	1
GO:0050544	MF	GO:0050544	arachidonic acid binding	44949	10/28171	0.00813579	0.0373336	0.0132154	Pparg	1
GO:0046906	MF	GO:0046906	tetrapyrrole binding	44980	169/28171	0.00833261	0.0373336	0.0132154	Hmox1/Nr1d1	2
GO:0050543	MF	GO:0050543	icosatetraenoic acid binding	44949	11/28171	0.00894588	0.0373336	0.0132154	Pparg	1
GO:1990763	MF	GO:1990763	arrestin family protein binding	44949	11/28171	0.00894588	0.0373336	0.0132154	Creb1	1
GO:0005319	MF	GO:0005319	lipid transporter activity	44980	176/28171	0.00900811	0.0373336	0.0132154	Fabp4/Ttpa	2
GO:0032052	MF	GO:0032052	bile acid binding	44949	12/28171	0.00975533	0.0373336	0.0132154	Vdr	1
GO:0045294	MF	GO:0045294	alpha-catenin binding	44949	12/28171	0.00975533	0.0373336	0.0132154	Cdh1	1
GO:0019903	MF	GO:0019903	protein phosphatase binding	44980	185/28171	0.00991156	0.0373336	0.0132154	Cdh1/Pparg	2
GO:0097677	MF	GO:0097677	STAT family protein binding	44949	13/28171	0.0105642	0.038508	0.0136312	Pparg	1
GO:0045295	MF	GO:0045295	gamma-catenin binding	44949	15/28171	0.0121799	0.0417069	0.0147635	Cdh1	1
GO:0102991	MF	GO:0102991	myristoyl-CoA hydrolase activity	44949	15/28171	0.0121799	0.0417069	0.0147635	Acot1	1
GO:0005149	MF	GO:0005149	interleukin-1 receptor binding	44949	16/28171	0.0129868	0.0431621	0.0152786	Il1b	1
GO:0004303	MF	GO:0004303	estradiol 17-beta-dehydrogenase activity	44949	17/28171	0.0137931	0.0432951	0.0153257	Hsd17b11	1
GO:0035497	MF	GO:0035497	cAMP response element binding	44949	17/28171	0.0137931	0.0432951	0.0153257	Creb1	1
GO:0016290	MF	GO:0016290	palmitoyl-CoA hydrolase activity	44949	18/28171	0.0145988	0.0445855	0.0157825	Acot1	1
GO:0005324	MF	GO:0005324	long-chain fatty acid transporter activity	44949	19/28171	0.0154038	0.0456268	0.0161511	Fabp4	1
GO:0019902	MF	GO:0019902	phosphatase binding	44980	236/28171	0.0157473	0.0456268	0.0161511	Cdh1/Pparg	2
GO:0005096	MF	GO:0005096	GTPase activator activity	44980	241/28171	0.0163827	0.046281	0.0163827	Prr5/Rgs4	2
GO:0035259	MF	GO:0035259	nuclear glucocorticoid receptor binding	44949	21/28171	0.017012	0.0468868	0.0165971	Nr4a1	1
GO:0032794	MF	GO:0032794	GTPase activating protein binding	44949	22/28171	0.0178152	0.0476033	0.0168507	Cdh1	1
GO:0030506	MF	GO:0030506	ankyrin binding	44949	23/28171	0.0186177	0.0476033	0.0168507	Cdh1	1
GO:0005540	MF	GO:0005540	hyaluronic acid binding	44949	24/28171	0.0194196	0.0476033	0.0168507	Cd44	1
GO:0003713	MF	GO:0003713	transcription coactivator activity	44980	266/28171	0.0197213	0.0476033	0.0168507	Pparg/Tfap2a	2
GO:0005160	MF	GO:0005160	transforming growth factor beta receptor binding	44949	25/28171	0.0202209	0.0476033	0.0168507	Cd44	1
GO:0050699	MF	GO:0050699	WW domain binding	44949	25/28171	0.0202209	0.0476033	0.0168507	Pparg	1
GO:0070412	MF	GO:0070412	R-SMAD binding	44949	25/28171	0.0202209	0.0476033	0.0168507	Pparg	1
GO:0047617	MF	GO:0047617	acyl-CoA hydrolase activity	44949	28/28171	0.0226209	0.0511233	0.0180967	Acot1	1
GO:0051427	MF	GO:0051427	hormone receptor binding	44949	28/28171	0.0226209	0.0511233	0.0180967	Fabp4	1
GO:0043325	MF	GO:0043325	phosphatidylinositol-3,4-bisphosphate binding	44949	29/28171	0.0234197	0.0518907	0.0183684	Ttpa	1
GO:0051393	MF	GO:0051393	alpha-actinin binding	44949	30/28171	0.0242178	0.0526272	0.0186291	Pparg	1
GO:0016289	MF	GO:0016289	CoA hydrolase activity	44949	31/28171	0.0250153	0.0529393	0.0187396	Acot1	1
GO:0050839	MF	GO:0050839	cell adhesion molecule binding	44980	305/28171	0.0254479	0.0529393	0.0187396	Cdh1/Il1b	2
GO:0038187	MF	GO:0038187	pattern recognition receptor activity	44949	32/28171	0.0258122	0.0529393	0.0187396	Tlr4	1
GO:0046982	MF	GO:0046982	protein heterodimerization activity	44980	313/28171	0.0266974	0.0529393	0.0187396	Nr4a1/Tlr4	2
GO:0001227	MF	GO:0001227	DNA-binding transcription repressor activity, RNA polymerase II-specific	44980	315/28171	0.0270137	0.0529393	0.0187396	Nr1d1/Tfap2a	2
GO:0005126	MF	GO:0005126	cytokine receptor binding	44980	316/28171	0.0271724	0.0529393	0.0187396	Cd44/Il1b	2
GO:0001217	MF	GO:0001217	DNA-binding transcription repressor activity	44980	319/28171	0.0276508	0.0529584	0.0187463	Nr1d1/Tfap2a	2
GO:0001530	MF	GO:0001530	lipopolysaccharide binding	44949	37/28171	0.0297874	0.0560996	0.0198583	Tlr4	1
GO:0005154	MF	GO:0005154	epidermal growth factor receptor binding	44949	39/28171	0.0313731	0.0581174	0.0205725	Cd44	1
GO:0001965	MF	GO:0001965	G-protein alpha-subunit binding	44949	41/28171	0.0329563	0.0591121	0.0209247	Rgs4	1
GO:0042805	MF	GO:0042805	actinin binding	44949	41/28171	0.0329563	0.0591121	0.0209247	Pparg	1
GO:0043548	MF	GO:0043548	phosphatidylinositol 3-kinase binding	44949	42/28171	0.033747	0.0595846	0.0210919	Tlr4	1
GO:0033764	MF	GO:0033764	steroid dehydrogenase activity, acting on the CH-OH group of donors, NAD or NADP as acceptor	44949	46/28171	0.0369036	0.0641554	0.0227099	Hsd17b11	1
GO:0120013	MF	GO:0120013	lipid transfer activity	44949	47/28171	0.0376912	0.0645319	0.0228431	Ttpa	1
GO:0016790	MF	GO:0016790	thiolester hydrolase activity	44949	49/28171	0.0392645	0.0646526	0.0228859	Acot1	1
GO:0071889	MF	GO:0071889	14-3-3 protein binding	44949	49/28171	0.0392645	0.0646526	0.0228859	Ddit4	1
GO:0016229	MF	GO:0016229	steroid dehydrogenase activity	44949	50/28171	0.0400503	0.0646526	0.0228859	Hsd17b11	1
GO:0030331	MF	GO:0030331	nuclear estrogen receptor binding	44949	50/28171	0.0400503	0.0646526	0.0228859	Pparg	1
GO:0030374	MF	GO:0030374	nuclear receptor coactivator activity	44949	52/28171	0.0416199	0.0662402	0.0234479	Pparg	1
GO:0030544	MF	GO:0030544	Hsp70 protein binding	44949	53/28171	0.0424038	0.0665505	0.0235577	Creb1	1
GO:0001222	MF	GO:0001222	transcription corepressor binding	44949	55/28171	0.0439698	0.0680629	0.0240931	Nr1d1	1
GO:0030695	MF	GO:0030695	GTPase regulator activity	44980	432/28171	0.0480176	0.0723465	0.0256094	Prr5/Rgs4	2
GO:0060589	MF	GO:0060589	nucleoside-triphosphatase regulator activity	44980	432/28171	0.0480176	0.0723465	0.0256094	Prr5/Rgs4	2
GO:0045296	MF	GO:0045296	cadherin binding	44949	70/28171	0.0556368	0.0827232	0.0292825	Cdh1	1
GO:0003712	MF	GO:0003712	transcription coregulator activity	44980	489/28171	0.059852	0.0873076	0.0309053	Pparg/Tfap2a	2
GO:0016712	MF	GO:0016712	oxidoreductase activity, acting on paired donors, with incorporation or reduction of molecular oxygen, reduced flavin or flavoprotein as one donor, and incorporation of one atom of oxygen	44949	76/28171	0.0602654	0.0873076	0.0309053	Hmox1	1
GO:0038024	MF	GO:0038024	cargo receptor activity	44949	82/28171	0.0648723	0.092792	0.0328467	Cd44	1
GO:0046332	MF	GO:0046332	SMAD binding	44949	85/28171	0.0671676	0.0946648	0.0335097	Pparg	1
GO:0008081	MF	GO:0008081	phosphoric diester hydrolase activity	44949	86/28171	0.0679315	0.0946648	0.0335097	Hmox1	1
GO:0043621	MF	GO:0043621	protein self-association	44949	87/28171	0.0686948	0.0946648	0.0335097	Pparg	1
GO:0004896	MF	GO:0004896	cytokine receptor activity	44949	91/28171	0.0717421	0.0976729	0.0345745	Cd44	1
GO:0005546	MF	GO:0005546	phosphatidylinositol-4,5-bisphosphate binding	44949	94/28171	0.0740213	0.0995762	0.0352482	Ttpa	1
GO:0004620	MF	GO:0004620	phospholipase activity	44949	96/28171	0.0755377	0.100421	0.0355472	Hmox1	1
GO:0008013	MF	GO:0008013	beta-catenin binding	44949	99/28171	0.077808	0.102236	0.0361898	Cdh1	1
GO:0051219	MF	GO:0051219	phosphoprotein binding	44949	111/28171	0.0868359	0.112787	0.0399245	Cd44	1
GO:1902936	MF	GO:1902936	phosphatidylinositol bisphosphate binding	44949	119/28171	0.0928074	0.118779	0.0420455	Ttpa	1
GO:0005496	MF	GO:0005496	steroid binding	44949	120/28171	0.0935513	0.118779	0.0420455	Vdr	1
GO:0016298	MF	GO:0016298	lipase activity	44949	127/28171	0.0987416	0.122613	0.0434029	Hmox1	1
[truncated: 23 more rows]
