# Supplementary material for: Inhibition of ferroptosis reverses heart failure with preserved ejection fraction in mice
Source: J Transl Med. 2024 Feb 24;22:199. doi: 10.1186/s12967-023-04734-y (PMC10894491; doi:10.1186/s12967-023-04734-y)
Supplement: Supplementary file 7 — Additional file 7: Table S6. KEGG pathway enrichment analysis of ferroptosis-related DEGs. [file 12967_2023_4734_MOESM7_ESM.xlsx]

## Sheet: Table S6
ID	Description	GeneRatio	BgRatio	pvalue	p.adjust	qvalue	geneID	Count
mmu05134	Legionellosis - Mus musculus (house mouse)	45005	60/9270	0.000271745	0.0308093	0.0214374	12176/16176/21898	3
mmu05152	Tuberculosis - Mus musculus (house mouse)	45036	180/9270	0.000522192	0.0308093	0.0214374	12912/16176/21898/22337	4
mmu03320	PPAR signaling pathway - Mus musculus (house mouse)	45005	89/9270	0.000866545	0.0340841	0.023716	11770/57435/19016	3
mmu04928	Parathyroid hormone synthesis, secretion and action - Mus musculus (house mouse)	45005	108/9270	0.00151761	0.0447695	0.031151	12912/13653/22337	3
mmu04710	Circadian rhythm - Mus musculus (house mouse)	44977	34/9270	0.00238041	0.0474529	0.0330181	12912/217166	2
mmu04380	Osteoclast differentiation - Mus musculus (house mouse)	45005	128/9270	0.00246879	0.0474529	0.0330181	12912/16176/19016	3
mmu05216	Thyroid cancer - Mus musculus (house mouse)	44977	37/9270	0.002815	0.0474529	0.0330181	12550/19016	2
mmu04978	Mineral absorption - Mus musculus (house mouse)	44977	54/9270	0.00591716	0.0775725	0.0539755	15368/22337	2
mmu04151	PI3K-Akt signaling pathway - Mus musculus (house mouse)	45036	359/9270	0.00654848	0.0775725	0.0539755	12912/74747/15370/21898	4
mmu05144	Malaria - Mus musculus (house mouse)	44977	57/9270	0.00657394	0.0775725	0.0539755	16176/21898	2
mmu05321	Inflammatory bowel disease - Mus musculus (house mouse)	44977	62/9270	0.00773899	0.0830183	0.0577647	16176/21898	2
mmu05140	Leishmaniasis - Mus musculus (house mouse)	44977	70/9270	0.00978211	0.0894607	0.0622474	16176/21898	2
mmu04927	Cortisol synthesis and secretion - Mus musculus (house mouse)	44977	72/9270	0.0103266	0.0894607	0.0622474	12912/15370	2
mmu05417	Lipid and atherosclerosis - Mus musculus (house mouse)	45005	216/9270	0.010614	0.0894607	0.0622474	16176/19016/21898	3
mmu05133	Pertussis - Mus musculus (house mouse)	44977	77/9270	0.0117456	0.0923986	0.0642916	16176/21898	2
mmu05323	Rheumatoid arthritis - Mus musculus (house mouse)	44977	87/9270	0.0148252	0.0994071	0.0691682	16176/21898	2
mmu04211	Longevity regulating pathway - Mus musculus (house mouse)	44977	90/9270	0.0158102	0.0994071	0.0691682	12912/19016	2
mmu04657	IL-17 signaling pathway - Mus musculus (house mouse)	44977	93/9270	0.0168229	0.0994071	0.0691682	16176/16819	2
mmu04640	Hematopoietic cell lineage - Mus musculus (house mouse)	44977	94/9270	0.0171666	0.0994071	0.0691682	12505/16176	2
mmu05020	Prion disease - Mus musculus (house mouse)	45005	267/9270	0.0187415	0.0994071	0.0691682	12912/13653/16176	3
mmu04620	Toll-like receptor signaling pathway - Mus musculus (house mouse)	44977	100/9270	0.0192912	0.0994071	0.0691682	16176/21898	2
mmu04933	AGE-RAGE signaling pathway in diabetic complications - Mus musculus (house mouse)	44977	101/9270	0.0196556	0.0994071	0.0691682	13653/16176	2
mmu04925	Aldosterone synthesis and secretion - Mus musculus (house mouse)	44977	102/9270	0.020023	0.0994071	0.0691682	12912/15370	2
mmu05142	Chagas disease - Mus musculus (house mouse)	44977	103/9270	0.0203933	0.0994071	0.0691682	16176/21898	2
mmu04064	NF-kappa B signaling pathway - Mus musculus (house mouse)	44977	105/9270	0.0211425	0.0994071	0.0691682	16176/21898	2
mmu05146	Amoebiasis - Mus musculus (house mouse)	44977	107/9270	0.0219032	0.0994071	0.0691682	16176/21898	2
mmu04066	HIF-1 signaling pathway - Mus musculus (house mouse)	44977	114/9270	0.0246547	0.105605	0.073481	15368/21898	2
mmu04668	TNF signaling pathway - Mus musculus (house mouse)	44977	115/9270	0.0250589	0.105605	0.073481	12912/16176	2
mmu05206	MicroRNAs in cancer - Mus musculus (house mouse)	45005	303/9270	0.0261058	0.106224	0.0739111	12505/74747/15368	3
mmu04152	AMPK signaling pathway - Mus musculus (house mouse)	44977	127/9270	0.0301197	0.118471	0.0824329	12912/19016	2
mmu05135	Yersinia infection - Mus musculus (house mouse)	44977	135/9270	0.0337027	0.127675	0.088837	16176/21898	2
mmu04371	Apelin signaling pathway - Mus musculus (house mouse)	44977	137/9270	0.0346237	0.127675	0.088837	12550/13653	2
mmu04936	Alcoholic liver disease - Mus musculus (house mouse)	44977	141/9270	0.0364953	0.128305	0.0892757	16176/21898	2
mmu04140	Autophagy - animal - Mus musculus (house mouse)	44977	142/9270	0.0369693	0.128305	0.0892757	12176/74747	2
mmu05162	Measles - Mus musculus (house mouse)	44977	145/9270	0.0384058	0.129064	0.0898037	16176/21898	2
mmu05418	Fluid shear stress and atherosclerosis - Mus musculus (house mouse)	44977	147/9270	0.0393755	0.129064	0.0898037	15368/16176	2
mmu04932	Non-alcoholic fatty liver disease - Mus musculus (house mouse)	44977	156/9270	0.0438545	0.137761	0.0958549	16176/19016	2
mmu04150	mTOR signaling pathway - Mus musculus (house mouse)	44977	157/9270	0.0443636	0.137761	0.0958549	74747/109270	2
mmu04934	Cushing syndrome - Mus musculus (house mouse)	44977	162/9270	0.0469428	0.140023	0.0974288	12912/15370	2
mmu05161	Hepatitis B - Mus musculus (house mouse)	44977	163/9270	0.0474653	0.140023	0.0974288	12912/21898	2
mmu05164	Influenza A - Mus musculus (house mouse)	44977	173/9270	0.0528085	0.15144	0.105373	16176/21898	2
mmu04217	Necroptosis - Mus musculus (house mouse)	44977	175/9270	0.0539025	0.15144	0.105373	16176/21898	2
mmu00062	Fatty acid elongation - Mus musculus (house mouse)	44946	29/9270	0.0608029	0.163062	0.11346	26897	1
mmu01523	Antifolate resistance - Mus musculus (house mouse)	44946	29/9270	0.0608029	0.163062	0.11346	16176	1
mmu01040	Biosynthesis of unsaturated fatty acids - Mus musculus (house mouse)	44946	34/9270	0.0709245	0.182782	0.127181	26897	1
mmu05205	Proteoglycans in cancer - Mus musculus (house mouse)	44977	205/9270	0.071254	0.182782	0.127181	12505/21898	2
mmu04621	NOD-like receptor signaling pathway - Mus musculus (house mouse)	44977	216/9270	0.078027	0.192705	0.134086	16176/21898	2
mmu05143	African trypanosomiasis - Mus musculus (house mouse)	44946	39/9270	0.0809425	0.192705	0.134086	16176	1
mmu04216	Ferroptosis - Mus musculus (house mouse)	44946	40/9270	0.0829338	0.192705	0.134086	15368	1
mmu05202	Transcriptional misregulation in cancer - Mus musculus (house mouse)	44977	224/9270	0.0830794	0.192705	0.134086	18109/19016	2
mmu05207	Chemical carcinogenesis - receptor activation - Mus musculus (house mouse)	44977	225/9270	0.0837182	0.192705	0.134086	12912/22337	2
mmu05219	Bladder cancer - Mus musculus (house mouse)	44946	41/9270	0.0849209	0.192705	0.134086	12550	1
mmu04714	Thermogenesis - Mus musculus (house mouse)	44977	231/9270	0.0875836	0.194226	0.135144	12912/19016	2
mmu00860	Porphyrin metabolism - Mus musculus (house mouse)	44946	43/9270	0.0888829	0.194226	0.135144	15368	1
mmu04962	Vasopressin-regulated water reabsorption - Mus musculus (house mouse)	44946	44/9270	0.0908578	0.194931	0.135635	12912	1
mmu05030	Cocaine addiction - Mus musculus (house mouse)	44946	48/9270	0.0987168	0.203808	0.141811	12912	1
mmu05171	Coronavirus disease - COVID-19 - Mus musculus (house mouse)	44977	249/9270	0.099501	0.203808	0.141811	16176/21898	2
mmu05166	Human T-cell leukemia virus 1 infection - Mus musculus (house mouse)	44977	250/9270	0.100177	0.203808	0.141811	12912/13653	2
mmu05132	Salmonella infection - Mus musculus (house mouse)	44977	253/9270	0.102211	0.204423	0.142239	16176/21898	2
mmu05163	Human cytomegalovirus infection - Mus musculus (house mouse)	44977	256/9270	0.104258	0.205041	0.142669	12912/16176	2
mmu04923	Regulation of lipolysis in adipocytes - Mus musculus (house mouse)	44946	57/9270	0.116164	0.224711	0.156356	11770	1
mmu05213	Endometrial cancer - Mus musculus (house mouse)	44946	58/9270	0.118083	0.224738	0.156375	12550	1
mmu04961	Endocrine and other factor-regulated calcium reabsorption - Mus musculus (house mouse)	44946	61/9270	0.123815	0.231674	0.1612	22337	1
mmu04913	Ovarian steroidogenesis - Mus musculus (house mouse)	44946	63/9270	0.127617	0.231674	0.1612	26897	1
mmu05332	Graft-versus-host disease - Mus musculus (house mouse)	44946	63/9270	0.127617	0.231674	0.1612	16176	1
mmu04010	MAPK signaling pathway - Mus musculus (house mouse)	44977	301/9270	0.136255	0.237349	0.165149	16176/15370	2
mmu05016	Huntington disease - Mus musculus (house mouse)	44977	302/9270	0.136991	0.237349	0.165149	12912/19016	2
mmu04137	Mitophagy - animal - Mus musculus (house mouse)	44946	68/9270	0.137053	0.237349	0.165149	12176	1
mmu05031	Amphetamine addiction - Mus musculus (house mouse)	44946	69/9270	0.138929	0.237349	0.165149	12912	1
mmu04940	Type I diabetes mellitus - Mus musculus (house mouse)	44946	70/9270	0.1408	0.237349	0.165149	16176	1
mmu05218	Melanoma - Mus musculus (house mouse)	44946	72/9270	0.144532	0.239068	0.166345	12550	1
mmu04918	Thyroid hormone synthesis - Mus musculus (house mouse)	44946	74/9270	0.148249	0.239068	0.166345	12912	1
mmu04623	Cytosolic DNA-sensing pathway - Mus musculus (house mouse)	44946	75/9270	0.150101	0.239068	0.166345	16176	1
mmu04924	Renin secretion - Mus musculus (house mouse)	44946	76/9270	0.15195	0.239068	0.166345	12912	1
mmu05100	Bacterial invasion of epithelial cells - Mus musculus (house mouse)	44946	76/9270	0.15195	0.239068	0.166345	12550	1
mmu04911	Insulin secretion - Mus musculus (house mouse)	44946	86/9270	0.170227	0.261713	0.182102	12912	1
mmu05235	PD-L1 expression and PD-1 checkpoint pathway in cancer - Mus musculus (house mouse)	44946	88/9270	0.173837	0.261713	0.182102	21898	1
mmu04512	ECM-receptor interaction - Mus musculus (house mouse)	44946	89/9270	0.175637	0.261713	0.182102	12505	1
mmu04612	Antigen processing and presentation - Mus musculus (house mouse)	44946	90/9270	0.177432	0.261713	0.182102	12912	1
mmu04912	GnRH signaling pathway - Mus musculus (house mouse)	44946	90/9270	0.177432	0.261713	0.182102	13653	1
mmu04520	Adherens junction - Mus musculus (house mouse)	44946	92/9270	0.181013	0.26305	0.183032	12550	1
mmu00140	Steroid hormone biosynthesis - Mus musculus (house mouse)	44946	93/9270	0.182798	0.26305	0.183032	114664	1
mmu04713	Circadian entrainment - Mus musculus (house mouse)	44946	98/9270	0.191666	0.270966	0.18854	12912	1
mmu05215	Prostate cancer - Mus musculus (house mouse)	44946	99/9270	0.193428	0.270966	0.18854	12912	1
mmu04916	Melanogenesis - Mus musculus (house mouse)	44946	100/9270	0.195187	0.270966	0.18854	12912	1
mmu04922	Glucagon signaling pathway - Mus musculus (house mouse)	44946	104/9270	0.202187	0.276591	0.192454	12912	1
mmu04659	Th17 cell differentiation - Mus musculus (house mouse)	44946	105/9270	0.203928	0.276591	0.192454	16176	1
mmu05145	Toxoplasmosis - Mus musculus (house mouse)	44946	109/9270	0.210855	0.280104	0.194899	21898	1
mmu04931	Insulin resistance - Mus musculus (house mouse)	44946	110/9270	0.212578	0.280104	0.194899	12912	1
mmu04625	C-type lectin receptor signaling pathway - Mus musculus (house mouse)	44946	112/9270	0.216013	0.280104	0.194899	16176	1
mmu04725	Cholinergic synapse - Mus musculus (house mouse)	44946	112/9270	0.216013	0.280104	0.194899	12912	1
mmu04935	Growth hormone synthesis, secretion and action - Mus musculus (house mouse)	44946	117/9270	0.224538	0.287994	0.200388	12912	1
mmu04750	Inflammatory mediator regulation of TRP channels - Mus musculus (house mouse)	44946	127/9270	0.241325	0.306197	0.213054	16176	1
mmu04926	Relaxin signaling pathway - Mus musculus (house mouse)	44946	129/9270	0.24464	0.307102	0.213684	12912	1
mmu04068	FoxO signaling pathway - Mus musculus (house mouse)	44946	131/9270	0.247942	0.307971	0.214288	12176	1
mmu04915	Estrogen signaling pathway - Mus musculus (house mouse)	44946	133/9270	0.251231	0.308804	0.214868	12912	1
mmu04728	Dopaminergic synapse - Mus musculus (house mouse)	44946	135/9270	0.254505	0.309604	0.215425	12912	1
mmu05226	Gastric cancer - Mus musculus (house mouse)	44946	150/9270	0.278634	0.335498	0.233442	12550	1
mmu04261	Adrenergic signaling in cardiomyocytes - Mus musculus (house mouse)	44946	156/9270	0.288077	0.341774	0.237809	12912	1
mmu04390	Hippo signaling pathway - Mus musculus (house mouse)	44946	157/9270	0.289639	0.341774	0.237809	12550	1
mmu04022	cGMP-PKG signaling pathway - Mus musculus (house mouse)	44946	173/9270	0.314197	0.365227	0.254127	12912	1
mmu05225	Hepatocellular carcinoma - Mus musculus (house mouse)	44946	174/9270	0.315704	0.365227	0.254127	15368	1
mmu04145	Phagosome - Mus musculus (house mouse)	44946	182/9270	0.327653	0.373439	0.259842	21898	1
mmu04514	Cell adhesion molecules - Mus musculus (house mouse)	44946	183/9270	0.329133	0.373439	0.259842	12550	1
mmu05034	Alcoholism - Mus musculus (house mouse)	44946	205/9270	0.360913	0.405598	0.282218	12912	1
mmu04613	Neutrophil extracellular trap formation - Mus musculus (house mouse)	44946	208/9270	0.365134	0.40647	0.282825	21898	1
mmu04015	Rap1 signaling pathway - Mus musculus (house mouse)	44946	214/9270	0.373497	0.411894	0.286599	12550	1
mmu05208	Chemical carcinogenesis - reactive oxygen species - Mus musculus (house mouse)	44946	222/9270	0.384485	0.415364	0.289013	15368	1
mmu04024	cAMP signaling pathway - Mus musculus (house mouse)	44946	224/9270	0.387204	0.415364	0.289013	12912	1
mmu05167	Kaposi sarcoma-associated herpesvirus infection - Mus musculus (house mouse)	44946	224/9270	0.387204	0.415364	0.289013	12912	1
mmu05203	Viral carcinogenesis - Mus musculus (house mouse)	44946	229/9270	0.393949	0.417876	0.290761	12912	1
mmu05169	Epstein-Barr virus infection - Mus musculus (house mouse)	44946	231/9270	0.396628	0.417876	0.290761	12505	1
mmu05170	Human immunodeficiency virus 1 infection - Mus musculus (house mouse)	44946	240/9270	0.408543	0.42662	0.296845	21898	1
mmu04060	Cytokine-cytokine receptor interaction - Mus musculus (house mouse)	44946	294/9270	0.47547	0.492153	0.342444	16176	1
mmu05165	Human papillomavirus infection - Mus musculus (house mouse)	44946	362/9270	0.549549	0.563885	0.392356	12912	1
mmu05010	Alzheimer disease - Mus musculus (house mouse)	44946	383/9270	0.57034	0.580174	0.403689	16176	1
mmu05168	Herpes simplex virus 1 infection - Mus musculus (house mouse)	44946	459/9270	0.63822	0.643675	0.447873	16176	1
mmu05022	Pathways of neurodegeneration - multiple diseases - Mus musculus (house mouse)	44946	471/9270	0.647958	0.647958	0.450854	16176	1
